# Supplementary material for: Genomic, Network, and Phylogenetic Analysis of the Oomycete Effector Arsenal
Source: mSphere. 2017 Nov 22;2(6):e00408-17. doi: 10.1128/mSphere.00408-17 (PMC5700374; doi:10.1128/mSphere.00408-17)
Supplement: TABLE S1 [file sph006172413st4.xlsx]

## Sheet: Sheet1
Species	# Proteins	# Secreted Proteins	% Secreted
Phytophthora nicotianae	10521	834	0.07927
Phytophthora parasitica	27942	1546	0.0553289
Phytophthora infestans	17797	1289	0.0724279
Plasmopara halstedii	15469	625	0.0404034
Plasmopara viticola	12048	766	0.063579
Phytophthora capsici	19805	1021	0.0515526
Phytophthora multivora	15006	1127	0.0751033
Phytophthora pluvialis	18426	1052	0.0570932
Phytophthora taxon totara	16691	964	0.0577557
Hyaloperonospora arabidopsis	14321	527	0.0367991
Phytophthora agathidicida	14110	976	0.0691708
Phytophthora pinifolia	19533	666	0.0340961
Phytophthora rubi	15462	517	0.0334368
Phytophthora sojae	26584	1659	0.062406
Phytophthora pisi	15495	946	0.061052
Phytophthora cinnamomi	12942	816	0.0630505
Phytophthora fragariae	13361	645	0.0482748
Phytophthora ramorum	15743	1204	0.0764784
Phytophthora lateralis	11635	790	0.0678986
Phytophthora cryptogea	11876	639	0.053806
Phytophthora kernoviae	10650	716	0.06723
Phytopythium vexans	11958	633	0.0529353
Pilasporangium apinafurcum	13184	664	0.0503641
Pythium aphanidermatum	12312	680	0.0552307
Pythium arrhenomanes	13805	645	0.0467222
Pythium insidiosum	19290	1121	0.058113
Pythium irregulare	13805	694	0.0502716
Pythium iwayami	14875	748	0.0502857
Pythium oligandrum	14292	919	0.0643017
Pythium ultimum var. sporangiiferum	14096	512	0.0363224
Pythium ultimum var. ultimum	15323	755	0.0492723
Albugo candida	13310	409	0.0307288
Albugo labiachii	13804	291	0.0210808
Aphanomyces astaci	26259	1119	0.042614
Aphanomyces invadans	20816	609	0.0292563
Saprolegnia diclina	18229	880	0.0482747
Saprolegnia parasitica	20121	992	0.0493017
Total	590896	30996	0.0524559
