# Supplementary material for: Genomic, Network, and Phylogenetic Analysis of the Oomycete Effector Arsenal
Source: mSphere. 2017 Nov 22;2(6):e00408-17. doi: 10.1128/mSphere.00408-17 (PMC5700374; doi:10.1128/mSphere.00408-17)
Supplement: TABLE S2 [file sph006172413st5.xlsx]

## Sheet: PFAM domains enriched
Species	Clade	PFAM accession	Interpro accession	Description	FDR	P-Value	Nr Test	Nr Reference	Non Annot Test	Non Annot Reference
Albugo candida	n/a	PF00295	IPR000743	Glycoside hydrolase, family 28	0.00154315	5.33778e-07	5	2	404	12899
Albugo candida	n/a	PF00964	IPR002200	Elicitin	0.0159122	1.10081e-05	6	12	403	12889
					FDR	P-Value	Nr Test	Nr Reference	Non Annot Test	Non Annot Reference
Albugo laibachii	n/a	PF12999	IPR028146	Glucosidase II beta subunit, N-terminal	0.0135911	9.27403e-06	3	0	288	13513
Albugo laibachii	n/a	PF13015	IPR009011	Mannose-6-phosphate receptor binding domain	0.0135911	9.27403e-06	3	0	288	13513
Albugo laibachii	n/a	PF01915	IPR002772	Glycoside hydrolase family 3 C-terminal domain	0.0152896	3.65155e-05	3	1	288	13512
Albugo laibachii	n/a	PF10290	IPR018807	Domain of unknown function DUF2403, glycine-rich	0.0152896	3.65155e-05	3	1	288	13512
Albugo laibachii	n/a	PF00933	IPR001764	Glycoside hydrolase, family 3, N-terminal	0.0152896	3.65155e-05	3	1	288	13512
Albugo laibachii	n/a	PF00964	IPR002200	Elicitin	0.0152896	2.24252e-05	4	5	287	13508
Albugo laibachii	n/a	PF10287	IPR018805	Cell wall protein YJL171C/Tos1	0.0152896	3.65155e-05	3	1	288	13512
Species	Clade	PFAM accession	Interpro accession	Description	FDR	P-Value	Nr Test	Nr Reference	Non Annot Test	Non Annot Reference
Aphanomyces astaci	n/a	PF00089	IPR001254	Serine proteases, trypsin domain	2.75944e-65	8.05207e-69	72	44	1047	25096
Aphanomyces astaci	n/a	PF05649	IPR008753	Peptidase M13, N-terminal domain	2.17401e-51	1.26875e-54	56	32	1063	25108
Aphanomyces astaci	n/a	PF01431	IPR018497	Peptidase M13, C-terminal domain	5.69295e-34	4.98362e-37	44	43	1075	25097
Aphanomyces astaci	n/a	PF00246	IPR000834	Peptidase M14, carboxypeptidase A	1.08163e-32	1.26248e-35	40	33	1079	25107
Aphanomyces astaci	n/a	PF14295	IPR003609	PAN/Apple domain	1.15072e-31	1.6789e-34	39	33	1080	25107
Aphanomyces astaci	n/a	PF03067	IPR004302	Chitin-binding protein, N-terminal	1.39202e-26	2.43715e-29	25	6	1094	25134
Aphanomyces astaci	n/a	PF00082	IPR000209	Peptidase S8/S53 domain	4.6054e-18	9.40701e-21	32	62	1087	25078
Aphanomyces astaci	n/a	PF13844	IPR029489	O-GlcNAc transferase, C-terminal	9.77653e-18	2.28224e-20	17	4	1102	25136
Aphanomyces astaci	n/a	PF07974	IPR013111	EGF-like domain, extracellular	3.18609e-15	8.36732e-18	15	4	1104	25136
Aphanomyces astaci	n/a	PF13365			6.74676e-15	1.96871e-17	21	24	1098	25116
Aphanomyces astaci	n/a	PF00264	IPR002227	Tyrosinase copper-binding domain	4.89088e-14	1.56988e-16	14	4	1105	25136
Aphanomyces astaci	n/a	PF13432			2.07687e-10	7.27236e-13	21	49	1098	25091
Aphanomyces astaci	n/a	PF00734	IPR000254	Cellulose-binding domain, fungal	2.46684e-10	9.35774e-13	11	4	1108	25136
Aphanomyces astaci	n/a	PF00652	IPR000772	Ricin B, lectin domain	3.58621e-08	1.46504e-10	14	23	1105	25117
Aphanomyces astaci	n/a	PF01593	IPR002937	Amine oxidase	6.2852e-08	2.75103e-10	9	4	1110	25136
Aphanomyces astaci	n/a	PF00933	IPR001764	Glycoside hydrolase, family 3, N-terminal	1.44873e-07	6.76385e-10	11	12	1108	25128
Aphanomyces astaci	n/a	PF02434	IPR003378	Fringe-like	3.89222e-07	1.93078e-09	7	1	1112	25139
Aphanomyces astaci	n/a	PF16656	IPR015914	Purple acid phosphatase, N-terminal	1.50908e-06	8.36665e-09	7	2	1112	25138
Aphanomyces astaci	n/a	PF00964	IPR002200	Elicitin	1.50908e-06	8.36665e-09	7	2	1112	25138
Aphanomyces astaci	n/a	PF07648	IPR002350	Kazal domain	4.13461e-06	2.53361e-08	8	6	1111	25134
Aphanomyces astaci	n/a	PF00370	IPR018484	Carbohydrate kinase, FGGY, N-terminal	4.13461e-06	2.53361e-08	8	6	1111	25134
Aphanomyces astaci	n/a	PF12929	IPR024338	Stretch-activated cation channel Mid1	2.17035e-05	1.39328e-07	5	0	1114	25140
Aphanomyces astaci	n/a	PF05577	IPR008758	Peptidase S28	4.72119e-05	3.16858e-07	8	10	1111	25130
Aphanomyces astaci	n/a	PF02585	IPR003737	N-acetylglucosaminyl phosphatidylinositol deacetylase-related	6.3463e-05	4.44445e-07	6	3	1113	25137
Aphanomyces astaci	n/a	PF01915	IPR002772	Glycoside hydrolase family 3 C-terminal domain	7.22148e-05	5.26808e-07	8	11	1111	25129
Aphanomyces astaci	n/a	PF00194	IPR001148	Alpha carbonic anhydrase	8.70803e-05	6.60662e-07	7	7	1112	25133
Aphanomyces astaci	n/a	PF09471	IPR019026	Peptidase M64, IgA	0.000135916	1.07083e-06	6	4	1113	25136
Aphanomyces astaci	n/a	PF00008	IPR000742	EGF-like domain	0.000321752	2.72273e-06	5	2	1114	25138
Aphanomyces astaci	n/a	PF00479	IPR022674	Glucose-6-phosphate dehydrogenase, NAD-binding	0.000321752	2.72273e-06	5	2	1114	25138
Aphanomyces astaci	n/a	PF09430	IPR019008	Domain of unknown function DUF2012	0.000340703	3.28077e-06	4	0	1115	25140
Aphanomyces astaci	n/a	PF00704	IPR001223	Glycoside hydrolase family 18, catalytic domain	0.000340703	3.01419e-06	10	28	1109	25112
Aphanomyces astaci	n/a	PF15140	IPR027856	Protein of unknown function DUF4573	0.000340703	3.28077e-06	4	0	1115	25140
Aphanomyces astaci	n/a	PF07915	IPR012913	Glucosidase II beta subunit-like	0.000340703	3.28077e-06	4	0	1115	25140
Aphanomyces astaci	n/a	PF00085	IPR013766	Thioredoxin domain	0.000390195	3.87121e-06	9	22	1110	25118
Aphanomyces astaci	n/a	PF02782	IPR018485	Carbohydrate kinase, FGGY, C-terminal	0.000666781	7.00441e-06	5	3	1114	25137
Aphanomyces astaci	n/a	PF02781	IPR022675	Glucose-6-phosphate dehydrogenase, C-terminal	0.000666781	7.00441e-06	5	3	1114	25137
Aphanomyces astaci	n/a	PF14310	IPR026891	Fibronectin type III-like domain	0.00303232	3.27388e-05	6	10	1113	25130
Aphanomyces astaci	n/a	PF13181	IPR019734	Tetratricopeptide repeat	0.00483738	5.36389e-05	13	71	1106	25069
Aphanomyces astaci	n/a	PF04389	IPR007484	Peptidase M28	0.0053834	6.12643e-05	7	18	1112	25122
Aphanomyces astaci	n/a	PF00332	IPR000490	Glycoside hydrolase family 17	0.00629803	7.71863e-05	3	0	1116	25140
Aphanomyces astaci	n/a	PF12222	IPR021102	Peptide-N4-(N-acetyl-beta-glucosaminyl)asparagine amidase A	0.00629803	7.71863e-05	3	0	1116	25140
Aphanomyces astaci	n/a	PF03265	IPR004947	Deoxyribonuclease II	0.00629803	7.71863e-05	3	0	1116	25140
Aphanomyces astaci	n/a	PF00182	IPR000726	Glycoside hydrolase, family 19, catalytic	0.00684086	8.58352e-05	5	7	1114	25133
Aphanomyces astaci	n/a	PF13415			0.00695677	8.93195e-05	8	27	1111	25113
Aphanomyces astaci	n/a	PF01400	IPR001506	Peptidase M12A, astacin	0.00771315	0.000103532	4	3	1115	25137
Aphanomyces astaci	n/a	PF03160	IPR003644	Na-Ca exchanger/integrin-beta4	0.00771315	0.000103532	4	3	1115	25137
Aphanomyces astaci	n/a	PF03198	IPR004886	Glucanosyltransferase	0.013992	0.00020006	4	4	1115	25136
Aphanomyces astaci	n/a	PF07699	IPR011641	Tyrosine-protein kinase ephrin type A/B receptor-like	0.013992	0.00020006	4	4	1115	25136
Aphanomyces astaci	n/a	PF00728	IPR015883	Glycoside hydrolase family 20, catalytic domain	0.013992	0.00020006	4	4	1115	25136
Aphanomyces astaci	n/a	PF13621			0.0167806	0.00024483	6	16	1113	25124
Aphanomyces astaci	n/a	PF01055	IPR000322	Glycoside hydrolase family 31	0.0193272	0.000298903	3	1	1116	25139
Aphanomyces astaci	n/a	PF13848			0.0193272	0.000298903	3	1	1116	25139
Aphanomyces astaci	n/a	PF10282	IPR019405	Lactonase, 7-bladed beta propeller	0.0193272	0.000298903	3	1	1116	25139
Aphanomyces astaci	n/a	PF00742	IPR001342	Homoserine dehydrogenase, catalytic	0.0220816	0.000347945	4	5	1115	25135
Aphanomyces astaci	n/a	PF14845	IPR029019	Beta-hexosaminidase, eukaryotic type, N-terminal	0.0442748	0.000723487	3	2	1116	25138
Aphanomyces astaci	n/a	PF08246	IPR013201	Cathepsin propeptide inhibitor domain (I29)	0.0442748	0.000723487	3	2	1116	25138
Species	Clade	PFAM accession	Interpro accession	Description	FDR	P-Value	Nr Test	Nr Reference	Non Annot Test	Non Annot Reference
Aphanomyces invadans	n/a	PF14295	IPR003609	PAN/Apple domain	9.73987e-26	2.86383e-29	25	14	584	20193
Aphanomyces invadans	n/a	PF07974	IPR013111	EGF-like domain, extracellular	1.4001e-21	8.23344e-25	19	6	590	20201
Aphanomyces invadans	n/a	PF00089	IPR001254	Serine proteases, trypsin domain	2.19567e-18	1.93679e-21	17	7	592	20200
Aphanomyces invadans	n/a	PF00008	IPR000742	EGF-like domain	1.2225e-13	1.43782e-16	11	1	598	20206
Aphanomyces invadans	n/a	PF00264	IPR002227	Tyrosinase copper-binding domain	2.81237e-12	4.13463e-15	11	3	598	20204
Aphanomyces invadans	n/a	PF01105	IPR009038	GOLD domain	9.91393e-11	1.749e-13	12	10	597	20197
Aphanomyces invadans	n/a	PF02434	IPR003378	Fringe-like	3.75813e-10	7.73506e-13	9	2	600	20205
Aphanomyces invadans	n/a	PF13844	IPR029489	O-GlcNAc transferase, C-terminal	2.69388e-08	6.33668e-11	9	6	600	20201
Aphanomyces invadans	n/a	PF13365			6.34603e-08	1.67934e-10	11	17	598	20190
Aphanomyces invadans	n/a	PF00246	IPR000834	Peptidase M14, carboxypeptidase A	1.17861e-07	3.46549e-10	10	13	599	20194
Aphanomyces invadans	n/a	PF00652	IPR000772	Ricin B, lectin domain	9.01275e-06	2.91503e-08	8	11	601	20196
Aphanomyces invadans	n/a	PF00085	IPR013766	Thioredoxin domain	3.46468e-05	1.22247e-07	9	21	600	20186
Aphanomyces invadans	n/a	PF06427	IPR009448	UDP-glucose:Glycoprotein Glucosyltransferase	0.000189837	7.25635e-07	4	0	605	20207
Aphanomyces invadans	n/a	PF00734	IPR000254	Cellulose-binding domain, fungal	0.000585491	2.41014e-06	5	4	604	20203
Aphanomyces invadans	n/a	PF01055	IPR000322	Glycoside hydrolase family 31	0.000803497	3.5438e-06	4	1	605	20206
Aphanomyces invadans	n/a	PF00964	IPR002200	Elicitin	0.000999895	4.70401e-06	5	5	604	20202
Aphanomyces invadans	n/a	PF01591	IPR013079	6-phosphofructo-2-kinase	0.00207749	1.03844e-05	4	2	605	20205
Aphanomyces invadans	n/a	PF00026	IPR033121	Peptidase family A1 domain	0.00385269	2.23295e-05	5	8	604	20199
Aphanomyces invadans	n/a	PF01650	IPR001096	Peptidase C13, legumain	0.00385269	2.49219e-05	3	0	606	20207
Aphanomyces invadans	n/a	PF01341	IPR016288	1, 4-beta cellobiohydrolase	0.00385269	2.36678e-05	4	3	605	20204
Aphanomyces invadans	n/a	PF05577	IPR008758	Peptidase S28	0.00385269	2.23295e-05	5	8	604	20199
Aphanomyces invadans	n/a	PF07648	IPR002350	Kazal domain	0.00385269	2.49219e-05	3	0	606	20207
Aphanomyces invadans	n/a	PF00082	IPR000209	Peptidase S8/S53 domain	0.00466496	3.15478e-05	7	25	602	20182
Aphanomyces invadans	n/a	PF03577	IPR005322	Peptidase C69, dipeptidase A	0.0114356	9.74087e-05	5	12	604	20195
Aphanomyces invadans	n/a	PF13802	IPR025887	Glycoside hydrolase family 31, N-terminal domain	0.0114356	9.75105e-05	3	1	606	20206
Aphanomyces invadans	n/a	PF03227	IPR004911	Gamma interferon inducible lysosomal thiol reductase GILT	0.0114356	9.75105e-05	3	1	606	20206
Aphanomyces invadans	n/a	PF00088	IPR000519	P-type trefoil domain	0.0114356	9.75105e-05	3	1	606	20206
Aphanomyces invadans	n/a	PF08238	IPR006597	Sel1-like repeat	0.0114356	9.74087e-05	5	12	604	20195
Aphanomyces invadans	n/a	PF00144	IPR001466	Beta-lactamase-related	0.0114356	9.75105e-05	3	1	606	20206
Aphanomyces invadans	n/a	PF01915	IPR002772	Glycoside hydrolase family 3 C-terminal domain	0.0222921	0.000203192	4	7	605	20200
Aphanomyces invadans	n/a	PF00933	IPR001764	Glycoside hydrolase, family 3, N-terminal	0.0222921	0.000203192	4	7	605	20200
Aphanomyces invadans	n/a	PF03198	IPR004886	Glucanosyltransferase	0.0253439	0.000238461	3	2	606	20205
Aphanomyces invadans	n/a	PF00041	IPR003961	Fibronectin type III	0.0378454	0.000367215	5	17	604	20190
Aphanomyces invadans	n/a	PF13905	IPR012336	Thioredoxin-like fold	0.042028	0.000420156	4	9	605	20198
Aphanomyces invadans	n/a	PF00459	IPR000760	Inositol monophosphatase	0.0440748	0.000466537	3	3	606	20204
Aphanomyces invadans	n/a	PF07732	IPR011707	Multicopper oxidase, type 3	0.0440748	0.000466537	3	3	606	20204
Species	Clade	PFAM accession	Interpro accession	Description	FDR	P-Value	Nr Test	Nr Reference	Non Annot Test	Non Annot Reference
Hyaloperonospora arabidopsidis	n/a	PF00964	IPR002200	Elicitin	2.26128e-05	7.88177e-09	8	6	519	13788
Hyaloperonospora arabidopsidis	n/a	PF05630	IPR008701	Necrosis inducing protein	3.2842e-05	2.28944e-08	9	12	518	13782
Hyaloperonospora arabidopsidis	n/a	PF00188	IPR014044	CAP domain	0.000230257	2.4077e-07	7	7	520	13787
Hyaloperonospora arabidopsidis	n/a	PF00544	IPR002022	Pectate lyase/Amb allergen	0.00130091	1.81374e-06	4	0	523	13794
Hyaloperonospora arabidopsidis	n/a	PF08386	IPR013595	Peptidase S33 tripeptidyl aminopeptidase-like, C-terminal	0.0146014	2.54468e-05	5	6	522	13788
Hyaloperonospora arabidopsidis	n/a	PF12999	IPR028146	Glucosidase II beta subunit, N-terminal	0.0177733	4.95595e-05	3	0	524	13794
Hyaloperonospora arabidopsidis	n/a	PF01670	IPR002594	Glycoside hydrolase family 12	0.0177733	4.95595e-05	3	0	524	13794
Hyaloperonospora arabidopsidis	n/a	PF07732	IPR011707	Multicopper oxidase, type 3	0.0177733	4.95595e-05	3	0	524	13794
Hyaloperonospora arabidopsidis	n/a	PF01419	IPR001229	Jacalin-like lectin domain	0.0359527	0.000112783	4	4	523	13790
Hyaloperonospora arabidopsidis	n/a	PF08246	IPR013201	Cathepsin propeptide inhibitor domain (I29)	0.0493498	0.000192797	3	1	524	13793
Hyaloperonospora arabidopsidis	n/a	PF00112	IPR000668	Peptidase C1A, papain C-terminal	0.0493498	0.000206413	5	11	522	13783
Hyaloperonospora arabidopsidis	n/a	PF01263	IPR008183	Aldose 1-/Glucose-6-phosphate 1-epimerase	0.0493498	0.000197106	4	5	523	13789
Species	Clade	PFAM accession	Interpro accession	Description	FDR	P-Value	Nr Test	Nr Reference	Non Annot Test	Non Annot Reference
Phytophthora agathidicida	clade5	PF16810	IPR031825	RXLR phytopathogen effector protein	3.93125e-44	1.16344e-47	47	7	929	13127
Phytophthora agathidicida	clade5	PF00964	IPR002200	Elicitin	7.58633e-28	4.49028e-31	32	7	944	13127
Phytophthora agathidicida	clade5	PF05630	IPR008701	Necrosis inducing protein	5.63438e-23	5.00241e-26	29	10	947	13124
Phytophthora agathidicida	clade5	PF00188	IPR014044	CAP domain	6.36003e-18	7.52889e-21	23	8	953	13126
Phytophthora agathidicida	clade5	PF00295	IPR000743	Glycoside hydrolase, family 28	1.12676e-17	1.6673e-20	17	0	959	13134
Phytophthora agathidicida	clade5	PF00544	IPR002022	Pectate lyase/Amb allergen	1.97235e-08	3.50225e-11	9	0	967	13134
Phytophthora agathidicida	clade5	PF07648	IPR002350	Kazal domain	6.82716e-08	1.41433e-10	12	6	964	13128
Phytophthora agathidicida	clade5	PF14295	IPR003609	PAN/Apple domain	5.83307e-07	1.38102e-09	11	6	965	13128
Phytophthora agathidicida	clade5	PF00089	IPR001254	Serine proteases, trypsin domain	1.24983e-06	3.32893e-09	11	7	965	13127
Phytophthora agathidicida	clade5	PF00264	IPR002227	Tyrosinase copper-binding domain	6.84056e-06	2.02443e-08	8	2	968	13132
Phytophthora agathidicida	clade5	PF01341	IPR016288	1, 4-beta cellobiohydrolase	1.57221e-05	5.58346e-08	7	1	969	13133
Phytophthora agathidicida	clade5	PF00332	IPR000490	Glycoside hydrolase family 17	1.57221e-05	5.58346e-08	7	1	969	13133
Phytophthora agathidicida	clade5	PF00135	IPR002018	Carboxylesterase, type B	1.68243e-05	6.97069e-08	8	3	968	13131
Phytophthora agathidicida	clade5	PF03211	IPR004898	Pectate lyase, catalytic	1.68243e-05	6.97069e-08	8	3	968	13131
Phytophthora agathidicida	clade5	PF04083	IPR006693	Partial AB-hydrolase lipase domain	2.43225e-05	1.07972e-07	6	0	970	13134
Phytophthora agathidicida	clade5	PF03198	IPR004886	Glucanosyltransferase	0.000150207	7.1125e-07	6	1	970	13133
Phytophthora agathidicida	clade5	PF00933	IPR001764	Glycoside hydrolase, family 3, N-terminal	0.000340706	1.71412e-06	9	10	967	13124
Phytophthora agathidicida	clade5	PF01095	IPR000070	Pectinesterase, catalytic	0.000502625	2.6775e-06	6	2	970	13132
Phytophthora agathidicida	clade5	PF01915	IPR002772	Glycoside hydrolase family 3 C-terminal domain	0.000520266	2.92544e-06	9	11	967	13123
Phytophthora agathidicida	clade5	PF14587			0.00142734	8.87072e-06	5	1	971	13133
Phytophthora agathidicida	clade5	PF00775	IPR000627	Intradiol ring-cleavage dioxygenase, C-terminal	0.00142734	8.87072e-06	5	1	971	13133
Phytophthora agathidicida	clade5	PF14686	IPR029413	Rhamnogalacturonan lyase, domain II	0.00307646	2.27616e-05	4	0	972	13134
Phytophthora agathidicida	clade5	PF10287	IPR018805	Cell wall protein YJL171C/Tos1	0.00307646	2.27616e-05	4	0	972	13134
Phytophthora agathidicida	clade5	PF14683	IPR029411	Rhamnogalacturonan lyase, domain III	0.00307646	2.27616e-05	4	0	972	13134
Phytophthora agathidicida	clade5	PF10290	IPR018807	Domain of unknown function DUF2403, glycine-rich	0.00307646	2.27616e-05	4	0	972	13134
Phytophthora agathidicida	clade5	PF16683	IPR032048	Transglutaminase elicitor	0.00633304	4.87301e-05	7	9	969	13125
Phytophthora agathidicida	clade5	PF07731	IPR011706	Multicopper oxidase, type 2	0.00837155	6.93707e-05	6	6	970	13128
Phytophthora agathidicida	clade5	PF07732	IPR011707	Multicopper oxidase, type 3	0.00837155	6.93707e-05	6	6	970	13128
Phytophthora agathidicida	clade5	PF14310	IPR026891	Fibronectin type III-like domain	0.00877476	7.79056e-05	7	10	969	13124
Phytophthora agathidicida	clade5	PF01419	IPR001229	Jacalin-like lectin domain	0.00877476	7.79056e-05	7	10	969	13124
Phytophthora agathidicida	clade5	PF13343			0.0113549	0.000107534	4	1	972	13133
Phytophthora agathidicida	clade5	PF09284	IPR015364	Rhamnogalacturonase B, N-terminal	0.0113549	0.000107534	4	1	972	13133
Phytophthora agathidicida	clade5	PF01670	IPR002594	Glycoside hydrolase family 12	0.0159863	0.000156126	5	4	971	13130
Phytophthora agathidicida	clade5	PF08031	IPR012951	Berberine/berberine-like	0.0278774	0.000330008	3	0	973	13134
Phytophthora agathidicida	clade5	PF07974	IPR013111	EGF-like domain, extracellular	0.0278774	0.000294461	5	5	971	13129
Phytophthora agathidicida	clade5	PF00445	IPR001568	Ribonuclease T2-like	0.0278774	0.000330008	3	0	973	13134
Phytophthora agathidicida	clade5	PF05592	IPR008902	Bacterial alpha-L-rhamnosidase	0.0278774	0.000330008	3	0	973	13134
Phytophthora agathidicida	clade5	PF03067	IPR004302	Chitin-binding protein, N-terminal	0.0278774	0.000330008	3	0	973	13134
Phytophthora agathidicida	clade5	PF00734	IPR000254	Cellulose-binding domain, fungal	0.0278774	0.000304861	4	2	972	13132
Phytophthora agathidicida	clade5	PF17189	IPR033452	Glycosyl hydrolase family 30, beta sandwich domain	0.0278774	0.000294461	5	5	971	13129
Phytophthora agathidicida	clade5	PF00112	IPR000668	Peptidase C1A, papain C-terminal	0.0300462	0.000364573	7	14	969	13120
Species	Clade	PFAM accession	Interpro accession	Description	FDR	P-Value	Nr Test	Nr Reference	Non Annot Test	Non Annot Reference
Phytophthora capsici	clade2	PF05630	IPR008701	Necrosis inducing protein	2.6322e-30	8.22561e-34	39	26	982	18758
Phytophthora capsici	clade2	PF16810	IPR031825	RXLR phytopathogen effector protein	3.07822e-28	1.92389e-31	31	11	990	18773
Phytophthora capsici	clade2	PF00964	IPR002200	Elicitin	1.235e-22	1.15781e-25	28	16	993	18768
Phytophthora capsici	clade2	PF01670	IPR002594	Glycoside hydrolase family 12	1.35129e-14	1.68911e-17	13	0	1008	18784
Phytophthora capsici	clade2	PF07648	IPR002350	Kazal domain	7.44332e-14	1.23758e-16	16	6	1005	18778
Phytophthora capsici	clade2	PF00295	IPR000743	Glycoside hydrolase, family 28	7.44332e-14	1.39562e-16	15	4	1006	18780
Phytophthora capsici	clade2	PF03211	IPR004898	Pectate lyase, catalytic	6.46545e-13	1.41432e-15	17	11	1004	18773
Phytophthora capsici	clade2	PF00544	IPR002022	Pectate lyase/Amb allergen	1.32483e-11	3.31208e-14	13	4	1008	18780
Phytophthora capsici	clade2	PF00933	IPR001764	Glycoside hydrolase, family 3, N-terminal	1.61371e-10	4.53856e-13	14	9	1007	18775
Phytophthora capsici	clade2	PF01915	IPR002772	Glycoside hydrolase family 3 C-terminal domain	3.32036e-10	1.03761e-12	14	10	1007	18774
Phytophthora capsici	clade2	PF14310	IPR026891	Fibronectin type III-like domain	6.78836e-10	2.3335e-12	13	8	1008	18776
Phytophthora capsici	clade2	PF00188	IPR014044	CAP domain	2.66356e-08	9.98837e-11	14	17	1007	18767
Phytophthora capsici	clade2	PF03283	IPR004963	Pectinacetylesterase/NOTUM	1.02781e-07	4.17549e-10	8	1	1013	18783
Phytophthora capsici	clade2	PF00089	IPR001254	Serine proteases, trypsin domain	8.11795e-07	3.80529e-09	10	8	1011	18776
Phytophthora capsici	clade2	PF14295	IPR003609	PAN/Apple domain	8.11795e-07	3.80529e-09	10	8	1011	18776
Phytophthora capsici	clade2	PF16683	IPR032048	Transglutaminase elicitor	2.20871e-05	1.10436e-07	8	6	1013	18778
Phytophthora capsici	clade2	PF04616	IPR006710	Glycoside hydrolase, family 43	2.33199e-05	1.23887e-07	6	1	1015	18783
Phytophthora capsici	clade2	PF00264	IPR002227	Tyrosinase copper-binding domain	4.63546e-05	2.60744e-07	7	4	1014	18780
Phytophthora capsici	clade2	PF02055	IPR033453	Glycosyl hydrolase family 30, TIM-barrel domain	9.56514e-05	5.97821e-07	7	5	1014	18779
Phytophthora capsici	clade2	PF17189	IPR033452	Glycosyl hydrolase family 30, beta sandwich domain	9.56514e-05	5.97821e-07	7	5	1014	18779
Phytophthora capsici	clade2	PF00734	IPR000254	Cellulose-binding domain, fungal	0.000207091	1.35903e-06	6	3	1015	18781
Phytophthora capsici	clade2	PF00332	IPR000490	Glycoside hydrolase family 17	0.000228632	2.07198e-06	5	1	1016	18783
Phytophthora capsici	clade2	PF01083	IPR000675	Cutinase/acetylxylan esterase	0.000228632	2.07198e-06	5	1	1016	18783
Phytophthora capsici	clade2	PF00251	IPR013148	Glycosyl hydrolase family 32, N-terminal	0.000228632	2.07198e-06	5	1	1016	18783
Phytophthora capsici	clade2	PF00135	IPR002018	Carboxylesterase, type B	0.000228632	2.07198e-06	5	1	1016	18783
Phytophthora capsici	clade2	PF00445	IPR001568	Ribonuclease T2-like	0.000228632	2.07198e-06	5	1	1016	18783
Phytophthora capsici	clade2	PF09461	IPR018570	Phytotoxin, PcF	0.000228632	2.07198e-06	5	1	1016	18783
Phytophthora capsici	clade2	PF00331	IPR001000	Glycoside hydrolase family 10 domain	0.000228632	2.07198e-06	5	1	1016	18783
Phytophthora capsici	clade2	PF13343			0.000228632	2.07198e-06	5	1	1016	18783
Phytophthora capsici	clade2	PF13204	IPR025277	Putative glycohydrolase domain DUF4038	0.000661076	7.02393e-06	4	0	1017	18784
Phytophthora capsici	clade2	PF10287	IPR018805	Cell wall protein YJL171C/Tos1	0.000661076	7.02393e-06	4	0	1017	18784
Phytophthora capsici	clade2	PF01095	IPR000070	Pectinesterase, catalytic	0.000661076	6.94221e-06	5	2	1016	18782
Phytophthora capsici	clade2	PF10290	IPR018807	Domain of unknown function DUF2403, glycine-rich	0.000661076	7.02393e-06	4	0	1017	18784
Phytophthora capsici	clade2	PF12904	IPR024749	Putative collagen-binding domain	0.000661076	7.02393e-06	4	0	1017	18784
Phytophthora capsici	clade2	PF00112	IPR000668	Peptidase C1A, papain C-terminal	0.00155698	1.70295e-05	8	16	1013	18768
Phytophthora capsici	clade2	PF00194	IPR001148	Alpha carbonic anhydrase	0.0024573	2.76446e-05	7	12	1014	18772
Phytophthora capsici	clade2	PF14686	IPR029413	Rhamnogalacturonan lyase, domain II	0.00262842	3.36766e-05	4	1	1017	18783
Phytophthora capsici	clade2	PF08244	IPR013189	Glycosyl hydrolase family 32, C-terminal	0.00262842	3.36766e-05	4	1	1017	18783
Phytophthora capsici	clade2	PF14683	IPR029411	Rhamnogalacturonan lyase, domain III	0.00262842	3.36766e-05	4	1	1017	18783
Phytophthora capsici	clade2	PF04083	IPR006693	Partial AB-hydrolase lipase domain	0.00262842	3.36766e-05	4	1	1017	18783
Phytophthora capsici	clade2	PF09284	IPR015364	Rhamnogalacturonase B, N-terminal	0.00262842	3.36766e-05	4	1	1017	18783
Phytophthora capsici	clade2	PF17048	IPR031331	Neutral/alkaline non-lysosomal ceramidase, C-terminal	0.00721011	9.68859e-05	4	2	1017	18782
Phytophthora capsici	clade2	PF04734	IPR031329	Neutral/alkaline non-lysosomal ceramidase, N-terminal	0.00721011	9.68859e-05	4	2	1017	18782
Phytophthora capsici	clade2	PF07974	IPR013111	EGF-like domain, extracellular	0.0153211	0.000210665	5	7	1016	18777
Phytophthora capsici	clade2	PF03330	IPR009009	RlpA-like protein, double-psi beta-barrel domain	0.0154177	0.000216811	4	3	1017	18781
Phytophthora capsici	clade2	PF00149	IPR004843	Calcineurin-like phosphoesterase domain, apaH type	0.0235545	0.000338596	11	52	1010	18732
Phytophthora capsici	clade2	PF01341	IPR016288	1, 4-beta cellobiohydrolase	0.0283165	0.000415899	4	4	1017	18780
Phytophthora capsici	clade2	PF16656	IPR015914	Purple acid phosphatase, N-terminal	0.0325575	0.000488362	5	9	1016	18775
Phytophthora capsici	clade2	PF03067	IPR004302	Chitin-binding protein, N-terminal	0.0343146	0.000525442	3	1	1018	18783
Species	Clade	PFAM accession	Interpro accession	Description	FDR	P-Value	Nr Test	Nr Reference	Non Annot Test	Non Annot Reference
Phytophthora cinnamomi	clade7	PF00964	IPR002200	Elicitin	5.24978e-18	1.70614e-21	25	13	791	12113
Phytophthora cinnamomi	clade7	PF05630	IPR008701	Necrosis inducing protein	1.34167e-11	8.72063e-15	18	12	798	12114
Phytophthora cinnamomi	clade7	PF00295	IPR000743	Glycoside hydrolase, family 28	7.62447e-09	7.43368e-12	15	12	801	12114
Phytophthora cinnamomi	clade7	PF00544	IPR002022	Pectate lyase/Amb allergen	1.10346e-08	1.79307e-11	11	3	805	12123
Phytophthora cinnamomi	clade7	PF16683	IPR032048	Transglutaminase elicitor	1.10346e-08	1.68445e-11	12	5	804	12121
Phytophthora cinnamomi	clade7	PF14295	IPR003609	PAN/Apple domain	1.47627e-08	2.87865e-11	13	8	803	12118
Phytophthora cinnamomi	clade7	PF01095	IPR000070	Pectinesterase, catalytic	5.35806e-08	1.21893e-10	12	7	804	12119
Phytophthora cinnamomi	clade7	PF01670	IPR002594	Glycoside hydrolase family 12	5.48424e-08	1.42587e-10	9	1	807	12125
Phytophthora cinnamomi	clade7	PF00089	IPR001254	Serine proteases, trypsin domain	8.59941e-07	2.77689e-09	11	8	805	12118
Phytophthora cinnamomi	clade7	PF07648	IPR002350	Kazal domain	8.59941e-07	2.79474e-09	9	3	807	12123
Phytophthora cinnamomi	clade7	PF00933	IPR001764	Glycoside hydrolase, family 3, N-terminal	4.13871e-06	1.54663e-08	12	14	804	12112
Phytophthora cinnamomi	clade7	PF00188	IPR014044	CAP domain	4.13871e-06	1.61406e-08	13	18	803	12108
Phytophthora cinnamomi	clade7	PF07732	IPR011707	Multicopper oxidase, type 3	5.36367e-06	2.26609e-08	9	5	807	12121
Phytophthora cinnamomi	clade7	PF00331	IPR001000	Glycoside hydrolase family 10 domain	1.26669e-05	6.17497e-08	6	0	810	12126
Phytophthora cinnamomi	clade7	PF13343			1.26669e-05	6.17497e-08	6	0	810	12126
Phytophthora cinnamomi	clade7	PF03211	IPR004898	Pectate lyase, catalytic	2.21922e-05	1.15396e-07	9	7	807	12119
Phytophthora cinnamomi	clade7	PF00264	IPR002227	Tyrosinase copper-binding domain	4.23518e-05	2.33988e-07	8	5	808	12121
Phytophthora cinnamomi	clade7	PF16810	IPR031825	RXLR phytopathogen effector protein	6.7003e-05	3.91958e-07	7	3	809	12123
Phytophthora cinnamomi	clade7	PF00445	IPR001568	Ribonuclease T2-like	0.000159522	9.85025e-07	5	0	811	12126
Phytophthora cinnamomi	clade7	PF16656	IPR015914	Purple acid phosphatase, N-terminal	0.000355753	2.31233e-06	7	5	809	12121
Phytophthora cinnamomi	clade7	PF01915	IPR002772	Glycoside hydrolase family 3 C-terminal domain	0.000433889	2.96122e-06	10	17	806	12109
Phytophthora cinnamomi	clade7	PF00149	IPR004843	Calcineurin-like phosphoesterase domain, apaH type	0.00118475	8.47078e-06	14	43	802	12083
Phytophthora cinnamomi	clade7	PF00135	IPR002018	Carboxylesterase, type B	0.00139184	1.04037e-05	6	4	810	12122
Phytophthora cinnamomi	clade7	PF03283	IPR004963	Pectinacetylesterase/NOTUM	0.00195493	1.56949e-05	4	0	812	12126
Phytophthora cinnamomi	clade7	PF07731	IPR011706	Multicopper oxidase, type 2	0.00195493	1.58834e-05	7	8	809	12118
Phytophthora cinnamomi	clade7	PF00840	IPR001722	Glycoside hydrolase, family 7	0.00219914	1.85823e-05	5	2	811	12124
Phytophthora cinnamomi	clade7	PF00394	IPR001117	Multicopper oxidase, type 1	0.00535307	4.6972e-05	5	3	811	12123
Phytophthora cinnamomi	clade7	PF14310	IPR026891	Fibronectin type III-like domain	0.00555443	5.0544e-05	8	15	808	12111
Phytophthora cinnamomi	clade7	PF10282	IPR019405	Lactonase, 7-bladed beta propeller	0.00790836	7.45344e-05	4	1	812	12125
Phytophthora cinnamomi	clade7	PF02055	IPR033453	Glycosyl hydrolase family 30, TIM-barrel domain	0.0182676	0.000189979	5	5	811	12121
Phytophthora cinnamomi	clade7	PF17189	IPR033452	Glycosyl hydrolase family 30, beta sandwich domain	0.0182676	0.000189979	5	5	811	12121
Phytophthora cinnamomi	clade7	PF01328	IPR000028	Chloroperoxidase	0.0182676	0.000189979	5	5	811	12121
Phytophthora cinnamomi	clade7	PF00734	IPR000254	Cellulose-binding domain, fungal	0.0192222	0.0002124	4	2	812	12124
Phytophthora cinnamomi	clade7	PF04083	IPR006693	Partial AB-hydrolase lipase domain	0.0192222	0.0002124	4	2	812	12124
Phytophthora cinnamomi	clade7	PF13802	IPR025887	Glycoside hydrolase family 31, N-terminal domain	0.0202261	0.000249786	3	0	813	12126
Phytophthora cinnamomi	clade7	PF08244	IPR013189	Glycosyl hydrolase family 32, C-terminal	0.0202261	0.000249786	3	0	813	12126
Phytophthora cinnamomi	clade7	PF00251	IPR013148	Glycosyl hydrolase family 32, N-terminal	0.0202261	0.000249786	3	0	813	12126
Phytophthora cinnamomi	clade7	PF00245	IPR001952	Alkaline phosphatase	0.0202261	0.000249786	3	0	813	12126
Phytophthora cinnamomi	clade7	PF14008	IPR025733	Iron/zinc purple acid phosphatase-like C-terminal domain	0.0423542	0.000536826	5	7	811	12119
Species	Clade	PFAM accession	Interpro accession	Description	FDR	P-Value	Nr Test	Nr Reference	Non Annot Test	Non Annot Reference
Phytophthora cryptogea	clade8	PF00964	IPR002200	Elicitin	1.13826e-12	3.72347e-16	16	8	629	12708
Phytophthora cryptogea	clade8	PF16810	IPR031825	RXLR phytopathogen effector protein	3.33569e-10	2.18233e-13	11	2	634	12714
Phytophthora cryptogea	clade8	PF14295	IPR003609	PAN/Apple domain	3.97206e-10	3.898e-13	13	7	632	12709
Phytophthora cryptogea	clade8	PF00089	IPR001254	Serine proteases, trypsin domain	5.19826e-08	6.80178e-11	9	2	636	12714
Phytophthora cryptogea	clade8	PF00188	IPR014044	CAP domain	2.58267e-07	4.22418e-10	12	13	633	12703
Phytophthora cryptogea	clade8	PF07648	IPR002350	Kazal domain	3.01776e-07	5.92298e-10	7	0	638	12716
Phytophthora cryptogea	clade8	PF05630	IPR008701	Necrosis inducing protein	3.09564e-07	8.10112e-10	9	4	636	12712
Phytophthora cryptogea	clade8	PF16683	IPR032048	Transglutaminase elicitor	3.09564e-07	8.10112e-10	9	4	636	12712
Phytophthora cryptogea	clade8	PF00295	IPR000743	Glycoside hydrolase, family 28	9.96293e-06	2.93315e-08	8	5	637	12711
Phytophthora cryptogea	clade8	PF00445	IPR001568	Ribonuclease T2-like	7.89724e-05	2.58333e-07	5	0	640	12716
Phytophthora cryptogea	clade8	PF01095	IPR000070	Pectinesterase, catalytic	0.000611154	2.19912e-06	6	4	639	12712
Phytophthora cryptogea	clade8	PF00734	IPR000254	Cellulose-binding domain, fungal	0.00137134	5.38308e-06	4	0	641	12716
Phytophthora cryptogea	clade8	PF00933	IPR001764	Glycoside hydrolase, family 3, N-terminal	0.00176953	7.52498e-06	7	10	638	12706
Phytophthora cryptogea	clade8	PF02055	IPR033453	Glycosyl hydrolase family 30, TIM-barrel domain	0.00279578	1.28037e-05	5	3	640	12713
Phytophthora cryptogea	clade8	PF00394	IPR001117	Multicopper oxidase, type 1	0.0046979	2.58821e-05	4	1	641	12715
Phytophthora cryptogea	clade8	PF04616	IPR006710	Glycoside hydrolase, family 43	0.0046979	2.58821e-05	4	1	641	12715
Phytophthora cryptogea	clade8	PF03198	IPR004886	Glucanosyltransferase	0.0046979	2.76618e-05	5	4	640	12712
Phytophthora cryptogea	clade8	PF01670	IPR002594	Glycoside hydrolase family 12	0.0046979	2.76618e-05	5	4	640	12712
Phytophthora cryptogea	clade8	PF03330	IPR009009	RlpA-like protein, double-psi beta-barrel domain	0.012014	7.467e-05	4	2	641	12714
Phytophthora cryptogea	clade8	PF00149	IPR004843	Calcineurin-like phosphoesterase domain, apaH type	0.0133231	8.71643e-05	11	47	634	12669
Phytophthora cryptogea	clade8	PF01915	IPR002772	Glycoside hydrolase family 3 C-terminal domain	0.0140978	9.68446e-05	6	11	639	12705
Phytophthora cryptogea	clade8	PF00245	IPR001952	Alkaline phosphatase	0.0155636	0.000112005	3	0	642	12716
Phytophthora cryptogea	clade8	PF01341	IPR016288	1, 4-beta cellobiohydrolase	0.0197015	0.000167562	4	3	641	12713
Phytophthora cryptogea	clade8	PF08031	IPR012951	Berberine/berberine-like	0.0197015	0.000167562	4	3	641	12713
Phytophthora cryptogea	clade8	PF17189	IPR033452	Glycosyl hydrolase family 30, beta sandwich domain	0.0197015	0.000167562	4	3	641	12713
Phytophthora cryptogea	clade8	PF16656	IPR015914	Purple acid phosphatase, N-terminal	0.0197015	0.000153976	5	7	640	12709
Phytophthora cryptogea	clade8	PF14310	IPR026891	Fibronectin type III-like domain	0.0272073	0.0002403	5	8	640	12708
Phytophthora cryptogea	clade8	PF00332	IPR000490	Glycoside hydrolase family 17	0.0351906	0.000322321	4	4	641	12712
Phytophthora cryptogea	clade8	PF14008	IPR025733	Iron/zinc purple acid phosphatase-like C-terminal domain	0.0378448	0.000359011	5	9	640	12707
Phytophthora cryptogea	clade8	PF08246	IPR013201	Cathepsin propeptide inhibitor domain (I29)	0.042588	0.000431871	3	1	642	12715
Phytophthora cryptogea	clade8	PF01055	IPR000322	Glycoside hydrolase family 31	0.042588	0.000431871	3	1	642	12715
Species	Clade	PFAM accession	Interpro accession	Description	FDR	P-Value	Nr Test	Nr Reference	Non Annot Test	Non Annot Reference
Phytophthora fragariae	clade7	PF00964	IPR002200	Elicitin	1.13826e-12	3.72347e-16	16	8	629	12708
Phytophthora fragariae	clade7	PF16810	IPR031825	RXLR phytopathogen effector protein	3.33569e-10	2.18233e-13	11	2	634	12714
Phytophthora fragariae	clade7	PF14295	IPR003609	PAN/Apple domain	3.97206e-10	3.898e-13	13	7	632	12709
Phytophthora fragariae	clade7	PF00089	IPR001254	Serine proteases, trypsin domain	5.19826e-08	6.80178e-11	9	2	636	12714
Phytophthora fragariae	clade7	PF00188	IPR014044	CAP domain	2.58267e-07	4.22418e-10	12	13	633	12703
Phytophthora fragariae	clade7	PF07648	IPR002350	Kazal domain	3.01776e-07	5.92298e-10	7	0	638	12716
Phytophthora fragariae	clade7	PF05630	IPR008701	Necrosis inducing protein	3.09564e-07	8.10112e-10	9	4	636	12712
Phytophthora fragariae	clade7	PF16683	IPR032048	Transglutaminase elicitor	3.09564e-07	8.10112e-10	9	4	636	12712
Phytophthora fragariae	clade7	PF00295	IPR000743	Glycoside hydrolase, family 28	9.96293e-06	2.93315e-08	8	5	637	12711
Phytophthora fragariae	clade7	PF00445	IPR001568	Ribonuclease T2-like	7.89724e-05	2.58333e-07	5	0	640	12716
Phytophthora fragariae	clade7	PF01095	IPR000070	Pectinesterase, catalytic	0.000611154	2.19912e-06	6	4	639	12712
Phytophthora fragariae	clade7	PF00734	IPR000254	Cellulose-binding domain, fungal	0.00137134	5.38308e-06	4	0	641	12716
Phytophthora fragariae	clade7	PF00933	IPR001764	Glycoside hydrolase, family 3, N-terminal	0.00176953	7.52498e-06	7	10	638	12706
Phytophthora fragariae	clade7	PF02055	IPR033453	Glycosyl hydrolase family 30, TIM-barrel domain	0.00279578	1.28037e-05	5	3	640	12713
Phytophthora fragariae	clade7	PF00394	IPR001117	Multicopper oxidase, type 1	0.0046979	2.58821e-05	4	1	641	12715
Phytophthora fragariae	clade7	PF04616	IPR006710	Glycoside hydrolase, family 43	0.0046979	2.58821e-05	4	1	641	12715
Phytophthora fragariae	clade7	PF03198	IPR004886	Glucanosyltransferase	0.0046979	2.76618e-05	5	4	640	12712
Phytophthora fragariae	clade7	PF01670	IPR002594	Glycoside hydrolase family 12	0.0046979	2.76618e-05	5	4	640	12712
Phytophthora fragariae	clade7	PF03330	IPR009009	RlpA-like protein, double-psi beta-barrel domain	0.012014	7.467e-05	4	2	641	12714
Phytophthora fragariae	clade7	PF00149	IPR004843	Calcineurin-like phosphoesterase domain, apaH type	0.0133231	8.71643e-05	11	47	634	12669
Phytophthora fragariae	clade7	PF01915	IPR002772	Glycoside hydrolase family 3 C-terminal domain	0.0140978	9.68446e-05	6	11	639	12705
Phytophthora fragariae	clade7	PF00245	IPR001952	Alkaline phosphatase	0.0155636	0.000112005	3	0	642	12716
Phytophthora fragariae	clade7	PF01341	IPR016288	1, 4-beta cellobiohydrolase	0.0197015	0.000167562	4	3	641	12713
Phytophthora fragariae	clade7	PF08031	IPR012951	Berberine/berberine-like	0.0197015	0.000167562	4	3	641	12713
Phytophthora fragariae	clade7	PF17189	IPR033452	Glycosyl hydrolase family 30, beta sandwich domain	0.0197015	0.000167562	4	3	641	12713
Phytophthora fragariae	clade7	PF16656	IPR015914	Purple acid phosphatase, N-terminal	0.0197015	0.000153976	5	7	640	12709
Phytophthora fragariae	clade7	PF14310	IPR026891	Fibronectin type III-like domain	0.0272073	0.0002403	5	8	640	12708
Phytophthora fragariae	clade7	PF00332	IPR000490	Glycoside hydrolase family 17	0.0351906	0.000322321	4	4	641	12712
Phytophthora fragariae	clade7	PF14008	IPR025733	Iron/zinc purple acid phosphatase-like C-terminal domain	0.0378448	0.000359011	5	9	640	12707
Phytophthora fragariae	clade7	PF08246	IPR013201	Cathepsin propeptide inhibitor domain (I29)	0.042588	0.000431871	3	1	642	12715
Phytophthora fragariae	clade7	PF01055	IPR000322	Glycoside hydrolase family 31	0.042588	0.000431871	3	1	642	12715
Species	Clade	PFAM accession	Interpro accession	Description	FDR	P-Value	Nr Test	Nr Reference	Non Annot Test	Non Annot Reference
Phytophthora infestans	clade1	PF00089	IPR001254	Serine proteases, trypsin domain	0.0395967	0.000262784	8	17	1281	16491
Phytophthora infestans	clade1	PF00149	IPR004843	Calcineurin-like phosphoesterase domain, apaH type	6.79593e-05	1.43504e-07	20	53	1269	16455
Phytophthora infestans	clade1	PF00188	IPR014044	CAP domain	0.000118818	3.22584e-07	12	17	1277	16491
Phytophthora infestans	clade1	PF00264	IPR002227	Tyrosinase copper-binding domain	0.00283386	1.19681e-05	7	6	1282	16502
Phytophthora infestans	clade1	PF00295	IPR000743	Glycoside hydrolase, family 28	9.22762e-07	1.67016e-09	13	11	1276	16497
Phytophthora infestans	clade1	PF00332	IPR000490	Glycoside hydrolase family 17	0.0213956	0.000129084	4	1	1285	16507
Phytophthora infestans	clade1	PF00445	IPR001568	Ribonuclease T2-like	0.0213956	0.000129084	4	1	1285	16507
Phytophthora infestans	clade1	PF00544	IPR002022	Pectate lyase/Amb allergen	0.00715866	3.67111e-05	5	2	1284	16506
Phytophthora infestans	clade1	PF00964	IPR002200	Elicitin	6.15255e-14	7.42389e-17	24	19	1265	16489
Phytophthora infestans	clade1	PF01083	IPR000675	Cutinase/acetylxylan esterase	0.0056769	2.73998e-05	4	0	1285	16508
Phytophthora infestans	clade1	PF03211	IPR004898	Pectate lyase, catalytic	0.0269619	0.000170799	10	26	1279	16482
Phytophthora infestans	clade1	PF03283	IPR004963	Pectinacetylesterase/NOTUM	0.00283386	1.11588e-05	5	1	1284	16507
Phytophthora infestans	clade1	PF05630	IPR008701	Necrosis inducing protein	7.84217e-16	7.09699e-19	21	7	1268	16501
Phytophthora infestans	clade1	PF07648	IPR002350	Kazal domain	3.29164e-26	1.98591e-29	29	4	1260	16504
Phytophthora infestans	clade1	PF07974	IPR013111	EGF-like domain, extracellular	7.4217e-05	1.79106e-07	9	6	1280	16502
Phytophthora infestans	clade1	PF13091	IPR025202	Phospholipase D-like domain	0.0174024	9.44924e-05	8	14	1281	16494
Phytophthora infestans	clade1	PF14008	IPR025733	Iron/zinc purple acid phosphatase-like C-terminal domain	0.000997525	3.00912e-06	8	7	1281	16501
Phytophthora infestans	clade1	PF14295	IPR003609	PAN/Apple domain	5.00578e-12	7.55019e-15	16	5	1273	16503
Phytophthora infestans	clade1	PF14587			0.0056769	2.73998e-05	4	0	1285	16508
Phytophthora infestans	clade1	PF16656	IPR015914	Purple acid phosphatase, N-terminal	0.00169827	5.63527e-06	8	8	1281	16500
Phytophthora infestans	clade1	PF16683	IPR032048	Transglutaminase elicitor	0.00275356	9.96763e-06	8	9	1281	16499
Phytophthora infestans	clade1	PF16810	IPR031825	RXLR phytopathogen effector protein	3.65785e-48	1.10342e-51	64	28	1225	16480
Species	Clade	PFAM accession	Interpro accession	Description	FDR	P-Value	Nr Test	Nr Reference	Non Annot Test	Non Annot Reference
Phytophthora kernoviae	clade10	PF16810	IPR031825	RXLR phytopathogen effector protein	1.81423e-23	5.86559e-27	30	11	686	9923
Phytophthora kernoviae	clade10	PF00964	IPR002200	Elicitin	1.16994e-11	7.56506e-15	16	6	700	9928
Phytophthora kernoviae	clade10	PF00544	IPR002022	Pectate lyase/Amb allergen	1.06863e-07	1.0365e-10	10	2	706	9932
Phytophthora kernoviae	clade10	PF01915	IPR002772	Glycoside hydrolase family 3 C-terminal domain	2.91436e-07	3.76898e-10	11	5	705	9929
Phytophthora kernoviae	clade10	PF00188	IPR014044	CAP domain	1.49896e-06	2.42315e-09	11	7	705	9927
Phytophthora kernoviae	clade10	PF00933	IPR001764	Glycoside hydrolase, family 3, N-terminal	5.8182e-06	1.12865e-08	11	9	705	9925
Phytophthora kernoviae	clade10	PF01670	IPR002594	Glycoside hydrolase family 12	1.75922e-05	4.55021e-08	7	1	709	9933
Phytophthora kernoviae	clade10	PF03211	IPR004898	Pectate lyase, catalytic	1.75922e-05	4.55021e-08	7	1	709	9933
Phytophthora kernoviae	clade10	PF00295	IPR000743	Glycoside hydrolase, family 28	6.62709e-05	1.92835e-07	7	2	709	9932
Phytophthora kernoviae	clade10	PF14310	IPR026891	Fibronectin type III-like domain	0.000118138	3.81954e-07	8	5	708	9929
Phytophthora kernoviae	clade10	PF03330	IPR009009	RlpA-like protein, double-psi beta-barrel domain	0.000381183	1.35565e-06	5	0	711	9934
Phytophthora kernoviae	clade10	PF14295	IPR003609	PAN/Apple domain	0.000404159	1.56803e-06	7	4	709	9930
Phytophthora kernoviae	clade10	PF00135	IPR002018	Carboxylesterase, type B	0.00158385	7.68115e-06	5	1	711	9933
Phytophthora kernoviae	clade10	PF13343			0.00158385	7.68115e-06	5	1	711	9933
Phytophthora kernoviae	clade10	PF04616	IPR006710	Glycoside hydrolase, family 43	0.00158385	7.68115e-06	5	1	711	9933
Phytophthora kernoviae	clade10	PF03283	IPR004963	Pectinacetylesterase/NOTUM	0.00368794	2.027e-05	4	0	712	9934
Phytophthora kernoviae	clade10	PF00394	IPR001117	Multicopper oxidase, type 1	0.00368794	2.027e-05	4	0	712	9934
Phytophthora kernoviae	clade10	PF07648	IPR002350	Kazal domain	0.00436286	2.53901e-05	5	2	711	9932
Phytophthora kernoviae	clade10	PF16683	IPR032048	Transglutaminase elicitor	0.00507702	3.11877e-05	6	5	710	9929
Phytophthora kernoviae	clade10	PF00332	IPR000490	Glycoside hydrolase family 17	0.0148351	9.59273e-05	4	1	712	9933
Phytophthora kernoviae	clade10	PF00264	IPR002227	Tyrosinase copper-binding domain	0.0200189	0.000135919	5	4	711	9930
Phytophthora kernoviae	clade10	PF05630	IPR008701	Necrosis inducing protein	0.0208919	0.000148601	7	12	709	9922
Phytophthora kernoviae	clade10	PF13204	IPR025277	Putative glycohydrolase domain DUF4038	0.0346742	0.000302685	3	0	713	9934
Phytophthora kernoviae	clade10	PF12710			0.0346742	0.000302685	3	0	713	9934
Phytophthora kernoviae	clade10	PF05592	IPR008902	Bacterial alpha-L-rhamnosidase	0.0346742	0.000302685	3	0	713	9934
Phytophthora kernoviae	clade10	PF12904	IPR024749	Putative collagen-binding domain	0.0346742	0.000302685	3	0	713	9934
Phytophthora kernoviae	clade10	PF10282	IPR019405	Lactonase, 7-bladed beta propeller	0.0346742	0.000272419	4	2	712	9932
Species	Clade	PFAM accession	Interpro accession	Description	FDR	P-Value	Nr Test	Nr Reference	Non Annot Test	Non Annot Reference
Phytophthora lateralis	clade8	PF16810	IPR031825	RXLR phytopathogen effector protein	1.01988e-13	3.71814e-17	21	12	769	10833
Phytophthora lateralis	clade8	PF05630	IPR008701	Necrosis inducing protein	3.28036e-13	2.3918e-16	18	7	772	10838
Phytophthora lateralis	clade8	PF00964	IPR002200	Elicitin	7.09064e-11	7.75499e-14	16	8	774	10837
Phytophthora lateralis	clade8	PF07648	IPR002350	Kazal domain	1.89369e-07	2.76149e-10	9	1	781	10844
Phytophthora lateralis	clade8	PF00188	IPR014044	CAP domain	3.68571e-07	6.7184e-10	12	8	778	10837
Phytophthora lateralis	clade8	PF00295	IPR000743	Glycoside hydrolase, family 28	7.48804e-06	1.63792e-08	9	4	781	10841
Phytophthora lateralis	clade8	PF01419	IPR001229	Jacalin-like lectin domain	3.96732e-05	1.01244e-07	9	6	781	10839
Phytophthora lateralis	clade8	PF14295	IPR003609	PAN/Apple domain	5.79776e-05	1.69093e-07	8	4	782	10841
Phytophthora lateralis	clade8	PF00933	IPR001764	Glycoside hydrolase, family 3, N-terminal	0.000132367	4.34306e-07	9	8	781	10837
Phytophthora lateralis	clade8	PF00331	IPR001000	Glycoside hydrolase family 10 domain	0.000174153	6.34901e-07	6	1	784	10844
Phytophthora lateralis	clade8	PF16683	IPR032048	Transglutaminase elicitor	0.00045592	1.82833e-06	8	7	782	10838
Phytophthora lateralis	clade8	PF14310	IPR026891	Fibronectin type III-like domain	0.00138447	7.74263e-06	7	6	783	10839
Phytophthora lateralis	clade8	PF01915	IPR002772	Glycoside hydrolase family 3 C-terminal domain	0.00138447	7.74263e-06	7	6	783	10839
Phytophthora lateralis	clade8	PF00394	IPR001117	Multicopper oxidase, type 1	0.00138447	8.07566e-06	5	1	785	10844
Phytophthora lateralis	clade8	PF00264	IPR002227	Tyrosinase copper-binding domain	0.00138447	6.76523e-06	6	3	784	10842
Phytophthora lateralis	clade8	PF01670	IPR002594	Glycoside hydrolase family 12	0.00138447	8.07566e-06	5	1	785	10844
Phytophthora lateralis	clade8	PF03067	IPR004302	Chitin-binding protein, N-terminal	0.0028944	2.11039e-05	4	0	786	10845
Phytophthora lateralis	clade8	PF10290	IPR018807	Domain of unknown function DUF2403, glycine-rich	0.0028944	2.11039e-05	4	0	786	10845
Phytophthora lateralis	clade8	PF10287	IPR018805	Cell wall protein YJL171C/Tos1	0.0028944	2.11039e-05	4	0	786	10845
Phytophthora lateralis	clade8	PF00445	IPR001568	Ribonuclease T2-like	0.0028944	2.11039e-05	4	0	786	10845
Phytophthora lateralis	clade8	PF00544	IPR002022	Pectate lyase/Amb allergen	0.0034846	2.66776e-05	5	2	785	10843
Phytophthora lateralis	clade8	PF00112	IPR000668	Peptidase C1A, papain C-terminal	0.00537061	4.30745e-05	7	9	783	10836
Phytophthora lateralis	clade8	PF02055	IPR033453	Glycosyl hydrolase family 30, TIM-barrel domain	0.00652167	6.71518e-05	5	3	785	10842
Phytophthora lateralis	clade8	PF00150	IPR001547	Glycoside hydrolase, family 5	0.00652167	6.89495e-05	7	10	783	10835
Phytophthora lateralis	clade8	PF13091	IPR025202	Phospholipase D-like domain	0.00652167	6.23039e-05	6	6	784	10839
Phytophthora lateralis	clade8	PF07731	IPR011706	Multicopper oxidase, type 2	0.00652167	6.23039e-05	6	6	784	10839
Phytophthora lateralis	clade8	PF03211	IPR004898	Pectate lyase, catalytic	0.00652167	6.23039e-05	6	6	784	10839
Phytophthora lateralis	clade8	PF17189	IPR033452	Glycosyl hydrolase family 30, beta sandwich domain	0.00652167	6.71518e-05	5	3	785	10842
Phytophthora lateralis	clade8	PF07732	IPR011707	Multicopper oxidase, type 3	0.00652167	6.23039e-05	6	6	784	10839
Phytophthora lateralis	clade8	PF07974	IPR013111	EGF-like domain, extracellular	0.00912642	9.9815e-05	4	1	786	10844
Phytophthora lateralis	clade8	PF01341	IPR016288	1, 4-beta cellobiohydrolase	0.0126209	0.000142635	5	4	785	10841
Phytophthora lateralis	clade8	PF00089	IPR001254	Serine proteases, trypsin domain	0.0154242	0.00017994	6	8	784	10837
Phytophthora lateralis	clade8	PF14683	IPR029411	Rhamnogalacturonan lyase, domain III	0.0203713	0.00031192	3	0	787	10845
Phytophthora lateralis	clade8	PF14587			0.0203713	0.00031192	3	0	787	10845
Phytophthora lateralis	clade8	PF12999	IPR028146	Glucosidase II beta subunit, N-terminal	0.0203713	0.00031192	3	0	787	10845
Phytophthora lateralis	clade8	PF14686	IPR029413	Rhamnogalacturonan lyase, domain II	0.0203713	0.00031192	3	0	787	10845
Phytophthora lateralis	clade8	PF02434	IPR003378	Fringe-like	0.0203713	0.00031192	3	0	787	10845
Phytophthora lateralis	clade8	PF03198	IPR004886	Glucanosyltransferase	0.0203713	0.000283294	4	2	786	10843
Phytophthora lateralis	clade8	PF07745	IPR011683	Glycosyl hydrolase family 53	0.0203713	0.00031192	3	0	787	10845
Phytophthora lateralis	clade8	PF16656	IPR015914	Purple acid phosphatase, N-terminal	0.0203713	0.000269331	5	5	785	10840
Phytophthora lateralis	clade8	PF09284	IPR015364	Rhamnogalacturonase B, N-terminal	0.0203713	0.00031192	3	0	787	10845
Phytophthora lateralis	clade8	PF13015	IPR009011	Mannose-6-phosphate receptor binding domain	0.0203713	0.00031192	3	0	787	10845
Species	Clade	PFAM accession	Interpro accession	Description	FDR	P-Value	Nr Test	Nr Reference	Non Annot Test	Non Annot Reference
Phytophthora multivora	clade2	PF16810	IPR031825	RXLR phytopathogen effector protein	2.3881e-37	7.03832e-41	39	3	1088	13876
Phytophthora multivora	clade2	PF00964	IPR002200	Elicitin	1.18788e-34	7.00197e-38	38	5	1089	13874
Phytophthora multivora	clade2	PF05630	IPR008701	Necrosis inducing protein	6.18786e-21	5.47114e-24	28	10	1099	13869
Phytophthora multivora	clade2	PF03211	IPR004898	Pectate lyase, catalytic	1.24954e-12	1.47308e-15	15	2	1112	13877
Phytophthora multivora	clade2	PF00544	IPR002022	Pectate lyase/Amb allergen	1.59651e-12	2.35265e-15	14	1	1113	13878
Phytophthora multivora	clade2	PF01419	IPR001229	Jacalin-like lectin domain	3.22709e-10	6.65771e-13	17	11	1110	13868
Phytophthora multivora	clade2	PF00188	IPR014044	CAP domain	3.22709e-10	6.65771e-13	17	11	1110	13868
Phytophthora multivora	clade2	PF00089	IPR001254	Serine proteases, trypsin domain	1.80114e-09	4.24672e-12	14	6	1113	13873
Phytophthora multivora	clade2	PF07648	IPR002350	Kazal domain	3.65792e-09	1.12123e-11	12	3	1115	13876
Phytophthora multivora	clade2	PF00295	IPR000743	Glycoside hydrolase, family 28	3.65792e-09	1.12123e-11	12	3	1115	13876
Phytophthora multivora	clade2	PF14295	IPR003609	PAN/Apple domain	3.65792e-09	1.18589e-11	14	7	1113	13872
Phytophthora multivora	clade2	PF16683	IPR032048	Transglutaminase elicitor	7.84722e-09	2.77532e-11	11	2	1116	13877
Phytophthora multivora	clade2	PF01915	IPR002772	Glycoside hydrolase family 3 C-terminal domain	7.92308e-09	3.03566e-11	14	8	1113	13871
Phytophthora multivora	clade2	PF00264	IPR002227	Tyrosinase copper-binding domain	1.36741e-08	5.64214e-11	10	1	1117	13878
Phytophthora multivora	clade2	PF00933	IPR001764	Glycoside hydrolase, family 3, N-terminal	7.72109e-08	3.41339e-10	14	11	1113	13868
Phytophthora multivora	clade2	PF01095	IPR000070	Pectinesterase, catalytic	2.09765e-07	9.89164e-10	8	0	1119	13879
Phytophthora multivora	clade2	PF14310	IPR026891	Fibronectin type III-like domain	2.54508e-07	1.27516e-09	10	3	1117	13876
Phytophthora multivora	clade2	PF01670	IPR002594	Glycoside hydrolase family 12	6.65942e-07	3.53285e-09	9	2	1118	13877
Phytophthora multivora	clade2	PF00112	IPR000668	Peptidase C1A, papain C-terminal	1.27533e-05	7.14153e-08	11	10	1116	13869
Phytophthora multivora	clade2	PF00332	IPR000490	Glycoside hydrolase family 17	3.00713e-05	1.77255e-07	6	0	1121	13879
Phytophthora multivora	clade2	PF16656	IPR015914	Purple acid phosphatase, N-terminal	0.000166539	1.03075e-06	9	8	1118	13871
Phytophthora multivora	clade2	PF03283	IPR004963	Pectinacetylesterase/NOTUM	0.000179105	1.1613e-06	6	1	1121	13878
Phytophthora multivora	clade2	PF13204	IPR025277	Putative glycohydrolase domain DUF4038	0.000309269	2.36988e-06	5	0	1122	13879
Phytophthora multivora	clade2	PF00840	IPR001722	Glycoside hydrolase, family 7	0.000309269	2.36988e-06	5	0	1122	13879
Phytophthora multivora	clade2	PF03067	IPR004302	Chitin-binding protein, N-terminal	0.000309269	2.36988e-06	5	0	1122	13879
Phytophthora multivora	clade2	PF00331	IPR001000	Glycoside hydrolase family 10 domain	0.000309269	2.36988e-06	5	0	1122	13879
Phytophthora multivora	clade2	PF03198	IPR004886	Glucanosyltransferase	0.000419429	3.33763e-06	7	4	1120	13875
Phytophthora multivora	clade2	PF01341	IPR016288	1, 4-beta cellobiohydrolase	0.000491766	4.34806e-06	6	2	1121	13877
Phytophthora multivora	clade2	PF00135	IPR002018	Carboxylesterase, type B	0.000491766	4.34806e-06	6	2	1121	13877
Phytophthora multivora	clade2	PF04616	IPR006710	Glycoside hydrolase, family 43	0.000491766	4.34806e-06	6	2	1121	13877
Phytophthora multivora	clade2	PF01083	IPR000675	Cutinase/acetylxylan esterase	0.00129254	1.3333e-05	5	1	1122	13878
Phytophthora multivora	clade2	PF00394	IPR001117	Multicopper oxidase, type 1	0.00129254	1.3333e-05	5	1	1122	13878
Phytophthora multivora	clade2	PF00734	IPR000254	Cellulose-binding domain, fungal	0.00129254	1.3333e-05	5	1	1122	13878
Phytophthora multivora	clade2	PF12904	IPR024749	Putative collagen-binding domain	0.00129254	1.3333e-05	5	1	1122	13878
Phytophthora multivora	clade2	PF04083	IPR006693	Partial AB-hydrolase lipase domain	0.00129254	1.3333e-05	5	1	1122	13878
Phytophthora multivora	clade2	PF07974	IPR013111	EGF-like domain, extracellular	0.00142997	1.51721e-05	7	6	1120	13873
Phytophthora multivora	clade2	PF09284	IPR015364	Rhamnogalacturonase B, N-terminal	0.0029032	3.16588e-05	4	0	1123	13879
Phytophthora multivora	clade2	PF14008	IPR025733	Iron/zinc purple acid phosphatase-like C-terminal domain	0.00444238	4.97526e-05	7	8	1120	13871
Phytophthora multivora	clade2	PF07731	IPR011706	Multicopper oxidase, type 2	0.0049937	5.88707e-05	6	5	1121	13874
Phytophthora multivora	clade2	PF07732	IPR011707	Multicopper oxidase, type 3	0.0049937	5.88707e-05	6	5	1121	13874
Phytophthora multivora	clade2	PF03330	IPR009009	RlpA-like protein, double-psi beta-barrel domain	0.00905785	0.000109452	5	3	1122	13876
Phytophthora multivora	clade2	PF00445	IPR001568	Ribonuclease T2-like	0.0114756	0.000148815	4	1	1123	13878
Phytophthora multivora	clade2	PF13343			0.0114756	0.000148815	4	1	1123	13878
Phytophthora multivora	clade2	PF10282	IPR019405	Lactonase, 7-bladed beta propeller	0.0114756	0.000148815	4	1	1123	13878
Phytophthora multivora	clade2	PF00149	IPR004843	Calcineurin-like phosphoesterase domain, apaH type	0.0120867	0.000160301	14	48	1113	13831
Phytophthora multivora	clade2	PF12999	IPR028146	Glucosidase II beta subunit, N-terminal	0.0286761	0.000422578	3	0	1124	13879
Phytophthora multivora	clade2	PF13015	IPR009011	Mannose-6-phosphate receptor binding domain	0.0286761	0.000422578	3	0	1124	13879
Phytophthora multivora	clade2	PF07519	IPR011118	Tannase/feruloyl esterase	0.0286761	0.000422578	3	0	1124	13879
Phytophthora multivora	clade2	PF02434	IPR003378	Fringe-like	0.0286761	0.000422578	3	0	1124	13879
Phytophthora multivora	clade2	PF07745	IPR011683	Glycosyl hydrolase family 53	0.0286761	0.000422578	3	0	1124	13879
Phytophthora multivora	clade2	PF00194	IPR001148	Alpha carbonic anhydrase	0.0486478	0.00074556	5	6	1122	13873
Phytophthora multivora	clade2	PF13091	IPR025202	Phospholipase D-like domain	0.0486478	0.00073538	6	10	1121	13869
Species	Clade	PFAM accession	Interpro accession	Description	FDR	P-Value	Nr Test	Nr Reference	Non Annot Test	Non Annot Reference
Phytophthora nicotianae	clade1	PF16810	IPR031825	RXLR phytopathogen effector protein	6.16628e-38	2.39747e-41	47	12	787	9675
Phytophthora nicotianae	clade1	PF03211	IPR004898	Pectate lyase, catalytic	3.81405e-26	2.96582e-29	29	3	805	9684
Phytophthora nicotianae	clade1	PF05630	IPR008701	Necrosis inducing protein	2.62217e-25	3.05852e-28	34	12	800	9675
Phytophthora nicotianae	clade1	PF00964	IPR002200	Elicitin	2.67861e-15	4.16581e-18	21	7	813	9680
Phytophthora nicotianae	clade1	PF01095	IPR000070	Pectinesterase, catalytic	1.85541e-11	3.60694e-14	14	2	820	9685
Phytophthora nicotianae	clade1	PF00089	IPR001254	Serine proteases, trypsin domain	1.17321e-09	2.73689e-12	15	7	819	9680
Phytophthora nicotianae	clade1	PF00188	IPR014044	CAP domain	3.36503e-08	9.15833e-11	15	11	819	9676
Phytophthora nicotianae	clade1	PF00544	IPR002022	Pectate lyase/Amb allergen	6.83894e-08	2.1272e-10	11	3	823	9684
Phytophthora nicotianae	clade1	PF16656	IPR015914	Purple acid phosphatase, N-terminal	3.15408e-07	1.10368e-09	9	1	825	9686
Phytophthora nicotianae	clade1	PF16683	IPR032048	Transglutaminase elicitor	1.01868e-06	3.96064e-09	12	8	822	9679
Phytophthora nicotianae	clade1	PF00933	IPR001764	Glycoside hydrolase, family 3, N-terminal	2.0053e-06	8.57633e-09	12	9	822	9678
Phytophthora nicotianae	clade1	PF14310	IPR026891	Fibronectin type III-like domain	1.15472e-05	6.28542e-08	11	9	823	9678
Phytophthora nicotianae	clade1	PF01419	IPR001229	Jacalin-like lectin domain	1.15472e-05	6.28542e-08	11	9	823	9678
Phytophthora nicotianae	clade1	PF01670	IPR002594	Glycoside hydrolase family 12	1.15472e-05	5.88518e-08	8	2	826	9685
Phytophthora nicotianae	clade1	PF00149	IPR004843	Calcineurin-like phosphoesterase domain, apaH type	5.98935e-05	3.49301e-07	15	27	819	9660
Phytophthora nicotianae	clade1	PF01915	IPR002772	Glycoside hydrolase family 3 C-terminal domain	0.000132416	8.23739e-07	10	10	824	9677
Phytophthora nicotianae	clade1	PF07648	IPR002350	Kazal domain	0.000281753	1.86229e-06	7	3	827	9684
Phytophthora nicotianae	clade1	PF03067	IPR004302	Chitin-binding protein, N-terminal	0.000419043	3.09557e-06	5	0	829	9687
Phytophthora nicotianae	clade1	PF13091	IPR025202	Phospholipase D-like domain	0.000419043	2.9426e-06	8	6	826	9681
Phytophthora nicotianae	clade1	PF00295	IPR000743	Glycoside hydrolase, family 28	0.000754565	5.86753e-06	8	7	826	9680
Phytophthora nicotianae	clade1	PF03283	IPR004963	Pectinacetylesterase/NOTUM	0.0043863	3.92243e-05	4	0	830	9687
Phytophthora nicotianae	clade1	PF14008	IPR025733	Iron/zinc purple acid phosphatase-like C-terminal domain	0.0043863	3.87739e-05	6	4	828	9683
Phytophthora nicotianae	clade1	PF01083	IPR000675	Cutinase/acetylxylan esterase	0.0043863	3.92243e-05	4	0	830	9687
Phytophthora nicotianae	clade1	PF13343			0.018176	0.000183739	4	1	830	9686
Phytophthora nicotianae	clade1	PF00775	IPR000627	Intradiol ring-cleavage dioxygenase, C-terminal	0.018176	0.000183739	4	1	830	9686
Phytophthora nicotianae	clade1	PF10282	IPR019405	Lactonase, 7-bladed beta propeller	0.018176	0.000183739	4	1	830	9686
Phytophthora nicotianae	clade1	PF14295	IPR003609	PAN/Apple domain	0.0283356	0.000297458	5	4	829	9683
Phytophthora nicotianae	clade1	PF00182	IPR000726	Glycoside hydrolase, family 19, catalytic	0.0425635	0.000496463	3	0	831	9687
Phytophthora nicotianae	clade1	PF02089	IPR002472	Palmitoyl protein thioesterase	0.0425635	0.000496463	3	0	831	9687
Phytophthora nicotianae	clade1	PF08246	IPR013201	Cathepsin propeptide inhibitor domain (I29)	0.0425635	0.000496463	3	0	831	9687
Phytophthora nicotianae	clade1	PF07974	IPR013111	EGF-like domain, extracellular	0.0428537	0.000516511	4	2	830	9685
Species	Clade	PFAM accession	Interpro accession	Description	FDR	P-Value	Nr Test	Nr Reference	Non Annot Test	Non Annot Reference
Phytophthora parasitica	clade1	PF16810	IPR031825	RXLR phytopathogen effector protein	4.86513e-80	1.40611e-83	82	21	1464	26375
Phytophthora parasitica	clade1	PF05630	IPR008701	Necrosis inducing protein	8.55723e-47	4.94638e-50	53	21	1493	26375
Phytophthora parasitica	clade1	PF00964	IPR002200	Elicitin	4.14608e-33	3.59486e-36	37	13	1509	26383
Phytophthora parasitica	clade1	PF00188	IPR014044	CAP domain	8.71429e-22	1.00743e-24	25	9	1521	26387
Phytophthora parasitica	clade1	PF01419	IPR001229	Jacalin-like lectin domain	2.81365e-21	4.06597e-24	27	15	1519	26381
Phytophthora parasitica	clade1	PF00544	IPR002022	Pectate lyase/Amb allergen	1.23964e-20	2.14967e-23	18	0	1528	26396
Phytophthora parasitica	clade1	PF00295	IPR000743	Glycoside hydrolase, family 28	2.98411e-17	6.03722e-20	17	2	1529	26394
Phytophthora parasitica	clade1	PF07648	IPR002350	Kazal domain	2.30389e-16	5.32692e-19	19	7	1527	26389
Phytophthora parasitica	clade1	PF03211	IPR004898	Pectate lyase, catalytic	5.98508e-13	1.55681e-15	15	5	1531	26391
Phytophthora parasitica	clade1	PF00089	IPR001254	Serine proteases, trypsin domain	1.0544e-12	3.04739e-15	20	20	1526	26376
Phytophthora parasitica	clade1	PF00933	IPR001764	Glycoside hydrolase, family 3, N-terminal	1.47938e-12	4.70323e-15	17	11	1529	26385
Phytophthora parasitica	clade1	PF14295	IPR003609	PAN/Apple domain	1.94316e-11	6.7393e-14	14	6	1532	26390
Phytophthora parasitica	clade1	PF01915	IPR002772	Glycoside hydrolase family 3 C-terminal domain	3.213e-10	1.2072e-12	15	12	1531	26384
Phytophthora parasitica	clade1	PF01095	IPR000070	Pectinesterase, catalytic	3.94615e-09	1.59671e-11	11	4	1535	26392
Phytophthora parasitica	clade1	PF07974	IPR013111	EGF-like domain, extracellular	1.11929e-08	4.85242e-11	11	5	1535	26391
Phytophthora parasitica	clade1	PF14310	IPR026891	Fibronectin type III-like domain	1.22832e-07	6.0351e-10	12	11	1534	26385
Phytophthora parasitica	clade1	PF16683	IPR032048	Transglutaminase elicitor	1.22832e-07	6.0351e-10	12	11	1534	26385
Phytophthora parasitica	clade1	PF03198	IPR004886	Glucanosyltransferase	6.94347e-06	3.81289e-08	9	7	1537	26389
Phytophthora parasitica	clade1	PF01670	IPR002594	Glycoside hydrolase family 12	6.94347e-06	3.81289e-08	9	7	1537	26389
Phytophthora parasitica	clade1	PF16656	IPR015914	Purple acid phosphatase, N-terminal	1.33254e-05	7.70257e-08	9	8	1537	26388
Phytophthora parasitica	clade1	PF00264	IPR002227	Tyrosinase copper-binding domain	1.4249e-05	8.64823e-08	8	5	1538	26391
Phytophthora parasitica	clade1	PF00112	IPR000668	Peptidase C1A, papain C-terminal	2.42024e-05	1.53888e-07	10	13	1536	26383
Phytophthora parasitica	clade1	PF01341	IPR016288	1, 4-beta cellobiohydrolase	2.85201e-05	1.89585e-07	6	1	1540	26395
Phytophthora parasitica	clade1	PF13091	IPR025202	Phospholipase D-like domain	5.72428e-05	3.9706e-07	10	15	1536	26381
Phytophthora parasitica	clade1	PF03067	IPR004302	Chitin-binding protein, N-terminal	7.13247e-05	5.15352e-07	5	0	1541	26396
Phytophthora parasitica	clade1	PF14008	IPR025733	Iron/zinc purple acid phosphatase-like C-terminal domain	9.90613e-05	7.44391e-07	8	8	1538	26388
Phytophthora parasitica	clade1	PF00135	IPR002018	Carboxylesterase, type B	0.000264679	2.06541e-06	6	3	1540	26393
Phytophthora parasitica	clade1	PF03283	IPR004963	Pectinacetylesterase/NOTUM	0.000340231	2.94998e-06	5	1	1541	26395
Phytophthora parasitica	clade1	PF00840	IPR001722	Glycoside hydrolase, family 7	0.000340231	2.94998e-06	5	1	1541	26395
Phytophthora parasitica	clade1	PF04616	IPR006710	Glycoside hydrolase, family 43	0.000340231	2.94998e-06	5	1	1541	26395
Phytophthora parasitica	clade1	PF02055	IPR033453	Glycosyl hydrolase family 30, TIM-barrel domain	0.000411832	3.80885e-06	7	7	1539	26389
Phytophthora parasitica	clade1	PF17189	IPR033452	Glycosyl hydrolase family 30, beta sandwich domain	0.000411832	3.80885e-06	7	7	1539	26389
Phytophthora parasitica	clade1	PF12999	IPR028146	Glucosidase II beta subunit, N-terminal	0.000950193	9.33715e-06	4	0	1542	26396
Phytophthora parasitica	clade1	PF05592	IPR008902	Bacterial alpha-L-rhamnosidase	0.000950193	9.33715e-06	4	0	1542	26396
Phytophthora parasitica	clade1	PF01055	IPR000322	Glycoside hydrolase family 31	0.00194359	1.96606e-05	6	6	1540	26390
Phytophthora parasitica	clade1	PF14686	IPR029413	Rhamnogalacturonan lyase, domain II	0.00395898	4.46244e-05	4	1	1542	26395
Phytophthora parasitica	clade1	PF00332	IPR000490	Glycoside hydrolase family 17	0.00395898	4.46244e-05	4	1	1542	26395
Phytophthora parasitica	clade1	PF00445	IPR001568	Ribonuclease T2-like	0.00395898	4.46244e-05	4	1	1542	26395
Phytophthora parasitica	clade1	PF14683	IPR029411	Rhamnogalacturonan lyase, domain III	0.00395898	4.46244e-05	4	1	1542	26395
Phytophthora parasitica	clade1	PF01328	IPR000028	Chloroperoxidase	0.00465495	5.38144e-05	5	4	1541	26392
Phytophthora parasitica	clade1	PF13844	IPR029489	O-GlcNAc transferase, C-terminal	0.0086676	0.000102709	5	5	1541	26391
Phytophthora parasitica	clade1	PF00149	IPR004843	Calcineurin-like phosphoesterase domain, apaH type	0.00948757	0.000115167	14	66	1532	26330
Phytophthora parasitica	clade1	PF04734	IPR031329	Neutral/alkaline non-lysosomal ceramidase, N-terminal	0.00983971	0.000127973	4	2	1542	26394
Phytophthora parasitica	clade1	PF13343			0.00983971	0.000127973	4	2	1542	26394
Phytophthora parasitica	clade1	PF09284	IPR015364	Rhamnogalacturonase B, N-terminal	0.00983971	0.000127973	4	2	1542	26394
Phytophthora parasitica	clade1	PF13015	IPR009011	Mannose-6-phosphate receptor binding domain	0.0124462	0.000169067	3	0	1543	26396
Phytophthora parasitica	clade1	PF08806	IPR014912	Sep15/SelM redox	0.0124462	0.000169067	3	0	1543	26396
Phytophthora parasitica	clade1	PF03330	IPR009009	RlpA-like protein, double-psi beta-barrel domain	0.0129536	0.000179703	5	6	1541	26390
Phytophthora parasitica	clade1	PF01263	IPR008183	Aldose 1-/Glucose-6-phosphate 1-epimerase	0.0197545	0.000285469	4	3	1542	26393
Phytophthora parasitica	clade1	PF01762	IPR002659	Glycosyl transferase, family 31	0.0197545	0.000285469	4	3	1542	26393
Phytophthora parasitica	clade1	PF14587			0.0431341	0.000648257	3	1	1543	26395
Phytophthora parasitica	clade1	PF00684	IPR001305	Heat shock protein DnaJ, cysteine-rich domain	0.0431341	0.000648257	3	1	1543	26395
Species	Clade	PFAM accession	Interpro accession	Description	FDR	P-Value	Nr Test	Nr Reference	Non Annot Test	Non Annot Reference
Phytophthora pinifolia	clade6	PF00964	IPR002200	Elicitin	2.64491e-23	8.24729e-27	25	16	641	18851
Phytophthora pinifolia	clade6	PF00933	IPR001764	Glycoside hydrolase, family 3, N-terminal	5.11848e-14	3.19207e-17	15	8	651	18859
Phytophthora pinifolia	clade6	PF01915	IPR002772	Glycoside hydrolase family 3 C-terminal domain	4.99128e-12	4.66911e-15	13	7	653	18860
Phytophthora pinifolia	clade6	PF00188	IPR014044	CAP domain	1.06259e-10	1.32534e-13	13	11	653	18856
Phytophthora pinifolia	clade6	PF14310	IPR026891	Fibronectin type III-like domain	1.09621e-09	1.70909e-12	11	7	655	18860
Phytophthora pinifolia	clade6	PF16810	IPR031825	RXLR phytopathogen effector protein	1.3241e-05	4.0587e-08	6	2	660	18865
Phytophthora pinifolia	clade6	PF14686	IPR029413	Rhamnogalacturonan lyase, domain II	1.3241e-05	4.54164e-08	5	0	661	18867
Phytophthora pinifolia	clade6	PF14683	IPR029411	Rhamnogalacturonan lyase, domain III	1.3241e-05	4.54164e-08	5	0	661	18867
Phytophthora pinifolia	clade6	PF05630	IPR008701	Necrosis inducing protein	1.3241e-05	4.54164e-08	5	0	661	18867
Phytophthora pinifolia	clade6	PF14295	IPR003609	PAN/Apple domain	1.3241e-05	4.0587e-08	6	2	660	18865
Phytophthora pinifolia	clade6	PF09284	IPR015364	Rhamnogalacturonase B, N-terminal	1.3241e-05	4.54164e-08	5	0	661	18867
Phytophthora pinifolia	clade6	PF00331	IPR001000	Glycoside hydrolase family 10 domain	7.07711e-05	2.64812e-07	5	1	661	18866
Phytophthora pinifolia	clade6	PF01670	IPR002594	Glycoside hydrolase family 12	7.08118e-05	2.87045e-07	6	4	660	18863
Phytophthora pinifolia	clade6	PF07974	IPR013111	EGF-like domain, extracellular	0.000140477	6.13247e-07	6	5	660	18862
Phytophthora pinifolia	clade6	PF00840	IPR001722	Glycoside hydrolase, family 7	0.000238705	1.33978e-06	4	0	662	18867
Phytophthora pinifolia	clade6	PF10287	IPR018805	Cell wall protein YJL171C/Tos1	0.000238705	1.33978e-06	4	0	662	18867
Phytophthora pinifolia	clade6	PF10290	IPR018807	Domain of unknown function DUF2403, glycine-rich	0.000238705	1.33978e-06	4	0	662	18867
Phytophthora pinifolia	clade6	PF01328	IPR000028	Chloroperoxidase	0.000238705	1.33978e-06	4	0	662	18867
Phytophthora pinifolia	clade6	PF00112	IPR000668	Peptidase C1A, papain C-terminal	0.000671115	3.97605e-06	7	14	659	18853
Phytophthora pinifolia	clade6	PF00082	IPR000209	Peptidase S8/S53 domain	0.000711719	5.10432e-06	5	4	661	18863
Phytophthora pinifolia	clade6	PF01341	IPR016288	1, 4-beta cellobiohydrolase	0.000711719	5.10432e-06	5	4	661	18863
Phytophthora pinifolia	clade6	PF07648	IPR002350	Kazal domain	0.000711719	5.10432e-06	5	4	661	18863
Phytophthora pinifolia	clade6	PF16683	IPR032048	Transglutaminase elicitor	0.000711719	5.10432e-06	5	4	661	18863
Phytophthora pinifolia	clade6	PF00264	IPR002227	Tyrosinase copper-binding domain	0.00122379	9.92159e-06	5	5	661	18862
Phytophthora pinifolia	clade6	PF07731	IPR011706	Multicopper oxidase, type 2	0.00122379	9.92159e-06	5	5	661	18862
Phytophthora pinifolia	clade6	PF13365			0.00122379	9.92159e-06	5	5	661	18862
Phytophthora pinifolia	clade6	PF14008	IPR025733	Iron/zinc purple acid phosphatase-like C-terminal domain	0.00349864	2.94553e-05	5	7	661	18860
Phytophthora pinifolia	clade6	PF13015	IPR009011	Mannose-6-phosphate receptor binding domain	0.00421892	3.94661e-05	3	0	663	18867
Phytophthora pinifolia	clade6	PF00445	IPR001568	Ribonuclease T2-like	0.00421892	3.94661e-05	3	0	663	18867
Phytophthora pinifolia	clade6	PF00295	IPR000743	Glycoside hydrolase, family 28	0.00421892	3.94661e-05	3	0	663	18867
Phytophthora pinifolia	clade6	PF02055	IPR033453	Glycosyl hydrolase family 30, TIM-barrel domain	0.00432785	4.31841e-05	4	3	662	18864
Phytophthora pinifolia	clade6	PF17189	IPR033452	Glycosyl hydrolase family 30, beta sandwich domain	0.00432785	4.31841e-05	4	3	662	18864
Phytophthora pinifolia	clade6	PF00085	IPR013766	Thioredoxin domain	0.00649177	6.68002e-05	7	24	659	18843
Phytophthora pinifolia	clade6	PF01105	IPR009038	GOLD domain	0.00792637	8.40339e-05	4	4	662	18863
Phytophthora pinifolia	clade6	PF03283	IPR004963	Pectinacetylesterase/NOTUM	0.0126508	0.000153845	3	1	663	18866
Phytophthora pinifolia	clade6	PF12999	IPR028146	Glucosidase II beta subunit, N-terminal	0.0126508	0.000153845	3	1	663	18866
Phytophthora pinifolia	clade6	PF01095	IPR000070	Pectinesterase, catalytic	0.0126508	0.000153845	3	1	663	18866
Phytophthora pinifolia	clade6	PF00544	IPR002022	Pectate lyase/Amb allergen	0.0126508	0.000153845	3	1	663	18866
Phytophthora pinifolia	clade6	PF00734	IPR000254	Cellulose-binding domain, fungal	0.0126508	0.000153845	3	1	663	18866
Phytophthora pinifolia	clade6	PF00149	IPR004843	Calcineurin-like phosphoesterase domain, apaH type	0.0158567	0.000197776	8	40	658	18827
Phytophthora pinifolia	clade6	PF16656	IPR015914	Purple acid phosphatase, N-terminal	0.0186695	0.000238681	4	6	662	18861
Phytophthora pinifolia	clade6	PF03330	IPR009009	RlpA-like protein, double-psi beta-barrel domain	0.0273205	0.000374836	3	2	663	18865
Phytophthora pinifolia	clade6	PF08246	IPR013201	Cathepsin propeptide inhibitor domain (I29)	0.0273205	0.000374836	3	2	663	18865
Phytophthora pinifolia	clade6	PF13844	IPR029489	O-GlcNAc transferase, C-terminal	0.0273205	0.000374836	3	2	663	18865
Phytophthora pinifolia	clade6	PF00067	IPR001128	Cytochrome P450	0.0465002	0.000652482	6	26	660	18841
Phytophthora pinifolia	clade6	PF00535	IPR001173	Glycosyltransferase 2-like	0.0488166	0.000730651	3	3	663	18864
Phytophthora pinifolia	clade6	PF02678	IPR003829	Pirin, N-terminal domain	0.0488166	0.000730651	3	3	663	18864
Phytophthora pinifolia	clade6	PF00089	IPR001254	Serine proteases, trypsin domain	0.0488166	0.000730651	3	3	663	18864
Phytophthora pinifolia	clade6	PF07732	IPR011707	Multicopper oxidase, type 3	0.0490092	0.000748816	4	9	662	18858
Species	Clade	PFAM accession	Interpro accession	Description	FDR	P-Value	Nr Test	Nr Reference	Non Annot Test	Non Annot Reference
Phytophthora pluvialis	clade3	PF16810	IPR031825	RXLR phytopathogen effector protein	5.69415e-37	1.67229e-40	39	9	1013	17365
Phytophthora pluvialis	clade3	PF00964	IPR002200	Elicitin	4.85427e-28	2.85126e-31	33	13	1019	17361
Phytophthora pluvialis	clade3	PF00188	IPR014044	CAP domain	1.17719e-13	1.03717e-16	18	9	1034	17365
Phytophthora pluvialis	clade3	PF14295	IPR003609	PAN/Apple domain	1.50962e-13	1.77342e-16	16	5	1036	17369
Phytophthora pluvialis	clade3	PF00264	IPR002227	Tyrosinase copper-binding domain	9.48556e-12	1.39289e-14	12	1	1040	17373
Phytophthora pluvialis	clade3	PF00933	IPR001764	Glycoside hydrolase, family 3, N-terminal	2.19093e-10	3.86067e-13	15	10	1037	17364
Phytophthora pluvialis	clade3	PF07648	IPR002350	Kazal domain	1.07327e-08	2.20644e-11	11	4	1041	17370
Phytophthora pluvialis	clade3	PF01915	IPR002772	Glycoside hydrolase family 3 C-terminal domain	1.81598e-08	4.26662e-11	13	10	1039	17364
Phytophthora pluvialis	clade3	PF00734	IPR000254	Cellulose-binding domain, fungal	4.1651e-08	1.10091e-10	8	0	1044	17374
Phytophthora pluvialis	clade3	PF05630	IPR008701	Necrosis inducing protein	2.05503e-07	6.03533e-10	13	14	1039	17360
Phytophthora pluvialis	clade3	PF07974	IPR013111	EGF-like domain, extracellular	3.63272e-07	1.17356e-09	9	3	1043	17371
Phytophthora pluvialis	clade3	PF01670	IPR002594	Glycoside hydrolase family 12	4.18613e-06	1.47529e-08	7	1	1045	17373
Phytophthora pluvialis	clade3	PF04083	IPR006693	Partial AB-hydrolase lipase domain	8.95019e-06	3.41711e-08	6	0	1046	17374
Phytophthora pluvialis	clade3	PF14310	IPR026891	Fibronectin type III-like domain	9.37471e-06	3.85451e-08	10	10	1042	17364
Phytophthora pluvialis	clade3	PF00295	IPR000743	Glycoside hydrolase, family 28	1.00614e-05	4.43232e-08	8	4	1044	17370
Phytophthora pluvialis	clade3	PF03211	IPR004898	Pectate lyase, catalytic	2.3292e-05	1.09448e-07	8	5	1044	17369
Phytophthora pluvialis	clade3	PF00544	IPR002022	Pectate lyase/Amb allergen	4.00372e-05	1.99892e-07	7	3	1045	17371
Phytophthora pluvialis	clade3	PF03198	IPR004886	Glucanosyltransferase	9.3385e-05	4.93665e-07	8	7	1044	17367
Phytophthora pluvialis	clade3	PF01095	IPR000070	Pectinesterase, catalytic	9.36337e-05	5.22479e-07	7	4	1045	17370
Phytophthora pluvialis	clade3	PF00331	IPR001000	Glycoside hydrolase family 10 domain	9.74816e-05	6.01208e-07	5	0	1047	17374
Phytophthora pluvialis	clade3	PF09284	IPR015364	Rhamnogalacturonase B, N-terminal	9.74816e-05	6.01208e-07	5	0	1047	17374
Phytophthora pluvialis	clade3	PF16656	IPR015914	Purple acid phosphatase, N-terminal	0.000145146	9.37804e-07	8	8	1044	17366
Phytophthora pluvialis	clade3	PF07732	IPR011707	Multicopper oxidase, type 3	0.000176452	1.1919e-06	7	5	1045	17369
Phytophthora pluvialis	clade3	PF00194	IPR001148	Alpha carbonic anhydrase	0.000350671	2.47169e-06	6	3	1046	17371
Phytophthora pluvialis	clade3	PF13844	IPR029489	O-GlcNAc transferase, C-terminal	0.000468037	3.43639e-06	5	1	1047	17373
Phytophthora pluvialis	clade3	PF00089	IPR001254	Serine proteases, trypsin domain	0.00057405	4.72053e-06	8	11	1044	17363
Phytophthora pluvialis	clade3	PF14008	IPR025733	Iron/zinc purple acid phosphatase-like C-terminal domain	0.00057405	4.66695e-06	7	7	1045	17367
Phytophthora pluvialis	clade3	PF16683	IPR032048	Transglutaminase elicitor	0.00057405	4.72053e-06	8	11	1044	17363
Phytophthora pluvialis	clade3	PF00149	IPR004843	Calcineurin-like phosphoesterase domain, apaH type	0.000931518	7.93363e-06	14	48	1038	17326
Phytophthora pluvialis	clade3	PF00332	IPR000490	Glycoside hydrolase family 17	0.00119949	1.05682e-05	4	0	1048	17374
Phytophthora pluvialis	clade3	PF01762	IPR002659	Glycosyl transferase, family 31	0.00125859	1.14585e-05	5	2	1047	17372
Phytophthora pluvialis	clade3	PF01341	IPR016288	1, 4-beta cellobiohydrolase	0.00309777	2.91127e-05	5	3	1047	17371
Phytophthora pluvialis	clade3	PF10290	IPR018807	Domain of unknown function DUF2403, glycine-rich	0.00520409	5.04361e-05	4	1	1048	17373
Phytophthora pluvialis	clade3	PF00112	IPR000668	Peptidase C1A, papain C-terminal	0.00532985	5.32202e-05	7	12	1045	17362
Phytophthora pluvialis	clade3	PF00394	IPR001117	Multicopper oxidase, type 1	0.00607199	6.2414e-05	5	4	1047	17370
Phytophthora pluvialis	clade3	PF07731	IPR011706	Multicopper oxidase, type 2	0.00652095	6.89439e-05	6	8	1046	17366
Phytophthora pluvialis	clade3	PF03283	IPR004963	Pectinacetylesterase/NOTUM	0.0129422	0.000144435	4	2	1048	17372
Phytophthora pluvialis	clade3	PF13343			0.0129422	0.000144435	4	2	1048	17372
Phytophthora pluvialis	clade3	PF12999	IPR028146	Glucosidase II beta subunit, N-terminal	0.0150471	0.000185603	3	0	1049	17374
Phytophthora pluvialis	clade3	PF14686	IPR029413	Rhamnogalacturonan lyase, domain II	0.0150471	0.000185603	3	0	1049	17374
Phytophthora pluvialis	clade3	PF13015	IPR009011	Mannose-6-phosphate receptor binding domain	0.0150471	0.000185603	3	0	1049	17374
Phytophthora pluvialis	clade3	PF14683	IPR029411	Rhamnogalacturonan lyase, domain III	0.0150471	0.000185603	3	0	1049	17374
Phytophthora pluvialis	clade3	PF00135	IPR002018	Carboxylesterase, type B	0.0164561	0.000207816	5	6	1047	17368
Phytophthora pluvialis	clade3	PF00840	IPR001722	Glycoside hydrolase, family 7	0.0243449	0.000321738	4	3	1048	17371
Phytophthora pluvialis	clade3	PF10287	IPR018805	Cell wall protein YJL171C/Tos1	0.0243449	0.000321738	4	3	1048	17371
Species	Clade	PFAM accession	Interpro accession	Description	FDR	P-Value	Nr Test	Nr Reference	Non Annot Test	Non Annot Reference
Phytophthora pisi	clade7	PF00964	IPR002200	Elicitin	8.34987e-25	2.61506e-28	32	15	914	14534
Phytophthora pisi	clade7	PF16810	IPR031825	RXLR phytopathogen effector protein	8.75878e-17	5.48624e-20	22	10	924	14539
Phytophthora pisi	clade7	PF05630	IPR008701	Necrosis inducing protein	9.40874e-13	8.84003e-16	22	22	924	14527
Phytophthora pisi	clade7	PF14295	IPR003609	PAN/Apple domain	4.30398e-12	5.39177e-15	16	7	930	14542
Phytophthora pisi	clade7	PF03211	IPR004898	Pectate lyase, catalytic	1.08189e-10	1.69415e-13	15	8	931	14541
Phytophthora pisi	clade7	PF00188	IPR014044	CAP domain	8.68219e-08	1.63148e-10	14	14	932	14535
Phytophthora pisi	clade7	PF00295	IPR000743	Glycoside hydrolase, family 28	2.0114e-07	4.40957e-10	12	9	934	14540
Phytophthora pisi	clade7	PF01670	IPR002594	Glycoside hydrolase family 12	2.59388e-06	6.49892e-09	9	4	937	14545
Phytophthora pisi	clade7	PF16683	IPR032048	Transglutaminase elicitor	6.79964e-06	1.91659e-08	10	8	936	14541
Phytophthora pisi	clade7	PF01915	IPR002772	Glycoside hydrolase family 3 C-terminal domain	1.43944e-05	4.95893e-08	11	13	935	14536
Phytophthora pisi	clade7	PF00933	IPR001764	Glycoside hydrolase, family 3, N-terminal	1.43944e-05	4.95893e-08	11	13	935	14536
Phytophthora pisi	clade7	PF01095	IPR000070	Pectinesterase, catalytic	4.70284e-05	1.76743e-07	9	8	937	14541
Phytophthora pisi	clade7	PF01083	IPR000675	Cutinase/acetylxylan esterase	8.31518e-05	3.38545e-07	6	1	940	14548
Phytophthora pisi	clade7	PF00445	IPR001568	Ribonuclease T2-like	0.000191536	8.39808e-07	5	0	941	14549
Phytophthora pisi	clade7	PF01341	IPR016288	1, 4-beta cellobiohydrolase	0.000273281	1.28381e-06	6	2	940	14547
Phytophthora pisi	clade7	PF14310	IPR026891	Fibronectin type III-like domain	0.000284033	1.7102e-06	9	12	937	14537
Phytophthora pisi	clade7	PF00264	IPR002227	Tyrosinase copper-binding domain	0.000284033	1.55332e-06	8	8	938	14541
Phytophthora pisi	clade7	PF16656	IPR015914	Purple acid phosphatase, N-terminal	0.000284033	1.86805e-06	7	5	939	14544
Phytophthora pisi	clade7	PF07648	IPR002350	Kazal domain	0.000284033	1.55332e-06	8	8	938	14541
Phytophthora pisi	clade7	PF13365			0.000284033	1.86805e-06	7	5	939	14544
Phytophthora pisi	clade7	PF07732	IPR011707	Multicopper oxidase, type 3	0.000284033	1.86805e-06	7	5	939	14544
Phytophthora pisi	clade7	PF00089	IPR001254	Serine proteases, trypsin domain	0.00039733	2.73763e-06	9	13	937	14536
Phytophthora pisi	clade7	PF03330	IPR009009	RlpA-like protein, double-psi beta-barrel domain	0.000485806	3.65153e-06	6	3	940	14546
Phytophthora pisi	clade7	PF00734	IPR000254	Cellulose-binding domain, fungal	0.000485806	3.65153e-06	6	3	940	14546
Phytophthora pisi	clade7	PF00149	IPR004843	Calcineurin-like phosphoesterase domain, apaH type	0.000535921	4.19606e-06	15	48	931	14501
Phytophthora pisi	clade7	PF04616	IPR006710	Glycoside hydrolase, family 43	0.000587483	4.78376e-06	5	1	941	14548
Phytophthora pisi	clade7	PF02055	IPR033453	Glycosyl hydrolase family 30, TIM-barrel domain	0.000858875	7.26264e-06	7	7	939	14542
Phytophthora pisi	clade7	PF14686	IPR029413	Rhamnogalacturonan lyase, domain II	0.00146989	1.38105e-05	4	0	942	14549
Phytophthora pisi	clade7	PF00251	IPR013148	Glycosyl hydrolase family 32, N-terminal	0.00146989	1.38105e-05	4	0	942	14549
Phytophthora pisi	clade7	PF09284	IPR015364	Rhamnogalacturonase B, N-terminal	0.00146989	1.38105e-05	4	0	942	14549
Phytophthora pisi	clade7	PF13343			0.0015862	1.58968e-05	5	2	941	14547
Phytophthora pisi	clade7	PF04083	IPR006693	Partial AB-hydrolase lipase domain	0.0015862	1.58968e-05	5	2	941	14547
Phytophthora pisi	clade7	PF03198	IPR004886	Glucanosyltransferase	0.00174705	1.8056e-05	6	5	940	14544
Phytophthora pisi	clade7	PF00544	IPR002022	Pectate lyase/Amb allergen	0.00550198	6.03099e-05	6	7	940	14542
Phytophthora pisi	clade7	PF14008	IPR025733	Iron/zinc purple acid phosphatase-like C-terminal domain	0.00550198	6.03099e-05	6	7	940	14542
Phytophthora pisi	clade7	PF14683	IPR029411	Rhamnogalacturonan lyase, domain III	0.00566914	6.56931e-05	4	1	942	14548
Phytophthora pisi	clade7	PF00331	IPR001000	Glycoside hydrolase family 10 domain	0.00566914	6.56931e-05	4	1	942	14548
Phytophthora pisi	clade7	PF07974	IPR013111	EGF-like domain, extracellular	0.0137256	0.000163349	5	5	941	14544
Phytophthora pisi	clade7	PF17189	IPR033452	Glycosyl hydrolase family 30, beta sandwich domain	0.0232865	0.000284426	5	6	941	14543
Species	Clade	PFAM accession	Interpro accession	Description	FDR	P-Value	Nr Test	Nr Reference	Non Annot Test	Non Annot Reference
Phytophthora ramorum	clade8	PF16810	IPR031825	RXLR phytopathogen effector protein	3.05115e-43	9.50513e-47	51	11	1153	14528
Phytophthora ramorum	clade8	PF05630	IPR008701	Necrosis inducing protein	6.76337e-32	4.21394e-35	46	23	1158	14516
Phytophthora ramorum	clade8	PF00964	IPR002200	Elicitin	1.19204e-27	1.11406e-30	36	12	1168	14527
Phytophthora ramorum	clade8	PF00933	IPR001764	Glycoside hydrolase, family 3, N-terminal	5.56682e-14	6.93684e-17	20	8	1184	14531
Phytophthora ramorum	clade8	PF01419	IPR001229	Jacalin-like lectin domain	3.92321e-12	6.11093e-15	17	6	1187	14533
Phytophthora ramorum	clade8	PF01915	IPR002772	Glycoside hydrolase family 3 C-terminal domain	2.03343e-10	3.8008e-13	17	10	1187	14529
Phytophthora ramorum	clade8	PF16683	IPR032048	Transglutaminase elicitor	2.35144e-09	5.12775e-12	13	4	1191	14535
Phytophthora ramorum	clade8	PF14295	IPR003609	PAN/Apple domain	4.47489e-09	1.11524e-11	15	9	1189	14530
Phytophthora ramorum	clade8	PF14310	IPR026891	Fibronectin type III-like domain	9.24101e-09	2.59094e-11	15	10	1189	14529
Phytophthora ramorum	clade8	PF00089	IPR001254	Serine proteases, trypsin domain	2.07895e-08	6.47649e-11	16	14	1188	14525
Phytophthora ramorum	clade8	PF00188	IPR014044	CAP domain	3.47262e-08	1.19e-10	15	12	1189	14527
Phytophthora ramorum	clade8	PF00264	IPR002227	Tyrosinase copper-binding domain	1.01193e-07	3.7829e-10	10	2	1194	14537
Phytophthora ramorum	clade8	PF01341	IPR016288	1, 4-beta cellobiohydrolase	2.8283e-07	1.14542e-09	8	0	1196	14539
Phytophthora ramorum	clade8	PF01095	IPR000070	Pectinesterase, catalytic	3.49956e-07	1.52629e-09	10	3	1194	14536
Phytophthora ramorum	clade8	PF00295	IPR000743	Glycoside hydrolase, family 28	8.63046e-07	4.03292e-09	11	6	1193	14533
Phytophthora ramorum	clade8	PF07648	IPR002350	Kazal domain	2.7877e-06	1.38951e-08	10	5	1194	14534
Phytophthora ramorum	clade8	PF00734	IPR000254	Cellulose-binding domain, fungal	2.84328e-06	1.50579e-08	7	0	1197	14539
Phytophthora ramorum	clade8	PF03198	IPR004886	Glucanosyltransferase	7.99234e-06	4.48169e-08	8	2	1196	14537
Phytophthora ramorum	clade8	PF00394	IPR001117	Multicopper oxidase, type 1	3.3418e-05	1.97801e-07	6	0	1198	14539
Phytophthora ramorum	clade8	PF03211	IPR004898	Pectate lyase, catalytic	0.000131366	8.18478e-07	11	14	1193	14525
Phytophthora ramorum	clade8	PF03067	IPR004302	Chitin-binding protein, N-terminal	0.000197837	1.29426e-06	6	1	1198	14538
Phytophthora ramorum	clade8	PF14686	IPR029413	Rhamnogalacturonan lyase, domain II	0.000347259	2.59633e-06	5	0	1199	14539
Phytophthora ramorum	clade8	PF00149	IPR004843	Calcineurin-like phosphoesterase domain, apaH type	0.000347259	2.54171e-06	17	45	1187	14494
Phytophthora ramorum	clade8	PF09284	IPR015364	Rhamnogalacturonase B, N-terminal	0.000347259	2.59633e-06	5	0	1199	14539
Phytophthora ramorum	clade8	PF13204	IPR025277	Putative glycohydrolase domain DUF4038	0.000484609	3.77421e-06	7	4	1197	14535
Phytophthora ramorum	clade8	PF16656	IPR015914	Purple acid phosphatase, N-terminal	0.000537726	4.52293e-06	8	7	1196	14532
Phytophthora ramorum	clade8	PF00544	IPR002022	Pectate lyase/Amb allergen	0.000537726	4.52293e-06	8	7	1196	14532
Phytophthora ramorum	clade8	PF07731	IPR011706	Multicopper oxidase, type 2	0.000936197	8.45786e-06	7	5	1197	14534
Phytophthora ramorum	clade8	PF07732	IPR011707	Multicopper oxidase, type 3	0.000936197	8.45786e-06	7	5	1197	14534
Phytophthora ramorum	clade8	PF14683	IPR029411	Rhamnogalacturonan lyase, domain III	0.00156102	1.4589e-05	5	1	1199	14538
Phytophthora ramorum	clade8	PF14008	IPR025733	Iron/zinc purple acid phosphatase-like C-terminal domain	0.00177196	1.71124e-05	7	6	1197	14533
Phytophthora ramorum	clade8	PF12904	IPR024749	Putative collagen-binding domain	0.00318302	3.17311e-05	6	4	1198	14535
Phytophthora ramorum	clade8	PF01083	IPR000675	Cutinase/acetylxylan esterase	0.003215	3.4053e-05	4	0	1200	14539
Phytophthora ramorum	clade8	PF05592	IPR008902	Bacterial alpha-L-rhamnosidase	0.003215	3.4053e-05	4	0	1200	14539
Phytophthora ramorum	clade8	PF00331	IPR001000	Glycoside hydrolase family 10 domain	0.0043863	4.78257e-05	5	2	1199	14537
Phytophthora ramorum	clade8	PF00135	IPR002018	Carboxylesterase, type B	0.00499076	5.59711e-05	7	8	1197	14531
Phytophthora ramorum	clade8	PF13091	IPR025202	Phospholipase D-like domain	0.00818545	9.43494e-05	8	13	1196	14526
Phytophthora ramorum	clade8	PF01670	IPR002594	Glycoside hydrolase family 12	0.00983321	0.000119469	5	3	1199	14536
Phytophthora ramorum	clade8	PF03330	IPR009009	RlpA-like protein, double-psi beta-barrel domain	0.00983321	0.000119469	5	3	1199	14536
Phytophthora ramorum	clade8	PF03283	IPR004963	Pectinacetylesterase/NOTUM	0.0119352	0.00015988	4	1	1200	14538
Phytophthora ramorum	clade8	PF01055	IPR000322	Glycoside hydrolase family 31	0.0119352	0.00015988	4	1	1200	14538
Phytophthora ramorum	clade8	PF00445	IPR001568	Ribonuclease T2-like	0.0119352	0.00015988	4	1	1200	14538
Phytophthora ramorum	clade8	PF04083	IPR006693	Partial AB-hydrolase lipase domain	0.0119352	0.00015988	4	1	1200	14538
Phytophthora ramorum	clade8	PF04616	IPR006710	Glycoside hydrolase, family 43	0.0183727	0.000251837	5	4	1199	14535
Phytophthora ramorum	clade8	PF00112	IPR000668	Peptidase C1A, papain C-terminal	0.0197756	0.000277228	8	16	1196	14523
Phytophthora ramorum	clade8	PF14587			0.0278073	0.00044629	3	0	1201	14539
Phytophthora ramorum	clade8	PF13883			0.0278073	0.00044629	3	0	1201	14539
Phytophthora ramorum	clade8	PF08244	IPR013189	Glycosyl hydrolase family 32, C-terminal	0.0278073	0.00044629	3	0	1201	14539
Phytophthora ramorum	clade8	PF00251	IPR013148	Glycosyl hydrolase family 32, N-terminal	0.0278073	0.00044629	3	0	1201	14539
Phytophthora ramorum	clade8	PF02434	IPR003378	Fringe-like	0.0278073	0.00044629	3	0	1201	14539
Phytophthora ramorum	clade8	PF03423	IPR005085	Carbohydrate binding module family 25	0.0278073	0.00044629	3	0	1201	14539
Phytophthora ramorum	clade8	PF07745	IPR011683	Glycosyl hydrolase family 53	0.0278073	0.000450461	4	2	1200	14537
Phytophthora ramorum	clade8	PF00194	IPR001148	Alpha carbonic anhydrase	0.0280544	0.000471943	5	5	1199	14534
Phytophthora ramorum	clade8	PF07974	IPR013111	EGF-like domain, extracellular	0.0280544	0.000471943	5	5	1199	14534
Species	Clade	PFAM accession	Interpro accession	Description	FDR	P-Value	Nr Test	Nr Reference	Non Annot Test	Non Annot Reference
Phytophthora rubi	clade7	PF00964	IPR002200	Elicitin	4.56339e-05	1.50456e-08	8	8	509	14937
Phytophthora rubi	clade7	PF13609			4.56339e-05	2.63475e-08	10	20	507	14925
Phytophthora rubi	clade7	PF16810	IPR031825	RXLR phytopathogen effector protein	0.0001209	1.04706e-07	6	3	511	14942
Phytophthora rubi	clade7	PF00188	IPR014044	CAP domain	0.000198094	2.28746e-07	7	8	510	14937
Phytophthora rubi	clade7	PF01095	IPR000070	Pectinesterase, catalytic	0.00224702	3.24338e-06	6	8	511	14937
Phytophthora rubi	clade7	PF00295	IPR000743	Glycoside hydrolase, family 28	0.00444807	8.16806e-06	6	10	511	14935
Phytophthora rubi	clade7	PF07732	IPR011707	Multicopper oxidase, type 3	0.00444807	8.9886e-06	5	5	512	14940
Phytophthora rubi	clade7	PF00089	IPR001254	Serine proteases, trypsin domain	0.011569	2.67182e-05	5	7	512	14938
Phytophthora rubi	clade7	PF12999	IPR028146	Glucosidase II beta subunit, N-terminal	0.0138243	3.71736e-05	3	0	514	14945
Phytophthora rubi	clade7	PF07648	IPR002350	Kazal domain	0.0138243	3.99085e-05	4	3	513	14942
Phytophthora rubi	clade7	PF13343			0.0244699	7.77047e-05	4	4	513	14941
Phytophthora rubi	clade7	PF09284	IPR015364	Rhamnogalacturonase B, N-terminal	0.0418528	0.000144986	3	1	514	14944
Species	Clade	PFAM accession	Interpro accession	Description	FDR	P-Value	Nr Test	Nr Reference	Non Annot Test	Non Annot Reference
Phytophthora sojae	clade7	PF16810	IPR031825	RXLR phytopathogen effector protein	5.7684e-87	1.73747e-90	90	18	1569	24907
Phytophthora sojae	clade7	PF00964	IPR002200	Elicitin	2.4929e-34	1.50175e-37	42	17	1617	24908
Phytophthora sojae	clade7	PF05630	IPR008701	Necrosis inducing protein	2.59477e-30	2.34467e-33	45	35	1614	24890
Phytophthora sojae	clade7	PF07648	IPR002350	Kazal domain	1.99907e-15	2.40852e-18	23	16	1636	24909
Phytophthora sojae	clade7	PF00089	IPR001254	Serine proteases, trypsin domain	6.85626e-15	1.03257e-17	22	15	1637	24910
Phytophthora sojae	clade7	PF00295	IPR000743	Glycoside hydrolase, family 28	3.29605e-14	5.95671e-17	18	7	1641	24918
Phytophthora sojae	clade7	PF03211	IPR004898	Pectate lyase, catalytic	2.16567e-13	4.56616e-16	21	17	1638	24908
Phytophthora sojae	clade7	PF00544	IPR002022	Pectate lyase/Amb allergen	2.70794e-12	7.3408e-15	14	3	1645	24922
Phytophthora sojae	clade7	PF00188	IPR014044	CAP domain	2.70794e-12	6.70267e-15	21	21	1638	24904
Phytophthora sojae	clade7	PF01670	IPR002594	Glycoside hydrolase family 12	1.79926e-11	5.41947e-14	11	0	1648	24925
Phytophthora sojae	clade7	PF01083	IPR000675	Cutinase/acetylxylan esterase	3.86807e-10	1.28159e-12	12	3	1647	24922
Phytophthora sojae	clade7	PF00933	IPR001764	Glycoside hydrolase, family 3, N-terminal	3.86412e-09	1.39667e-11	14	10	1645	24915
Phytophthora sojae	clade7	PF00264	IPR002227	Tyrosinase copper-binding domain	3.95703e-09	1.54944e-11	12	5	1647	24920
Phytophthora sojae	clade7	PF00194	IPR001148	Alpha carbonic anhydrase	1.03935e-08	4.38281e-11	12	6	1647	24919
Phytophthora sojae	clade7	PF07974	IPR013111	EGF-like domain, extracellular	4.64504e-08	2.09866e-10	10	3	1649	24922
Phytophthora sojae	clade7	PF01095	IPR000070	Pectinesterase, catalytic	5.48664e-08	2.64416e-10	12	8	1647	24917
Phytophthora sojae	clade7	PF01915	IPR002772	Glycoside hydrolase family 3 C-terminal domain	3.5511e-07	1.8261e-09	13	14	1646	24911
Phytophthora sojae	clade7	PF04616	IPR006710	Glycoside hydrolase, family 43	3.5511e-07	1.9253e-09	8	1	1651	24924
Phytophthora sojae	clade7	PF14310	IPR026891	Fibronectin type III-like domain	9.40043e-07	5.37976e-09	11	9	1648	24916
Phytophthora sojae	clade7	PF00734	IPR000254	Cellulose-binding domain, fungal	5.23071e-06	3.15103e-08	8	3	1651	24922
Phytophthora sojae	clade7	PF14295	IPR003609	PAN/Apple domain	6.31329e-06	3.99335e-08	12	16	1647	24909
Phytophthora sojae	clade7	PF16683	IPR032048	Transglutaminase elicitor	7.22706e-06	4.78902e-08	10	9	1649	24916
Phytophthora sojae	clade7	PF02055	IPR033453	Glycosyl hydrolase family 30, TIM-barrel domain	1.28934e-05	8.93219e-08	8	4	1651	24921
Phytophthora sojae	clade7	PF00394	IPR001117	Multicopper oxidase, type 1	1.62217e-05	1.17266e-07	7	2	1652	24923
Phytophthora sojae	clade7	PF03198	IPR004886	Glucanosyltransferase	2.86945e-05	2.16073e-07	9	8	1650	24917
Phytophthora sojae	clade7	PF13204	IPR025277	Putative glycohydrolase domain DUF4038	0.000110067	9.41182e-07	5	0	1654	24925
Phytophthora sojae	clade7	PF00445	IPR001568	Ribonuclease T2-like	0.000110067	9.41182e-07	5	0	1654	24925
Phytophthora sojae	clade7	PF02434	IPR003378	Fringe-like	0.000110067	9.41182e-07	5	0	1654	24925
Phytophthora sojae	clade7	PF17189	IPR033452	Glycosyl hydrolase family 30, beta sandwich domain	0.000110067	9.61429e-07	7	4	1652	24921
Phytophthora sojae	clade7	PF01263	IPR008183	Aldose 1-/Glucose-6-phosphate 1-epimerase	0.000162663	1.46985e-06	6	2	1653	24923
Phytophthora sojae	clade7	PF16656	IPR015914	Purple acid phosphatase, N-terminal	0.000233726	2.18238e-06	7	5	1652	24920
Phytophthora sojae	clade7	PF00149	IPR004843	Calcineurin-like phosphoesterase domain, apaH type	0.000275111	2.65168e-06	16	51	1643	24874
Phytophthora sojae	clade7	PF00090	IPR000884	Thrombospondin type-1 (TSP1) repeat	0.000507888	5.35424e-06	5	1	1654	24924
Phytophthora sojae	clade7	PF07519	IPR011118	Tannase/feruloyl esterase	0.000507888	5.35424e-06	5	1	1654	24924
Phytophthora sojae	clade7	PF12904	IPR024749	Putative collagen-binding domain	0.000507888	5.35424e-06	5	1	1654	24924
Phytophthora sojae	clade7	PF07731	IPR011706	Multicopper oxidase, type 2	0.000759209	8.46106e-06	7	7	1652	24918
Phytophthora sojae	clade7	PF14008	IPR025733	Iron/zinc purple acid phosphatase-like C-terminal domain	0.000759209	8.46106e-06	7	7	1652	24918
Phytophthora sojae	clade7	PF10287	IPR018805	Cell wall protein YJL171C/Tos1	0.00122401	1.51158e-05	4	0	1655	24925
Phytophthora sojae	clade7	PF09461	IPR018570	Phytotoxin, PcF	0.00122401	1.51158e-05	4	0	1655	24925
Phytophthora sojae	clade7	PF10290	IPR018807	Domain of unknown function DUF2403, glycine-rich	0.00122401	1.51158e-05	4	0	1655	24925
Phytophthora sojae	clade7	PF07732	IPR011707	Multicopper oxidase, type 3	0.00122401	1.50071e-05	7	8	1652	24917
Phytophthora sojae	clade7	PF00135	IPR002018	Carboxylesterase, type B	0.00162751	2.0589e-05	6	5	1653	24920
Phytophthora sojae	clade7	PF13343			0.0033906	4.49357e-05	5	3	1654	24922
Phytophthora sojae	clade7	PF04083	IPR006693	Partial AB-hydrolase lipase domain	0.0033906	4.49357e-05	5	3	1654	24922
Phytophthora sojae	clade7	PF10282	IPR019405	Lactonase, 7-bladed beta propeller	0.0151048	0.000204734	4	2	1655	24923
Phytophthora sojae	clade7	PF08246	IPR013201	Cathepsin propeptide inhibitor domain (I29)	0.0175114	0.000242628	3	0	1656	24925
Phytophthora sojae	clade7	PF01565	IPR006094	FAD linked oxidase, N-terminal	0.0281296	0.000398221	6	11	1653	24914
Phytophthora sojae	clade7	PF04734	IPR031329	Neutral/alkaline non-lysosomal ceramidase, N-terminal	0.0307622	0.00045402	4	3	1655	24922
Phytophthora sojae	clade7	PF00840	IPR001722	Glycoside hydrolase, family 7	0.0307622	0.00045402	4	3	1655	24922
Species	Clade	PFAM accession	Interpro accession	Description	FDR	P-Value	Nr Test	Nr Reference	Non Annot Test	Non Annot Reference
Phytophthora taxon totara	clade3	PF16810	IPR031825	RXLR phytopathogen effector protein	1.79531e-35	5.26022e-39	36	6	928	15721
Phytophthora taxon totara	clade3	PF00964	IPR002200	Elicitin	2.87602e-22	1.68534e-25	27	11	937	15716
Phytophthora taxon totara	clade3	PF05630	IPR008701	Necrosis inducing protein	1.7151e-21	1.50756e-24	27	13	937	15714
Phytophthora taxon totara	clade3	PF00188	IPR014044	CAP domain	4.09026e-19	4.79374e-22	22	7	942	15720
Phytophthora taxon totara	clade3	PF07648	IPR002350	Kazal domain	5.08674e-13	7.45201e-16	15	4	949	15723
Phytophthora taxon totara	clade3	PF14295	IPR003609	PAN/Apple domain	6.67706e-11	1.17382e-13	14	6	950	15721
Phytophthora taxon totara	clade3	PF16683	IPR032048	Transglutaminase elicitor	7.71827e-10	1.583e-12	11	2	953	15725
Phytophthora taxon totara	clade3	PF00933	IPR001764	Glycoside hydrolase, family 3, N-terminal	4.31729e-08	1.01196e-10	13	11	951	15716
Phytophthora taxon totara	clade3	PF00264	IPR002227	Tyrosinase copper-binding domain	4.91423e-07	1.29587e-09	9	3	955	15724
Phytophthora taxon totara	clade3	PF00089	IPR001254	Serine proteases, trypsin domain	1.46243e-05	4.28489e-08	10	10	954	15717
Phytophthora taxon totara	clade3	PF00544	IPR002022	Pectate lyase/Amb allergen	2.11624e-05	6.82057e-08	7	2	957	15725
Phytophthora taxon totara	clade3	PF01915	IPR002772	Glycoside hydrolase family 3 C-terminal domain	6.4345e-05	2.26235e-07	10	13	954	15714
Phytophthora taxon totara	clade3	PF00295	IPR000743	Glycoside hydrolase, family 28	6.44751e-05	2.64474e-07	8	6	956	15721
Phytophthora taxon totara	clade3	PF03211	IPR004898	Pectate lyase, catalytic	6.44751e-05	2.64474e-07	8	6	956	15721
Phytophthora taxon totara	clade3	PF14310	IPR026891	Fibronectin type III-like domain	0.000122407	5.37973e-07	8	7	956	15720
Phytophthora taxon totara	clade3	PF00445	IPR001568	Ribonuclease T2-like	0.000135749	6.36387e-07	5	0	959	15727
Phytophthora taxon totara	clade3	PF01341	IPR016288	1, 4-beta cellobiohydrolase	0.000185875	9.25836e-07	6	2	958	15725
Phytophthora taxon totara	clade3	PF00135	IPR002018	Carboxylesterase, type B	0.000474424	2.6411e-06	6	3	958	15724
Phytophthora taxon totara	clade3	PF00734	IPR000254	Cellulose-binding domain, fungal	0.000474424	2.6411e-06	6	3	958	15724
Phytophthora taxon totara	clade3	PF03283	IPR004963	Pectinacetylesterase/NOTUM	0.000590847	3.63545e-06	5	1	959	15726
Phytophthora taxon totara	clade3	PF13343			0.000590847	3.63545e-06	5	1	959	15726
Phytophthora taxon totara	clade3	PF00112	IPR000668	Peptidase C1A, papain C-terminal	0.000796218	5.13237e-06	8	11	956	15716
Phytophthora taxon totara	clade3	PF04083	IPR006693	Partial AB-hydrolase lipase domain	0.00782969	5.27638e-05	4	1	960	15726
Phytophthora taxon totara	clade3	PF03198	IPR004886	Glucanosyltransferase	0.00937433	6.59197e-05	5	4	959	15723
Phytophthora taxon totara	clade3	PF16656	IPR015914	Purple acid phosphatase, N-terminal	0.0158994	0.000116462	6	9	958	15718
Phytophthora taxon totara	clade3	PF00149	IPR004843	Calcineurin-like phosphoesterase domain, apaH type	0.0180038	0.000137152	12	48	952	15679
Phytophthora taxon totara	clade3	PF01263	IPR008183	Aldose 1-/Glucose-6-phosphate 1-epimerase	0.0190901	0.00015102	4	2	960	15725
Phytophthora taxon totara	clade3	PF14008	IPR025733	Iron/zinc purple acid phosphatase-like C-terminal domain	0.0216064	0.000177257	6	10	958	15717
Phytophthora taxon totara	clade3	PF01670	IPR002594	Glycoside hydrolase family 12	0.0258032	0.000219248	5	6	959	15721
Phytophthora taxon totara	clade3	PF00331	IPR001000	Glycoside hydrolase family 10 domain	0.0370175	0.000336227	4	3	960	15724
Phytophthora taxon totara	clade3	PF04616	IPR006710	Glycoside hydrolase, family 43	0.0370175	0.000336227	4	3	960	15724
Phytophthora taxon totara	clade3	PF01419	IPR001229	Jacalin-like lectin domain	0.0396654	0.0003719	6	12	958	15715
Species	Clade	PFAM accession	Interpro accession	Description	FDR	P-Value	Nr Test	Nr Reference	Non Annot Test	Non Annot Reference
Pilasporangium apinafurcum	n/a	PF05630	IPR008701	Necrosis inducing protein	8.46621e-19	2.61626e-22	17	2	608	14842
Pilasporangium apinafurcum	n/a	PF00188	IPR014044	CAP domain	7.42917e-14	4.59158e-17	15	6	610	14838
Pilasporangium apinafurcum	n/a	PF07648	IPR002350	Kazal domain	1.51141e-10	1.40118e-13	11	3	614	14841
Pilasporangium apinafurcum	n/a	PF00089	IPR001254	Serine proteases, trypsin domain	1.63347e-07	2.01912e-10	11	11	614	14833
Pilasporangium apinafurcum	n/a	PF00652	IPR000772	Ricin B, lectin domain	6.51747e-07	1.00703e-09	8	3	617	14841
Pilasporangium apinafurcum	n/a	PF00964	IPR002200	Elicitin	1.29722e-06	2.40523e-09	9	7	616	14837
Pilasporangium apinafurcum	n/a	PF00264	IPR002227	Tyrosinase copper-binding domain	5.13129e-05	1.10998e-07	6	2	619	14842
Pilasporangium apinafurcum	n/a	PF01419	IPR001229	Jacalin-like lectin domain	0.00128898	3.18659e-06	6	6	619	14838
Pilasporangium apinafurcum	n/a	PF00112	IPR000668	Peptidase C1A, papain C-terminal	0.00205513	5.71574e-06	6	7	619	14837
Pilasporangium apinafurcum	n/a	PF01095	IPR000070	Pectinesterase, catalytic	0.00413486	1.27777e-05	4	1	621	14843
Pilasporangium apinafurcum	n/a	PF07732	IPR011707	Multicopper oxidase, type 3	0.0109151	3.71033e-05	4	2	621	14842
Pilasporangium apinafurcum	n/a	PF02434	IPR003378	Fringe-like	0.0177042	6.56523e-05	3	0	622	14844
Species	Clade	PFAM accession	Interpro accession	Description	FDR	P-Value	Nr Test	Nr Reference	Non Annot Test	Non Annot Reference
Plasmopara halstedii	n/a	PF05630	IPR008701	Necrosis inducing protein	8.46621e-19	2.61626e-22	17	2	608	14842
Plasmopara halstedii	n/a	PF00188	IPR014044	CAP domain	7.42917e-14	4.59158e-17	15	6	610	14838
Plasmopara halstedii	n/a	PF07648	IPR002350	Kazal domain	1.51141e-10	1.40118e-13	11	3	614	14841
Plasmopara halstedii	n/a	PF00089	IPR001254	Serine proteases, trypsin domain	1.63347e-07	2.01912e-10	11	11	614	14833
Plasmopara halstedii	n/a	PF00652	IPR000772	Ricin B, lectin domain	6.51747e-07	1.00703e-09	8	3	617	14841
Plasmopara halstedii	n/a	PF00964	IPR002200	Elicitin	1.29722e-06	2.40523e-09	9	7	616	14837
Plasmopara halstedii	n/a	PF00264	IPR002227	Tyrosinase copper-binding domain	5.13129e-05	1.10998e-07	6	2	619	14842
Plasmopara halstedii	n/a	PF01419	IPR001229	Jacalin-like lectin domain	0.00128898	3.18659e-06	6	6	619	14838
Plasmopara halstedii	n/a	PF00112	IPR000668	Peptidase C1A, papain C-terminal	0.00205513	5.71574e-06	6	7	619	14837
Plasmopara halstedii	n/a	PF01095	IPR000070	Pectinesterase, catalytic	0.00413486	1.27777e-05	4	1	621	14843
Plasmopara halstedii	n/a	PF07732	IPR011707	Multicopper oxidase, type 3	0.0109151	3.71033e-05	4	2	621	14842
Plasmopara halstedii	n/a	PF02434	IPR003378	Fringe-like	0.0177042	6.56523e-05	3	0	622	14844
Species	Clade	PFAM accession	Interpro accession	Description	FDR	P-Value	Nr Test	Nr Reference	Non Annot Test	Non Annot Reference
Plasmopara viticola	n/a	PF00089	IPR001254	Serine proteases, trypsin domain	1.85313e-20	5.95095e-24	27	12	739	11270
Plasmopara viticola	n/a	PF01341	IPR016288	1, 4-beta cellobiohydrolase	1.75969e-11	1.13018e-14	15	5	751	11277
Plasmopara viticola	n/a	PF00188	IPR014044	CAP domain	4.90074e-10	4.72133e-13	13	4	753	11278
Plasmopara viticola	n/a	PF01095	IPR000070	Pectinesterase, catalytic	1.52176e-08	1.95473e-11	11	3	755	11279
Plasmopara viticola	n/a	PF00964	IPR002200	Elicitin	5.73025e-06	9.20079e-09	9	4	757	11278
Plasmopara viticola	n/a	PF05630	IPR008701	Necrosis inducing protein	6.82694e-05	1.3154e-07	7	2	759	11280
Plasmopara viticola	n/a	PF00264	IPR002227	Tyrosinase copper-binding domain	0.00752916	1.93427e-05	5	2	761	11280
Plasmopara viticola	n/a	PF07974	IPR013111	EGF-like domain, extracellular	0.00752916	1.93427e-05	5	2	761	11280
Plasmopara viticola	n/a	PF00112	IPR000668	Peptidase C1A, papain C-terminal	0.0261225	7.54987e-05	6	7	760	11275
Species	Clade	PFAM accession	Interpro accession	Description	FDR	P-Value	Nr Test	Nr Reference	Non Annot Test	Non Annot Reference
Pythium aphanidermatum	Clade A	PF00964	IPR002200	Elicitin	5.86022e-20	3.60962e-23	26	15	654	11617
Pythium aphanidermatum	Clade A	PF14295	IPR003609	PAN/Apple domain	5.86022e-20	1.87142e-23	27	17	653	11615
Pythium aphanidermatum	Clade A	PF00089	IPR001254	Serine proteases, trypsin domain	1.39065e-16	1.28486e-19	19	6	661	11626
Pythium aphanidermatum	Clade A	PF00082	IPR000209	Peptidase S8/S53 domain	6.91386e-13	8.51723e-16	18	12	662	11620
Pythium aphanidermatum	Clade A	PF14008	IPR025733	Iron/zinc purple acid phosphatase-like C-terminal domain	2.96777e-08	4.57001e-11	11	5	669	11627
Pythium aphanidermatum	Clade A	PF16656	IPR015914	Purple acid phosphatase, N-terminal	6.65841e-08	1.23038e-10	11	6	669	11626
Pythium aphanidermatum	Clade A	PF00149	IPR004843	Calcineurin-like phosphoesterase domain, apaH type	5.11055e-07	1.10175e-09	19	46	661	11586
Pythium aphanidermatum	Clade A	PF07974	IPR013111	EGF-like domain, extracellular	2.87388e-06	7.08071e-09	9	5	671	11627
Pythium aphanidermatum	Clade A	PF16683	IPR032048	Transglutaminase elicitor	4.18389e-06	1.15969e-08	7	1	673	11631
Pythium aphanidermatum	Clade A	PF01083	IPR000675	Cutinase/acetylxylan esterase	1.61344e-05	4.96902e-08	7	2	673	11630
Pythium aphanidermatum	Clade A	PF13343			5.47407e-05	1.85447e-07	6	1	674	11631
Pythium aphanidermatum	Clade A	PF00188	IPR014044	CAP domain	0.000111755	4.13016e-07	7	4	673	11628
Pythium aphanidermatum	Clade A	PF03067	IPR004302	Chitin-binding protein, N-terminal	0.000126588	5.0682e-07	5	0	675	11632
Pythium aphanidermatum	Clade A	PF07648	IPR002350	Kazal domain	0.000860408	3.7098e-06	7	7	673	11625
Pythium aphanidermatum	Clade A	PF14273	IPR025649	Protein of unknown function DUF4360	0.00209824	9.69314e-06	5	2	675	11630
Pythium aphanidermatum	Clade A	PF03198	IPR004886	Glucanosyltransferase	0.00471198	2.467e-05	5	3	675	11629
Pythium aphanidermatum	Clade A	PF01328	IPR000028	Chloroperoxidase	0.00471198	2.467e-05	5	3	675	11629
Pythium aphanidermatum	Clade A	PF00026	IPR033121	Peptidase family A1 domain	0.00500057	2.7721e-05	8	16	672	11616
Pythium aphanidermatum	Clade A	PF00112	IPR000668	Peptidase C1A, papain C-terminal	0.00651043	4.26957e-05	7	12	673	11620
Pythium aphanidermatum	Clade A	PF10287	IPR018805	Cell wall protein YJL171C/Tos1	0.00651043	4.41113e-05	4	1	676	11631
Pythium aphanidermatum	Clade A	PF01762	IPR002659	Glycosyl transferase, family 31	0.00651043	4.41113e-05	4	1	676	11631
Pythium aphanidermatum	Clade A	PF10290	IPR018807	Domain of unknown function DUF2403, glycine-rich	0.00651043	4.41113e-05	4	1	676	11631
Pythium aphanidermatum	Clade A	PF04083	IPR006693	Partial AB-hydrolase lipase domain	0.0236855	0.000167775	3	0	677	11632
Pythium aphanidermatum	Clade A	PF00264	IPR002227	Tyrosinase copper-binding domain	0.0239481	0.000177011	5	6	675	11626
Pythium aphanidermatum	Clade A	PF00246	IPR000834	Peptidase M14, carboxypeptidase A	0.0348378	0.000289689	5	7	675	11625
Pythium aphanidermatum	Clade A	PF00544	IPR002022	Pectate lyase/Amb allergen	0.0348378	0.000282313	4	3	676	11629
Pythium aphanidermatum	Clade A	PF00933	IPR001764	Glycoside hydrolase, family 3, N-terminal	0.0348378	0.000282313	4	3	676	11629
Species	Clade	PFAM accession	Interpro accession	Description	FDR	P-Value	Nr Test	Nr Reference	Non Annot Test	Non Annot Reference
Pythium arrhenomanes	Clade B	PF14295	IPR003609	PAN/Apple domain	2.55051e-18	7.97533e-22	28	32	617	13128
Pythium arrhenomanes	Clade B	PF14273	IPR025649	Protein of unknown function DUF4360	3.53825e-12	2.21279e-15	13	3	632	13157
Pythium arrhenomanes	Clade B	PF00964	IPR002200	Elicitin	1.2073e-11	1.13255e-14	19	24	626	13136
Pythium arrhenomanes	Clade B	PF00089	IPR001254	Serine proteases, trypsin domain	1.32294e-11	1.65471e-14	16	13	629	13147
Pythium arrhenomanes	Clade B	PF01083	IPR000675	Cutinase/acetylxylan esterase	3.01332e-07	4.71125e-10	7	0	638	13160
Pythium arrhenomanes	Clade B	PF00150	IPR001547	Glycoside hydrolase, family 5	4.97577e-06	9.3354e-09	12	20	633	13140
Pythium arrhenomanes	Clade B	PF16656	IPR015914	Purple acid phosphatase, N-terminal	2.03433e-05	5.08901e-08	8	6	637	13154
Pythium arrhenomanes	Clade B	PF01328	IPR000028	Chloroperoxidase	2.03433e-05	4.99507e-08	7	3	638	13157
Pythium arrhenomanes	Clade B	PF13365			7.12869e-05	2.0062e-07	8	8	637	13152
Pythium arrhenomanes	Clade B	PF16683	IPR032048	Transglutaminase elicitor	8.40146e-05	2.6271e-07	6	2	639	13158
Pythium arrhenomanes	Clade B	PF00135	IPR002018	Carboxylesterase, type B	0.000105667	3.63457e-07	8	9	637	13151
Pythium arrhenomanes	Clade B	PF00026	IPR033121	Peptidase family A1 domain	0.000185927	6.97663e-07	9	15	636	13145
Pythium arrhenomanes	Clade B	PF14008	IPR025733	Iron/zinc purple acid phosphatase-like C-terminal domain	0.000298058	1.21162e-06	7	7	638	13153
Pythium arrhenomanes	Clade B	PF03067	IPR004302	Chitin-binding protein, N-terminal	0.00107891	4.72318e-06	4	0	641	13160
Pythium arrhenomanes	Clade B	PF07648	IPR002350	Kazal domain	0.00157261	7.37624e-06	6	6	639	13154
Pythium arrhenomanes	Clade B	PF07974	IPR013111	EGF-like domain, extracellular	0.00262989	1.31577e-05	6	7	639	13153
Pythium arrhenomanes	Clade B	PF05630	IPR008701	Necrosis inducing protein	0.0042775	2.27384e-05	4	1	641	13159
Pythium arrhenomanes	Clade B	PF01915	IPR002772	Glycoside hydrolase family 3 C-terminal domain	0.01167	6.56845e-05	4	2	641	13158
Pythium arrhenomanes	Clade B	PF00332	IPR000490	Glycoside hydrolase family 17	0.017091	0.000101541	3	0	642	13160
Pythium arrhenomanes	Clade B	PF00305	IPR013819	Lipoxygenase, C-terminal	0.0235991	0.000147587	4	3	641	13157
Pythium arrhenomanes	Clade B	PF00149	IPR004843	Calcineurin-like phosphoesterase domain, apaH type	0.0306062	0.000200979	10	45	635	13115
Pythium arrhenomanes	Clade B	PF00933	IPR001764	Glycoside hydrolase, family 3, N-terminal	0.0413207	0.000284257	4	4	641	13156
Species	Clade	PFAM accession	Interpro accession	Description	FDR	P-Value	Nr Test	Nr Reference	Non Annot Test	Non Annot Reference
Pythium irregular	Clade F	PF00964	IPR002200	Elicitin	2.64813e-30	7.92855e-34	34	14	660	13097
Pythium irregular	Clade F	PF00089	IPR001254	Serine proteases, trypsin domain	9.74872e-11	5.83756e-14	15	10	679	13101
Pythium irregular	Clade F	PF14295	IPR003609	PAN/Apple domain	1.27681e-09	1.14684e-12	15	14	679	13097
Pythium irregular	Clade F	PF16656	IPR015914	Purple acid phosphatase, N-terminal	3.06909e-08	4.59445e-11	12	9	682	13102
Pythium irregular	Clade F	PF00149	IPR004843	Calcineurin-like phosphoesterase domain, apaH type	3.06909e-08	3.71586e-11	20	46	674	13065
Pythium irregular	Clade F	PF00082	IPR000209	Peptidase S8/S53 domain	6.53557e-08	1.17405e-10	14	18	680	13093
Pythium irregular	Clade F	PF00445	IPR001568	Ribonuclease T2-like	1.61116e-07	3.37669e-10	8	1	686	13110
Pythium irregular	Clade F	PF00112	IPR000668	Peptidase C1A, papain C-terminal	1.55469e-06	3.72381e-09	11	12	683	13099
Pythium irregular	Clade F	PF01328	IPR000028	Chloroperoxidase	3.07205e-05	8.27799e-08	7	3	687	13108
Pythium irregular	Clade F	PF00264	IPR002227	Tyrosinase copper-binding domain	5.5922e-05	1.84174e-07	8	7	686	13104
Pythium irregular	Clade F	PF07648	IPR002350	Kazal domain	5.5922e-05	1.84174e-07	8	7	686	13104
Pythium irregular	Clade F	PF14008	IPR025733	Iron/zinc purple acid phosphatase-like C-terminal domain	9.23717e-05	3.31874e-07	9	12	685	13099
Pythium irregular	Clade F	PF03211	IPR004898	Pectate lyase, catalytic	0.000104241	4.0573e-07	6	2	688	13109
Pythium irregular	Clade F	PF07974	IPR013111	EGF-like domain, extracellular	0.000119259	4.99886e-07	7	5	687	13106
Pythium irregular	Clade F	PF02055	IPR033453	Glycosyl hydrolase family 30, TIM-barrel domain	0.000405517	1.82118e-06	5	1	689	13110
Pythium irregular	Clade F	PF03198	IPR004886	Glucanosyltransferase	0.000547954	2.78899e-06	6	4	688	13107
Pythium irregular	Clade F	PF00188	IPR014044	CAP domain	0.000547954	2.78899e-06	6	4	688	13107
Pythium irregular	Clade F	PF01400	IPR001506	Peptidase M12A, astacin	0.00105788	6.33461e-06	4	0	690	13111
Pythium irregular	Clade F	PF00194	IPR001148	Alpha carbonic anhydrase	0.00105788	6.10925e-06	5	2	689	13109
Pythium irregular	Clade F	PF03423	IPR005085	Carbohydrate binding module family 25	0.00105788	6.33461e-06	4	0	690	13111
Pythium irregular	Clade F	PF13365			0.00155788	9.79507e-06	8	15	686	13096
Pythium irregular	Clade F	PF10287	IPR018805	Cell wall protein YJL171C/Tos1	0.00423153	3.04062e-05	4	1	690	13110
Pythium irregular	Clade F	PF10290	IPR018807	Domain of unknown function DUF2403, glycine-rich	0.00423153	3.04062e-05	4	1	690	13110
Pythium irregular	Clade F	PF17189	IPR033452	Glycosyl hydrolase family 30, beta sandwich domain	0.00423153	3.04062e-05	4	1	690	13110
Pythium irregular	Clade F	PF00734	IPR000254	Cellulose-binding domain, fungal	0.0150929	0.000126527	3	0	691	13111
Pythium irregular	Clade F	PF14273	IPR025649	Protein of unknown function DUF4360	0.0150929	0.000126527	3	0	691	13111
Pythium irregular	Clade F	PF07915	IPR012913	Glucosidase II beta subunit-like	0.0150929	0.000126527	3	0	691	13111
Pythium irregular	Clade F	PF16683	IPR032048	Transglutaminase elicitor	0.0150929	0.000113475	5	6	689	13105
Pythium insidiosum	Clade C	PF12661	IPR013032	EGF-like, conserved site	0.00147452	1.25035e-05	5	2	1116	18167
Pythium insidiosum	Clade C	PF00561	IPR000073	Alpha/beta hydrolase fold-1	0.00284451	2.49821e-05	11	32	1110	18137
Pythium insidiosum	Clade C	PF00723	IPR011613	Glycoside hydrolase family 15/Phosphorylase b kinase regulatory chain family	0.00595558	5.41088e-05	4	1	1117	18168
Pythium insidiosum	Clade C	PF09471	IPR019026	Peptidase M64, IgA	0.0154914	0.00015482	4	2	1117	18167
Pythium insidiosum	Clade C	PF00933	IPR001764	Glycoside hydrolase, family 3, N-terminal	0.0154914	0.00015482	4	2	1117	18167
Pythium insidiosum	Clade C	PF01328	IPR000028	Chloroperoxidase	0.0154914	0.00015482	4	2	1117	18167
Pythium insidiosum	Clade C	PF10287	IPR018805	Cell wall protein YJL171C/Tos1	0.0174703	0.00019576	3	0	1118	18169
Pythium insidiosum	Clade C	PF10290	IPR018807	Domain of unknown function DUF2403, glycine-rich	0.0174703	0.00019576	3	0	1118	18169
Pythium insidiosum	Clade C	PF07722	IPR011697	Peptidase C26	0.0174703	0.00019576	3	0	1118	18169
Pythium insidiosum	Clade C	PF00245	IPR001952	Alkaline phosphatase	0.0174703	0.00019576	3	0	1118	18169
Pythium insidiosum	Clade C	PF13343			0.0299418	0.000344575	4	3	1117	18166
Species	Clade	PFAM accession	Interpro accession	Description	FDR	P-Value	Nr Test	Nr Reference	Non Annot Test	Non Annot Reference
Pythium irregular	Clade F	PF00964	IPR002200	Elicitin	2.64813e-30	7.92855e-34	34	14	660	13097
Pythium irregular	Clade F	PF00089	IPR001254	Serine proteases, trypsin domain	9.74872e-11	5.83756e-14	15	10	679	13101
Pythium irregular	Clade F	PF14295	IPR003609	PAN/Apple domain	1.27681e-09	1.14684e-12	15	14	679	13097
Pythium irregular	Clade F	PF16656	IPR015914	Purple acid phosphatase, N-terminal	3.06909e-08	4.59445e-11	12	9	682	13102
Pythium irregular	Clade F	PF00149	IPR004843	Calcineurin-like phosphoesterase domain, apaH type	3.06909e-08	3.71586e-11	20	46	674	13065
Pythium irregular	Clade F	PF00082	IPR000209	Peptidase S8/S53 domain	6.53557e-08	1.17405e-10	14	18	680	13093
Pythium irregular	Clade F	PF00445	IPR001568	Ribonuclease T2-like	1.61116e-07	3.37669e-10	8	1	686	13110
Pythium irregular	Clade F	PF00112	IPR000668	Peptidase C1A, papain C-terminal	1.55469e-06	3.72381e-09	11	12	683	13099
Pythium irregular	Clade F	PF01328	IPR000028	Chloroperoxidase	3.07205e-05	8.27799e-08	7	3	687	13108
Pythium irregular	Clade F	PF00264	IPR002227	Tyrosinase copper-binding domain	5.5922e-05	1.84174e-07	8	7	686	13104
Pythium irregular	Clade F	PF07648	IPR002350	Kazal domain	5.5922e-05	1.84174e-07	8	7	686	13104
Pythium irregular	Clade F	PF14008	IPR025733	Iron/zinc purple acid phosphatase-like C-terminal domain	9.23717e-05	3.31874e-07	9	12	685	13099
Pythium irregular	Clade F	PF03211	IPR004898	Pectate lyase, catalytic	0.000104241	4.0573e-07	6	2	688	13109
Pythium irregular	Clade F	PF07974	IPR013111	EGF-like domain, extracellular	0.000119259	4.99886e-07	7	5	687	13106
Pythium irregular	Clade F	PF02055	IPR033453	Glycosyl hydrolase family 30, TIM-barrel domain	0.000405517	1.82118e-06	5	1	689	13110
Pythium irregular	Clade F	PF03198	IPR004886	Glucanosyltransferase	0.000547954	2.78899e-06	6	4	688	13107
Pythium irregular	Clade F	PF00188	IPR014044	CAP domain	0.000547954	2.78899e-06	6	4	688	13107
Pythium irregular	Clade F	PF01400	IPR001506	Peptidase M12A, astacin	0.00105788	6.33461e-06	4	0	690	13111
Pythium irregular	Clade F	PF00194	IPR001148	Alpha carbonic anhydrase	0.00105788	6.10925e-06	5	2	689	13109
Pythium irregular	Clade F	PF03423	IPR005085	Carbohydrate binding module family 25	0.00105788	6.33461e-06	4	0	690	13111
Pythium irregular	Clade F	PF13365			0.00155788	9.79507e-06	8	15	686	13096
Pythium irregular	Clade F	PF10287	IPR018805	Cell wall protein YJL171C/Tos1	0.00423153	3.04062e-05	4	1	690	13110
Pythium irregular	Clade F	PF10290	IPR018807	Domain of unknown function DUF2403, glycine-rich	0.00423153	3.04062e-05	4	1	690	13110
Pythium irregular	Clade F	PF17189	IPR033452	Glycosyl hydrolase family 30, beta sandwich domain	0.00423153	3.04062e-05	4	1	690	13110
Pythium irregular	Clade F	PF00734	IPR000254	Cellulose-binding domain, fungal	0.0150929	0.000126527	3	0	691	13111
Pythium irregular	Clade F	PF14273	IPR025649	Protein of unknown function DUF4360	0.0150929	0.000126527	3	0	691	13111
Pythium irregular	Clade F	PF07915	IPR012913	Glucosidase II beta subunit-like	0.0150929	0.000126527	3	0	691	13111
Pythium irregular	Clade F	PF16683	IPR032048	Transglutaminase elicitor	0.0150929	0.000113475	5	6	689	13105
Species	Clade	PFAM accession	Interpro accession	Description	FDR	P-Value	Nr Test	Nr Reference	Non Annot Test	Non Annot Reference
Pythium iwayami	Clade G	PF00964	IPR002200	Elicitin	2.68123e-21	8.2882e-25	25	11	723	14116
Pythium iwayami	Clade G	PF14295	IPR003609	PAN/Apple domain	1.2891e-10	7.9697e-14	18	21	730	14106
Pythium iwayami	Clade G	PF16683	IPR032048	Transglutaminase elicitor	4.06104e-07	3.76604e-10	9	3	739	14124
Pythium iwayami	Clade G	PF16656	IPR015914	Purple acid phosphatase, N-terminal	4.79313e-07	5.9266e-10	10	6	738	14121
Pythium iwayami	Clade G	PF00149	IPR004843	Calcineurin-like phosphoesterase domain, apaH type	5.81003e-06	8.97996e-09	16	40	732	14087
Pythium iwayami	Clade G	PF00264	IPR002227	Tyrosinase copper-binding domain	0.000270555	5.01803e-07	7	5	741	14122
Pythium iwayami	Clade G	PF00082	IPR000209	Peptidase S8/S53 domain	0.00105097	2.92389e-06	11	29	737	14098
Pythium iwayami	Clade G	PF00112	IPR000668	Peptidase C1A, papain C-terminal	0.00105097	2.82564e-06	9	17	739	14110
Pythium iwayami	Clade G	PF07648	IPR002350	Kazal domain	0.00105097	2.79741e-06	6	4	742	14123
Pythium iwayami	Clade G	PF03423	IPR005085	Carbohydrate binding module family 25	0.00186615	6.34548e-06	4	0	744	14127
Pythium iwayami	Clade G	PF00188	IPR014044	CAP domain	0.00186615	6.12347e-06	5	2	743	14125
Pythium iwayami	Clade G	PF07974	IPR013111	EGF-like domain, extracellular	0.00540816	2.00612e-05	6	7	742	14120
Pythium iwayami	Clade G	PF03935	IPR005629	Beta-glucan synthesis-associated, SKN1	0.00582474	2.3407e-05	7	12	741	14115
Pythium iwayami	Clade G	PF00194	IPR001148	Alpha carbonic anhydrase	0.0067965	3.04575e-05	4	1	744	14126
Pythium iwayami	Clade G	PF03198	IPR004886	Glucanosyltransferase	0.0067965	3.36148e-05	6	8	742	14119
Pythium iwayami	Clade G	PF14008	IPR025733	Iron/zinc purple acid phosphatase-like C-terminal domain	0.0067965	3.36148e-05	6	8	742	14119
Pythium iwayami	Clade G	PF01055	IPR000322	Glycoside hydrolase family 31	0.0157655	8.77217e-05	4	2	744	14125
Pythium iwayami	Clade G	PF01328	IPR000028	Chloroperoxidase	0.0157655	8.77217e-05	4	2	744	14125
Pythium iwayami	Clade G	PF00090	IPR000884	Thrombospondin type-1 (TSP1) repeat	0.0195134	0.000126671	3	0	745	14127
Pythium iwayami	Clade G	PF01762	IPR002659	Glycosyl transferase, family 31	0.0195134	0.000126671	3	0	745	14127
Pythium iwayami	Clade G	PF10290	IPR018807	Domain of unknown function DUF2403, glycine-rich	0.0195134	0.000126671	3	0	745	14127
Pythium iwayami	Clade G	PF00328	IPR000560	Histidine phosphatase superfamily, clade-2	0.0274825	0.000186898	5	7	743	14120
Pythium iwayami	Clade G	PF00089	IPR001254	Serine proteases, trypsin domain	0.0470662	0.000334628	6	14	742	14113
Species	Clade	PFAM accession	Interpro accession	Description	FDR	P-Value	Nr Test	Nr Reference	Non Annot Test	Non Annot Reference
Pythium oligandrum	Clade D	PF00082	IPR000209	Peptidase S8/S53 domain	8.42548e-22	2.48833e-25	27	9	892	13364
Pythium oligandrum	Clade D	PF14295	IPR003609	PAN/Apple domain	4.75496e-21	2.8086e-24	27	11	892	13362
Pythium oligandrum	Clade D	PF00089	IPR001254	Serine proteases, trypsin domain	2.10843e-17	1.86807e-20	25	15	894	13358
Pythium oligandrum	Clade D	PF00964	IPR002200	Elicitin	2.51156e-12	2.96699e-15	19	13	900	13360
Pythium oligandrum	Clade D	PF05630	IPR008701	Necrosis inducing protein	7.21868e-12	1.06596e-14	14	3	905	13370
Pythium oligandrum	Clade D	PF00182	IPR000726	Glycoside hydrolase, family 19, catalytic	2.41911e-11	5.71557e-14	12	1	907	13372
Pythium oligandrum	Clade D	PF00149	IPR004843	Calcineurin-like phosphoesterase domain, apaH type	2.41911e-11	4.29625e-14	27	48	892	13325
Pythium oligandrum	Clade D	PF03443	IPR005103	Glycoside hydrolase, family 61	2.41911e-11	5.71557e-14	12	1	907	13372
Pythium oligandrum	Clade D	PF16656	IPR015914	Purple acid phosphatase, N-terminal	5.2092e-11	1.38461e-13	13	3	906	13370
Pythium oligandrum	Clade D	PF00445	IPR001568	Ribonuclease T2-like	6.87409e-09	2.23317e-11	11	3	908	13370
Pythium oligandrum	Clade D	PF01328	IPR000028	Chloroperoxidase	6.87409e-09	2.13694e-11	12	5	907	13368
Pythium oligandrum	Clade D	PF03423	IPR005085	Carbohydrate binding module family 25	7.39787e-08	2.84029e-10	8	0	911	13373
Pythium oligandrum	Clade D	PF16683	IPR032048	Transglutaminase elicitor	7.39787e-08	2.84029e-10	8	0	911	13373
Pythium oligandrum	Clade D	PF00188	IPR014044	CAP domain	2.20181e-07	9.10375e-10	10	4	909	13369
Pythium oligandrum	Clade D	PF14008	IPR025733	Iron/zinc purple acid phosphatase-like C-terminal domain	7.27212e-07	3.33858e-09	9	3	910	13370
Pythium oligandrum	Clade D	PF13365			7.27212e-07	3.43633e-09	11	8	908	13365
Pythium oligandrum	Clade D	PF00314	IPR001938	Thaumatin	6.32103e-06	3.36026e-08	7	1	912	13372
Pythium oligandrum	Clade D	PF10290	IPR018807	Domain of unknown function DUF2403, glycine-rich	6.32103e-06	3.36026e-08	7	1	912	13372
Pythium oligandrum	Clade D	PF00264	IPR002227	Tyrosinase copper-binding domain	7.01126e-06	3.93425e-08	8	3	911	13370
Pythium oligandrum	Clade D	PF10287	IPR018805	Cell wall protein YJL171C/Tos1	2.30203e-05	1.42772e-07	7	2	912	13371
Pythium oligandrum	Clade D	PF03211	IPR004898	Pectate lyase, catalytic	2.30203e-05	1.42772e-07	7	2	912	13371
Pythium oligandrum	Clade D	PF12708	IPR024535	Pectate lyase superfamily protein	0.000147377	1.08814e-06	5	0	914	13373
Pythium oligandrum	Clade D	PF00090	IPR000884	Thrombospondin type-1 (TSP1) repeat	0.000147377	1.08814e-06	5	0	914	13373
Pythium oligandrum	Clade D	PF00967	IPR001153	Barwin domain	0.000147377	1.08814e-06	5	0	914	13373
Pythium oligandrum	Clade D	PF00128	IPR006047	Glycosyl hydrolase, family 13, catalytic domain	0.000147377	1.08814e-06	5	0	914	13373
Pythium oligandrum	Clade D	PF02055	IPR033453	Glycosyl hydrolase family 30, TIM-barrel domain	0.000218406	1.74157e-06	6	2	913	13371
Pythium oligandrum	Clade D	PF17189	IPR033452	Glycosyl hydrolase family 30, beta sandwich domain	0.000218406	1.74157e-06	6	2	913	13371
Pythium oligandrum	Clade D	PF00150	IPR001547	Glycoside hydrolase, family 5	0.000227357	1.88009e-06	11	20	908	13353
Pythium oligandrum	Clade D	PF00933	IPR001764	Glycoside hydrolase, family 3, N-terminal	0.000576691	4.93918e-06	6	3	913	13370
Pythium oligandrum	Clade D	PF03283	IPR004963	Pectinacetylesterase/NOTUM	0.000697601	6.18075e-06	5	1	914	13372
Pythium oligandrum	Clade D	PF00112	IPR000668	Peptidase C1A, papain C-terminal	0.000758781	6.9469e-06	8	10	911	13363
Pythium oligandrum	Clade D	PF04083	IPR006693	Partial AB-hydrolase lipase domain	0.00179792	1.69916e-05	4	0	915	13373
Pythium oligandrum	Clade D	PF00332	IPR000490	Glycoside hydrolase family 17	0.00210149	2.04811e-05	5	2	914	13371
Pythium oligandrum	Clade D	PF07648	IPR002350	Kazal domain	0.00457307	4.59198e-05	6	6	913	13367
Pythium oligandrum	Clade D	PF01915	IPR002772	Glycoside hydrolase family 3 C-terminal domain	0.00500293	5.17137e-05	5	3	914	13370
Pythium oligandrum	Clade D	PF01400	IPR001506	Peptidase M12A, astacin	0.00709669	7.54521e-05	7	11	912	13362
Pythium oligandrum	Clade D	PF03198	IPR004886	Glucanosyltransferase	0.0100831	0.000110182	5	4	914	13369
Pythium oligandrum	Clade D	PF00305	IPR013819	Lipoxygenase, C-terminal	0.0118916	0.000133456	6	8	913	13365
Pythium oligandrum	Clade D	PF00775	IPR000627	Intradiol ring-cleavage dioxygenase, C-terminal	0.0218898	0.000265057	3	0	916	13373
Pythium oligandrum	Clade D	PF03659	IPR005197	Glycoside hydrolase family 71	0.0218898	0.000265057	3	0	916	13373
Pythium oligandrum	Clade D	PF07915	IPR012913	Glucosidase II beta subunit-like	0.0218898	0.000265057	3	0	916	13373
Pythium oligandrum	Clade D	PF14310	IPR026891	Fibronectin type III-like domain	0.0409613	0.000508085	4	3	915	13370
Species	Clade	PFAM accession	Interpro accession	Description	FDR	P-Value	Nr Test	Nr Reference	Non Annot Test	Non Annot Reference
Pythium ultimum var. sporangiiferum	Clade I	PF00964	IPR002200	Elicitin	2.5406e-19	8.21139e-23	20	9	492	13575
Pythium ultimum var. sporangiiferum	Clade I	PF00188	IPR014044	CAP domain	1.93363e-06	1.24992e-09	8	4	504	13580
Pythium ultimum var. sporangiiferum	Clade I	PF14295	IPR003609	PAN/Apple domain	2.82406e-06	2.73826e-09	10	13	502	13571
Pythium ultimum var. sporangiiferum	Clade I	PF00150	IPR001547	Glycoside hydrolase, family 5	0.000190121	2.45793e-07	8	12	504	13572
Pythium ultimum var. sporangiiferum	Clade I	PF07648	IPR002350	Kazal domain	0.00054591	8.82207e-07	6	5	506	13579
Pythium ultimum var. sporangiiferum	Clade I	PF00082	IPR000209	Peptidase S8/S53 domain	0.00230846	4.68989e-06	8	20	504	13564
Pythium ultimum var. sporangiiferum	Clade I	PF16656	IPR015914	Purple acid phosphatase, N-terminal	0.00230846	5.22276e-06	6	8	506	13576
Pythium ultimum var. sporangiiferum	Clade I	PF01341	IPR016288	1, 4-beta cellobiohydrolase	0.00287289	8.35683e-06	4	1	508	13583
Pythium ultimum var. sporangiiferum	Clade I	PF01328	IPR000028	Chloroperoxidase	0.00287289	8.35683e-06	4	1	508	13583
Pythium ultimum var. sporangiiferum	Clade I	PF00026	IPR033121	Peptidase family A1 domain	0.00882159	2.85119e-05	6	12	506	13572
Pythium ultimum var. sporangiiferum	Clade I	PF03423	IPR005085	Carbohydrate binding module family 25	0.0134027	4.76503e-05	3	0	509	13584
Pythium ultimum var. sporangiiferum	Clade I	PF00112	IPR000668	Peptidase C1A, papain C-terminal	0.0144257	5.59496e-05	6	14	506	13570
Pythium ultimum var. sporangiiferum	Clade I	PF00149	IPR004843	Calcineurin-like phosphoesterase domain, apaH type	0.0161923	6.80347e-05	9	41	503	13543
Pythium ultimum var. sporangiiferum	Clade I	PF07974	IPR013111	EGF-like domain, extracellular	0.034106	0.000187396	4	5	508	13579
Pythium ultimum var. sporangiiferum	Clade I	PF00544	IPR002022	Pectate lyase/Amb allergen	0.034106	0.000185438	3	1	509	13583
Pythium ultimum var. sporangiiferum	Clade I	PF13343			0.034106	0.000185438	3	1	509	13583
Pythium ultimum var. sporangiiferum	Clade I	PF03211	IPR004898	Pectate lyase, catalytic	0.034106	0.000187396	4	5	508	13579
Species	Clade	PFAM accession	Interpro accession	Description	FDR	P-Value	Nr Test	Nr Reference	Non Annot Test	Non Annot Reference
Pythium ultimum var. ultimum	Clade I	PF00964	IPR002200	Elicitin	8.96101e-33	2.67813e-36	34	10	721	14558
Pythium ultimum var. ultimum	Clade I	PF00082	IPR000209	Peptidase S8/S53 domain	1.61924e-17	9.67869e-21	24	19	731	14549
Pythium ultimum var. ultimum	Clade I	PF07648	IPR002350	Kazal domain	3.65273e-16	3.27501e-19	15	1	740	14567
Pythium ultimum var. ultimum	Clade I	PF00544	IPR002022	Pectate lyase/Amb allergen	2.98329e-12	3.87622e-15	11	0	744	14568
Pythium ultimum var. ultimum	Clade I	PF03211	IPR004898	Pectate lyase, catalytic	2.98329e-12	4.458e-15	13	3	742	14565
Pythium ultimum var. ultimum	Clade I	PF00112	IPR000668	Peptidase C1A, papain C-terminal	6.62446e-10	1.18789e-12	14	11	741	14557
Pythium ultimum var. ultimum	Clade I	PF13343			1.38e-07	2.88703e-10	8	1	747	14567
Pythium ultimum var. ultimum	Clade I	PF14295	IPR003609	PAN/Apple domain	2.54814e-07	6.09239e-10	14	22	741	14546
Pythium ultimum var. ultimum	Clade I	PF05630	IPR008701	Necrosis inducing protein	2.55262e-07	6.86598e-10	7	0	748	14568
Pythium ultimum var. ultimum	Clade I	PF00089	IPR001254	Serine proteases, trypsin domain	1.49087e-06	4.90126e-09	10	9	745	14559
Pythium ultimum var. ultimum	Clade I	PF00188	IPR014044	CAP domain	1.49087e-06	4.90126e-09	10	9	745	14559
Pythium ultimum var. ultimum	Clade I	PF00445	IPR001568	Ribonuclease T2-like	3.91507e-06	1.40409e-08	6	0	749	14568
Pythium ultimum var. ultimum	Clade I	PF14008	IPR025733	Iron/zinc purple acid phosphatase-like C-terminal domain	6.64218e-06	2.77916e-08	9	8	746	14560
Pythium ultimum var. ultimum	Clade I	PF13365			6.64218e-06	2.77916e-08	9	8	746	14560
Pythium ultimum var. ultimum	Clade I	PF00026	IPR033121	Peptidase family A1 domain	1.13065e-05	5.06865e-08	10	13	745	14555
Pythium ultimum var. ultimum	Clade I	PF00149	IPR004843	Calcineurin-like phosphoesterase domain, apaH type	2.85889e-05	1.36707e-07	16	52	739	14516
Pythium ultimum var. ultimum	Clade I	PF07974	IPR013111	EGF-like domain, extracellular	3.74543e-05	1.90294e-07	7	4	748	14564
Pythium ultimum var. ultimum	Clade I	PF16656	IPR015914	Purple acid phosphatase, N-terminal	0.000101769	5.47474e-07	8	9	747	14559
Pythium ultimum var. ultimum	Clade I	PF00264	IPR002227	Tyrosinase copper-binding domain	0.000159728	9.07005e-07	7	6	748	14562
Pythium ultimum var. ultimum	Clade I	PF16683	IPR032048	Transglutaminase elicitor	0.000173553	1.03738e-06	6	3	749	14565
Pythium ultimum var. ultimum	Clade I	PF00295	IPR000743	Glycoside hydrolase, family 28	0.000262967	1.65042e-06	5	1	750	14567
Pythium ultimum var. ultimum	Clade I	PF03198	IPR004886	Glucanosyltransferase	0.000796757	5.23869e-06	6	5	749	14563
Pythium ultimum var. ultimum	Clade I	PF03283	IPR004963	Pectinacetylesterase/NOTUM	0.000815531	5.8496e-06	4	0	751	14568
Pythium ultimum var. ultimum	Clade I	PF03423	IPR005085	Carbohydrate binding module family 25	0.000815531	5.8496e-06	4	0	751	14568
Pythium ultimum var. ultimum	Clade I	PF00246	IPR000834	Peptidase M14, carboxypeptidase A	0.00134377	1.00401e-05	6	6	749	14562
Pythium ultimum var. ultimum	Clade I	PF00194	IPR001148	Alpha carbonic anhydrase	0.00361637	2.81009e-05	4	1	751	14567
Pythium ultimum var. ultimum	Clade I	PF13577	IPR009959	Polyketide cyclase SnoaL-like domain	0.0100382	8.10019e-05	4	2	751	14566
Pythium ultimum var. ultimum	Clade I	PF01400	IPR001506	Peptidase M12A, astacin	0.0142408	0.00011917	3	0	752	14568
Pythium ultimum var. ultimum	Clade I	PF00933	IPR001764	Glycoside hydrolase, family 3, N-terminal	0.0202563	0.000181616	4	3	751	14565
Pythium ultimum var. ultimum	Clade I	PF17189	IPR033452	Glycosyl hydrolase family 30, beta sandwich domain	0.0202563	0.000181616	4	3	751	14565
Pythium ultimum var. ultimum	Clade I	PF03639	IPR005200	Endo-1,3(4)-beta-glucanase	0.0353923	0.000349058	4	4	751	14564
Pythium ultimum var. ultimum	Clade I	PF02055	IPR033453	Glycosyl hydrolase family 30, TIM-barrel domain	0.0353923	0.000349058	4	4	751	14564
Pythium ultimum var. ultimum	Clade I	PF10282	IPR019405	Lactonase, 7-bladed beta propeller	0.0353923	0.000349058	4	4	751	14564
Pythium ultimum var. ultimum	Clade I	PF03067	IPR004302	Chitin-binding protein, N-terminal	0.0426737	0.000459131	3	1	752	14567
Pythium ultimum var. ultimum	Clade I	PF03330	IPR009009	RlpA-like protein, double-psi beta-barrel domain	0.0426737	0.000459131	3	1	752	14567
Pythium ultimum var. ultimum	Clade I	PF00734	IPR000254	Cellulose-binding domain, fungal	0.0426737	0.000459131	3	1	752	14567
Species	Clade	PFAM accession	Interpro accession	Description	FDR	P-Value	Nr Test	Nr Reference	Non Annot Test	Non Annot Reference
Phytopythium vexans	n/a	PF00964	IPR002200	Elicitin	9.31037e-22	2.85332e-25	24	7	609	11318
Phytopythium vexans	n/a	PF00188	IPR014044	CAP domain	1.57766e-08	9.67001e-12	10	2	623	11323
Phytopythium vexans	n/a	PF14295	IPR003609	PAN/Apple domain	1.703e-08	1.56573e-11	12	7	621	11318
Phytopythium vexans	n/a	PF07974	IPR013111	EGF-like domain, extracellular	7.36493e-07	9.66382e-10	10	6	623	11319
Phytopythium vexans	n/a	PF03211	IPR004898	Pectate lyase, catalytic	7.36493e-07	1.12855e-09	7	0	626	11325
Phytopythium vexans	n/a	PF00082	IPR000209	Peptidase S8/S53 domain	9.9175e-07	1.82363e-09	9	4	624	11321
Phytopythium vexans	n/a	PF00933	IPR001764	Glycoside hydrolase, family 3, N-terminal	2.26852e-06	4.86658e-09	9	5	624	11320
Phytopythium vexans	n/a	PF07648	IPR002350	Kazal domain	3.51369e-06	8.61462e-09	7	1	626	11324
Phytopythium vexans	n/a	PF01915	IPR002772	Glycoside hydrolase family 3 C-terminal domain	4.20415e-06	1.15959e-08	9	6	624	11319
Phytopythium vexans	n/a	PF00264	IPR002227	Tyrosinase copper-binding domain	1.20699e-05	3.69902e-08	7	2	626	11323
Phytopythium vexans	n/a	PF00149	IPR004843	Calcineurin-like phosphoesterase domain, apaH type	0.000330599	1.11449e-06	12	30	621	11295
Phytopythium vexans	n/a	PF03639	IPR005200	Endo-1,3(4)-beta-glucanase	0.000397593	1.46219e-06	7	6	626	11319
Phytopythium vexans	n/a	PF14310	IPR026891	Fibronectin type III-like domain	0.000943574	3.75926e-06	6	4	627	11321
Phytopythium vexans	n/a	PF05630	IPR008701	Necrosis inducing protein	0.00169278	7.7817e-06	4	0	629	11325
Phytopythium vexans	n/a	PF16683	IPR032048	Transglutaminase elicitor	0.00169278	7.7817e-06	4	0	629	11325
Phytopythium vexans	n/a	PF00112	IPR000668	Peptidase C1A, papain C-terminal	0.0017282	8.47414e-06	7	9	626	11316
Phytopythium vexans	n/a	PF16656	IPR015914	Purple acid phosphatase, N-terminal	0.00363487	2.00514e-05	5	3	628	11322
Phytopythium vexans	n/a	PF07732	IPR011707	Multicopper oxidase, type 3	0.00363487	2.00514e-05	5	3	628	11322
Phytopythium vexans	n/a	PF00394	IPR001117	Multicopper oxidase, type 1	0.00579115	3.72707e-05	4	1	629	11324
Phytopythium vexans	n/a	PF00295	IPR000743	Glycoside hydrolase, family 28	0.00579115	3.72707e-05	4	1	629	11324
Phytopythium vexans	n/a	PF03423	IPR005085	Carbohydrate binding module family 25	0.00579115	3.72707e-05	4	1	629	11324
Phytopythium vexans	n/a	PF00194	IPR001148	Alpha carbonic anhydrase	0.0158869	0.000107114	4	2	629	11323
Phytopythium vexans	n/a	PF01762	IPR002659	Glycosyl transferase, family 31	0.0185322	0.000147667	3	0	630	11325
Phytopythium vexans	n/a	PF10290	IPR018807	Domain of unknown function DUF2403, glycine-rich	0.0185322	0.000147667	3	0	630	11325
Phytopythium vexans	n/a	PF04083	IPR006693	Partial AB-hydrolase lipase domain	0.0185322	0.000147667	3	0	630	11325
Phytopythium vexans	n/a	PF01074	IPR000602	Glycoside hydrolase family 38, N-terminal domain	0.0185322	0.000147667	3	0	630	11325
Phytopythium vexans	n/a	PF00135	IPR002018	Carboxylesterase, type B	0.0289377	0.000239448	4	3	629	11322
Species	Clade	PFAM accession	Interpro accession	Description	FDR	P-Value	Nr Test	Nr Reference	Non Annot Test	Non Annot Reference
Saprolegnia diclina	n/a	PF00652	IPR000772	Ricin B, lectin domain	2.14601e-33	6.20952e-37	39	21	841	17328
Saprolegnia diclina	n/a	PF14295	IPR003609	PAN/Apple domain	2.62454e-31	1.51883e-34	35	16	845	17333
Saprolegnia diclina	n/a	PF00112	IPR000668	Peptidase C1A, papain C-terminal	1.22193e-23	1.0607e-26	34	35	846	17314
Saprolegnia diclina	n/a	PF00734	IPR000254	Cellulose-binding domain, fungal	2.87901e-21	3.33219e-24	26	16	854	17333
Saprolegnia diclina	n/a	PF00082	IPR000209	Peptidase S8/S53 domain	1.85055e-15	2.6773e-18	19	11	861	17338
Saprolegnia diclina	n/a	PF00964	IPR002200	Elicitin	5.24099e-15	9.09894e-18	17	7	863	17342
Saprolegnia diclina	n/a	PF00264	IPR002227	Tyrosinase copper-binding domain	1.82954e-14	3.70566e-17	14	2	866	17347
Saprolegnia diclina	n/a	PF13365			1.03367e-12	2.39276e-15	17	13	863	17336
Saprolegnia diclina	n/a	PF07974	IPR013111	EGF-like domain, extracellular	1.8648e-11	4.85624e-14	13	5	867	17344
Saprolegnia diclina	n/a	PF00704	IPR001223	Glycoside hydrolase family 18, catalytic domain	2.12617e-08	6.15212e-11	12	10	868	17339
Saprolegnia diclina	n/a	PF00089	IPR001254	Serine proteases, trypsin domain	4.94777e-08	1.57481e-10	10	5	870	17344
Saprolegnia diclina	n/a	PF03067	IPR004302	Chitin-binding protein, N-terminal	1.31836e-06	4.57764e-09	7	1	873	17348
Saprolegnia diclina	n/a	PF04886	IPR006970	PT repeat	3.1648e-06	1.19046e-08	8	4	872	17345
Saprolegnia diclina	n/a	PF00188	IPR014044	CAP domain	7.31636e-06	2.9638e-08	8	5	872	17344
Saprolegnia diclina	n/a	PF00149	IPR004843	Calcineurin-like phosphoesterase domain, apaH type	2.15918e-05	9.37143e-08	17	59	863	17290
Saprolegnia diclina	n/a	PF14008	IPR025733	Iron/zinc purple acid phosphatase-like C-terminal domain	2.93511e-05	1.35885e-07	8	7	872	17342
Saprolegnia diclina	n/a	PF00445	IPR001568	Ribonuclease T2-like	5.27252e-05	2.59355e-07	5	0	875	17349
Saprolegnia diclina	n/a	PF07648	IPR002350	Kazal domain	0.000177089	9.22341e-07	6	3	874	17346
Saprolegnia diclina	n/a	PF00246	IPR000834	Peptidase M14, carboxypeptidase A	0.000276433	1.51974e-06	7	7	873	17342
Saprolegnia diclina	n/a	PF13844	IPR029489	O-GlcNAc transferase, C-terminal	0.000806208	4.66556e-06	6	5	874	17344
Saprolegnia diclina	n/a	PF02585	IPR003737	N-acetylglucosaminyl phosphatidylinositol deacetylase-related	0.000826077	5.01956e-06	5	2	875	17347
Saprolegnia diclina	n/a	PF05577	IPR008758	Peptidase S28	0.00140583	8.94916e-06	6	6	874	17343
Saprolegnia diclina	n/a	PF08246	IPR013201	Cathepsin propeptide inhibitor domain (I29)	0.00389802	2.59417e-05	4	1	876	17348
Saprolegnia diclina	n/a	PF03198	IPR004886	Glucanosyltransferase	0.00399776	2.77622e-05	5	4	875	17345
Saprolegnia diclina	n/a	PF00150	IPR001547	Glycoside hydrolase, family 5	0.00684815	4.95381e-05	8	21	872	17328
Saprolegnia diclina	n/a	PF09423	IPR018946	Alkaline phosphatase D-related	0.0099476	7.48373e-05	4	2	876	17347
Saprolegnia diclina	n/a	PF01373	IPR001554	Glycoside hydrolase, family 14	0.0129182	0.000112137	3	0	877	17349
Saprolegnia diclina	n/a	PF06309	IPR010448	Torsin	0.0129182	0.000112137	3	0	877	17349
Saprolegnia diclina	n/a	PF13343			0.0129182	0.000112137	3	0	877	17349
Saprolegnia diclina	n/a	PF00295	IPR000743	Glycoside hydrolase, family 28	0.0129182	0.000112137	3	0	877	17349
Saprolegnia diclina	n/a	PF00085	IPR013766	Thioredoxin domain	0.0177085	0.000169092	8	26	872	17323
Saprolegnia diclina	n/a	PF05199	IPR007867	Glucose-methanol-choline oxidoreductase, C-terminal	0.0177085	0.000167928	4	3	876	17346
Saprolegnia diclina	n/a	PF00722	IPR000757	Glycoside hydrolase family 16	0.0177085	0.000167928	4	3	876	17346
Saprolegnia diclina	n/a	PF01915	IPR002772	Glycoside hydrolase family 3 C-terminal domain	0.0318943	0.000323004	4	4	876	17345
Saprolegnia diclina	n/a	PF00933	IPR001764	Glycoside hydrolase, family 3, N-terminal	0.0318943	0.000323004	4	4	876	17345
Saprolegnia diclina	n/a	PF12999	IPR028146	Glucosidase II beta subunit, N-terminal	0.0383138	0.000432361	3	1	877	17348
Saprolegnia diclina	n/a	PF00332	IPR000490	Glycoside hydrolase family 17	0.0383138	0.000432361	3	1	877	17348
Saprolegnia diclina	n/a	PF13015	IPR009011	Mannose-6-phosphate receptor binding domain	0.0383138	0.000432361	3	1	877	17348
Saprolegnia diclina	n/a	PF10282	IPR019405	Lactonase, 7-bladed beta propeller	0.0383138	0.000432361	3	1	877	17348
Species	Clade	PFAM accession	Interpro accession	Description	FDR	P-Value	Nr Test	Nr Reference	Non Annot Test	Non Annot Reference
Saprolegnia parasitica	n/a	PF00652	IPR000772	Ricin B, lectin domain	5.22111e-36	1.51556e-39	40	17	952	19112
Saprolegnia parasitica	n/a	PF00112	IPR000668	Peptidase C1A, papain C-terminal	1.32238e-33	7.67709e-37	40	23	952	19106
Saprolegnia parasitica	n/a	PF14295	IPR003609	PAN/Apple domain	7.89423e-29	6.87451e-32	33	16	959	19113
Saprolegnia parasitica	n/a	PF00734	IPR000254	Cellulose-binding domain, fungal	3.13121e-26	3.63565e-29	31	17	961	19112
Saprolegnia parasitica	n/a	PF00264	IPR002227	Tyrosinase copper-binding domain	1.042e-16	1.51233e-19	16	2	976	19127
Saprolegnia parasitica	n/a	PF13365			1.97029e-12	3.43156e-15	17	13	975	19116
Saprolegnia parasitica	n/a	PF00082	IPR000209	Peptidase S8/S53 domain	6.91717e-12	1.47611e-14	17	15	975	19114
Saprolegnia parasitica	n/a	PF00089	IPR001254	Serine proteases, trypsin domain	6.91717e-12	1.60631e-14	12	2	980	19127
Saprolegnia parasitica	n/a	PF00964	IPR002200	Elicitin	1.75378e-11	4.58171e-14	15	10	977	19119
Saprolegnia parasitica	n/a	PF00149	IPR004843	Calcineurin-like phosphoesterase domain, apaH type	1.84786e-11	5.3639e-14	24	50	968	19079
Saprolegnia parasitica	n/a	PF07974	IPR013111	EGF-like domain, extracellular	2.47483e-08	7.90222e-11	12	10	980	19119
Saprolegnia parasitica	n/a	PF00085	IPR013766	Thioredoxin domain	6.24029e-07	2.17368e-09	14	25	978	19104
Saprolegnia parasitica	n/a	PF14008	IPR025733	Iron/zinc purple acid phosphatase-like C-terminal domain	3.73154e-06	1.40813e-08	8	4	984	19125
Saprolegnia parasitica	n/a	PF04886	IPR006970	PT repeat	5.25591e-06	2.2885e-08	7	2	985	19127
Saprolegnia parasitica	n/a	PF07648	IPR002350	Kazal domain	5.25591e-06	2.2885e-08	7	2	985	19127
Saprolegnia parasitica	n/a	PF00188	IPR014044	CAP domain	1.6832e-05	7.8175e-08	8	6	984	19123
Saprolegnia parasitica	n/a	PF05577	IPR008758	Peptidase S28	0.000193371	9.54225e-07	8	10	984	19119
Saprolegnia parasitica	n/a	PF03067	IPR004302	Chitin-binding protein, N-terminal	0.000200096	1.04549e-06	6	3	986	19126
Saprolegnia parasitica	n/a	PF01400	IPR001506	Peptidase M12A, astacin	0.000301022	1.66021e-06	5	1	987	19128
Saprolegnia parasitica	n/a	PF03198	IPR004886	Glucanosyltransferase	0.000412513	2.50421e-06	6	4	986	19125
Saprolegnia parasitica	n/a	PF00704	IPR001223	Glycoside hydrolase family 18, catalytic domain	0.000412513	2.51459e-06	8	12	984	19117
Saprolegnia parasitica	n/a	PF02585	IPR003737	N-acetylglucosaminyl phosphatidylinositol deacetylase-related	0.000872747	5.57342e-06	5	2	987	19127
Saprolegnia parasitica	n/a	PF00857	IPR000868	Isochorismatase-like	0.00204636	1.42562e-05	5	3	987	19126
Saprolegnia parasitica	n/a	PF16656	IPR015914	Purple acid phosphatase, N-terminal	0.00204636	1.42562e-05	5	3	987	19126
Saprolegnia parasitica	n/a	PF12999	IPR028146	Glucosidase II beta subunit, N-terminal	0.013279	0.000119491	3	0	989	19129
Saprolegnia parasitica	n/a	PF13015	IPR009011	Mannose-6-phosphate receptor binding domain	0.013279	0.000119491	3	0	989	19129
Saprolegnia parasitica	n/a	PF00394	IPR001117	Multicopper oxidase, type 1	0.013279	0.000119491	3	0	989	19129
Saprolegnia parasitica	n/a	PF09261	IPR015341	Glycoside hydrolase family 38, central domain	0.013279	0.000119491	3	0	989	19129
Saprolegnia parasitica	n/a	PF07915	IPR012913	Glucosidase II beta subunit-like	0.013279	0.000119491	3	0	989	19129
Saprolegnia parasitica	n/a	PF00144	IPR001466	Beta-lactamase-related	0.013279	0.000103832	5	6	987	19123
Saprolegnia parasitica	n/a	PF01074	IPR000602	Glycoside hydrolase family 38, N-terminal domain	0.013279	0.000119491	3	0	989	19129
Saprolegnia parasitica	n/a	PF00246	IPR000834	Peptidase M14, carboxypeptidase A	0.0325028	0.000301913	6	14	986	19115
Saprolegnia parasitica	n/a	PF07732	IPR011707	Multicopper oxidase, type 3	0.0365821	0.000350424	4	4	988	19125
Saprolegnia parasitica	n/a	PF01341	IPR016288	1, 4-beta cellobiohydrolase	0.0402662	0.000397402	5	9	987	19120
Saprolegnia parasitica	n/a	PF07748	IPR011682	Glycosyl hydrolase family 38, C-terminal	0.0440523	0.000460343	3	1	989	19128

## Sheet: GO terms enriched
Species	Clade	GO ID	GO Name	GO Category	FDR	P-Value	Nr Test	Nr Reference	Non Annot Test	Non Annot Reference
Albugo candida	n/a	GO:0004553	hydrolase activity, hydrolyzing O-glycosyl compounds	MOLECULAR_FUNCTION	4.18386e-12	3.75234e-15	16	60	57	4902
Albugo candida	n/a	GO:0016798	hydrolase activity, acting on glycosyl bonds	MOLECULAR_FUNCTION	4.18386e-12	3.75234e-15	16	60	57	4902
Albugo candida	n/a	GO:0016787	hydrolase activity	MOLECULAR_FUNCTION	1.26627e-06	1.70351e-09	33	756	40	4206
Albugo candida	n/a	GO:0005975	carbohydrate metabolic process	BIOLOGICAL_PROCESS	2.70029e-06	4.84357e-09	14	121	59	4841
Albugo candida	n/a	GO:0004650	polygalacturonase activity	MOLECULAR_FUNCTION	5.11023e-06	1.14579e-08	5	2	68	4960
Albugo candida	n/a	GO:0044419	interspecies interaction between organisms	BIOLOGICAL_PROCESS	4.91527e-05	1.76333e-07	6	13	67	4949
Albugo candida	n/a	GO:0009405	pathogenesis	BIOLOGICAL_PROCESS	4.91527e-05	1.76333e-07	6	13	67	4949
Albugo candida	n/a	GO:0051704	multi-organism process	BIOLOGICAL_PROCESS	4.91527e-05	1.76333e-07	6	13	67	4949
Albugo candida	n/a	GO:0005576	extracellular region	CELLULAR_COMPONENT	7.68602e-05	3.44664e-07	6	15	67	4947
Albugo candida	n/a	GO:0006952	defense response	BIOLOGICAL_PROCESS	7.68602e-05	3.44664e-07	6	15	67	4947
Albugo candida	n/a	GO:0006508	proteolysis	BIOLOGICAL_PROCESS	0.00124963	6.16409e-06	12	163	61	4799
Albugo candida	n/a	GO:0008233	peptidase activity	MOLECULAR_FUNCTION	0.00144766	7.79011e-06	12	167	61	4795
Albugo candida	n/a	GO:0070011	peptidase activity, acting on L-amino acid peptides	MOLECULAR_FUNCTION	0.0275235	0.000160451	10	162	63	4800
Albugo candida	n/a	GO:0003980	UDP-glucose:glycoprotein glucosyltransferase activity	MOLECULAR_FUNCTION	0.0330308	0.000207368	2	0	71	4962
Species	Clade	GO ID	GO Name	GO Category	FDR	P-Value	Nr Test	Nr Reference	Non Annot Test	Non Annot Reference
Albugo laibachii	n/a	GO:0005576	extracellular region	CELLULAR_COMPONENT	0.00019346	8.52623e-08	5	6	51	4664
Albugo laibachii	n/a	GO:0004553	hydrolase activity, hydrolyzing O-glycosyl compounds	MOLECULAR_FUNCTION	0.000940013	1.24285e-06	8	62	48	4608
Albugo laibachii	n/a	GO:0016798	hydrolase activity, acting on glycosyl bonds	MOLECULAR_FUNCTION	0.000940013	1.24285e-06	8	62	48	4608
Albugo laibachii	n/a	GO:0009405	pathogenesis	BIOLOGICAL_PROCESS	0.00120986	2.13285e-06	4	5	52	4665
Albugo laibachii	n/a	GO:0044419	interspecies interaction between organisms	BIOLOGICAL_PROCESS	0.00133246	3.52346e-06	4	6	52	4664
Albugo laibachii	n/a	GO:0051704	multi-organism process	BIOLOGICAL_PROCESS	0.00133246	3.52346e-06	4	6	52	4664
Albugo laibachii	n/a	GO:0006952	defense response	BIOLOGICAL_PROCESS	0.00252844	8.1598e-06	4	8	52	4662
Albugo laibachii	n/a	GO:0016787	hydrolase activity	MOLECULAR_FUNCTION	0.00252844	8.91474e-06	22	695	34	3975
Species	Clade	GO ID	GO Name	GO Category	FDR	P-Value	Nr Test	Nr Reference	Non Annot Test	Non Annot Reference
Aphanomyces astaci	n/a	GO:0006508	proteolysis	BIOLOGICAL_PROCESS	1.79852e-128	7.45039e-132	228	497	271	8661
Aphanomyces astaci	n/a	GO:0008233	peptidase activity	MOLECULAR_FUNCTION	1.64863e-112	1.36589e-115	217	535	282	8623
Aphanomyces astaci	n/a	GO:0070011	peptidase activity, acting on L-amino acid peptides	MOLECULAR_FUNCTION	1.04973e-111	1.30455e-114	215	528	284	8630
Aphanomyces astaci	n/a	GO:0016787	hydrolase activity	MOLECULAR_FUNCTION	8.62982e-99	1.42996e-101	307	1561	192	7597
Aphanomyces astaci	n/a	GO:0004175	endopeptidase activity	MOLECULAR_FUNCTION	2.58439e-89	5.35291e-92	154	287	345	8871
Aphanomyces astaci	n/a	GO:0008236	serine-type peptidase activity	MOLECULAR_FUNCTION	9.89911e-73	2.8705e-75	120	196	379	8962
Aphanomyces astaci	n/a	GO:0017171	serine hydrolase activity	MOLECULAR_FUNCTION	9.89911e-73	2.8705e-75	120	196	379	8962
Aphanomyces astaci	n/a	GO:0004252	serine-type endopeptidase activity	MOLECULAR_FUNCTION	2.00222e-70	6.63536e-73	106	140	393	9018
Aphanomyces astaci	n/a	GO:0044238	primary metabolic process	BIOLOGICAL_PROCESS	1.81741e-57	6.77576e-60	335	2795	164	6363
Aphanomyces astaci	n/a	GO:0019538	protein metabolic process	BIOLOGICAL_PROCESS	5.81901e-57	2.70943e-59	252	1599	247	7559
Aphanomyces astaci	n/a	GO:0071704	organic substance metabolic process	BIOLOGICAL_PROCESS	5.81901e-57	2.61592e-59	339	2877	160	6281
Aphanomyces astaci	n/a	GO:0008152	metabolic process	BIOLOGICAL_PROCESS	5.81901e-57	2.89263e-59	380	3612	119	5546
Aphanomyces astaci	n/a	GO:0008237	metallopeptidase activity	MOLECULAR_FUNCTION	5.97787e-53	3.21923e-55	88	140	411	9018
Aphanomyces astaci	n/a	GO:0003824	catalytic activity	MOLECULAR_FUNCTION	1.42463e-51	8.26215e-54	400	4179	99	4979
Aphanomyces astaci	n/a	GO:0043170	macromolecule metabolic process	BIOLOGICAL_PROCESS	2.64092e-37	1.641e-39	265	2264	234	6894
Aphanomyces astaci	n/a	GO:0004181	metallocarboxypeptidase activity	MOLECULAR_FUNCTION	1.36786e-30	9.63281e-33	40	33	459	9125
Aphanomyces astaci	n/a	GO:0008235	metalloexopeptidase activity	MOLECULAR_FUNCTION	1.36786e-30	9.63281e-33	40	33	459	9125
Aphanomyces astaci	n/a	GO:0004553	hydrolase activity, hydrolyzing O-glycosyl compounds	MOLECULAR_FUNCTION	7.11847e-30	5.30789e-32	59	123	440	9035
Aphanomyces astaci	n/a	GO:0004180	carboxypeptidase activity	MOLECULAR_FUNCTION	4.3631e-29	3.43409e-31	46	62	453	9096
Aphanomyces astaci	n/a	GO:0016798	hydrolase activity, acting on glycosyl bonds	MOLECULAR_FUNCTION	6.68288e-29	5.53677e-31	59	130	440	9028
Aphanomyces astaci	n/a	GO:0005975	carbohydrate metabolic process	BIOLOGICAL_PROCESS	1.73941e-26	1.51315e-28	66	195	433	8963
Aphanomyces astaci	n/a	GO:0004222	metalloendopeptidase activity	MOLECULAR_FUNCTION	4.83645e-25	4.4077e-27	48	94	451	9064
Aphanomyces astaci	n/a	GO:0008238	exopeptidase activity	MOLECULAR_FUNCTION	2.18487e-24	2.08169e-26	49	104	450	9054
Aphanomyces astaci	n/a	GO:0005576	extracellular region	CELLULAR_COMPONENT	3.41474e-18	3.39494e-20	19	6	480	9152
Aphanomyces astaci	n/a	GO:0030248	cellulose binding	MOLECULAR_FUNCTION	6.87987e-10	7.12496e-12	11	4	488	9154
Aphanomyces astaci	n/a	GO:0030247	polysaccharide binding	MOLECULAR_FUNCTION	1.94404e-09	2.17436e-11	11	5	488	9153
Aphanomyces astaci	n/a	GO:0001871	pattern binding	MOLECULAR_FUNCTION	1.94404e-09	2.17436e-11	11	5	488	9153
Aphanomyces astaci	n/a	GO:0009405	pathogenesis	BIOLOGICAL_PROCESS	2.67702e-06	3.10507e-08	7	2	492	9156
Aphanomyces astaci	n/a	GO:0030246	carbohydrate binding	MOLECULAR_FUNCTION	3.20882e-06	3.85484e-08	11	16	488	9142
Aphanomyces astaci	n/a	GO:0044419	interspecies interaction between organisms	BIOLOGICAL_PROCESS	7.4601e-06	9.88911e-08	7	3	492	9155
Aphanomyces astaci	n/a	GO:0051704	multi-organism process	BIOLOGICAL_PROCESS	7.4601e-06	9.88911e-08	7	3	492	9155
Aphanomyces astaci	n/a	GO:0006952	defense response	BIOLOGICAL_PROCESS	7.4601e-06	9.88911e-08	7	3	492	9155
Aphanomyces astaci	n/a	GO:0003993	acid phosphatase activity	MOLECULAR_FUNCTION	3.15264e-05	4.30974e-07	11	22	488	9136
Aphanomyces astaci	n/a	GO:0045454	cell redox homeostasis	BIOLOGICAL_PROCESS	0.00102709	1.48915e-05	12	42	487	9116
Aphanomyces astaci	n/a	GO:0019725	cellular homeostasis	BIOLOGICAL_PROCESS	0.00102709	1.48915e-05	12	42	487	9116
Aphanomyces astaci	n/a	GO:0004345	glucose-6-phosphate dehydrogenase activity	MOLECULAR_FUNCTION	0.00119101	1.77615e-05	5	3	494	9155
Aphanomyces astaci	n/a	GO:0008270	zinc ion binding	MOLECULAR_FUNCTION	0.00166687	2.55485e-05	43	390	456	8768
Aphanomyces astaci	n/a	GO:0019318	hexose metabolic process	BIOLOGICAL_PROCESS	0.00175281	2.75919e-05	7	12	492	9146
Aphanomyces astaci	n/a	GO:0005996	monosaccharide metabolic process	BIOLOGICAL_PROCESS	0.00251124	4.05709e-05	7	13	492	9145
Aphanomyces astaci	n/a	GO:0016889	endodeoxyribonuclease activity, producing 3'-phosphomonoesters	MOLECULAR_FUNCTION	0.00755695	0.000137181	3	0	496	9158
Aphanomyces astaci	n/a	GO:0016491	oxidoreductase activity	MOLECULAR_FUNCTION	0.00755695	0.000137741	48	491	451	8667
Aphanomyces astaci	n/a	GO:0004531	deoxyribonuclease II activity	MOLECULAR_FUNCTION	0.00755695	0.000137181	3	0	496	9158
Aphanomyces astaci	n/a	GO:0046914	transition metal ion binding	MOLECULAR_FUNCTION	0.00755695	0.000135352	46	463	453	8695
Aphanomyces astaci	n/a	GO:0006006	glucose metabolic process	BIOLOGICAL_PROCESS	0.00755695	0.000128654	5	6	494	9152
Aphanomyces astaci	n/a	GO:0044036	cell wall macromolecule metabolic process	BIOLOGICAL_PROCESS	0.00980511	0.000211212	5	7	494	9151
Aphanomyces astaci	n/a	GO:0016998	cell wall macromolecule catabolic process	BIOLOGICAL_PROCESS	0.00980511	0.000211212	5	7	494	9151
Aphanomyces astaci	n/a	GO:0004568	chitinase activity	MOLECULAR_FUNCTION	0.00980511	0.000211212	5	7	494	9151
Aphanomyces astaci	n/a	GO:0046348	amino sugar catabolic process	BIOLOGICAL_PROCESS	0.00980511	0.000211212	5	7	494	9151
Aphanomyces astaci	n/a	GO:1901072	glucosamine-containing compound catabolic process	BIOLOGICAL_PROCESS	0.00980511	0.000211212	5	7	494	9151
Aphanomyces astaci	n/a	GO:0006026	aminoglycan catabolic process	BIOLOGICAL_PROCESS	0.00980511	0.000211212	5	7	494	9151
Aphanomyces astaci	n/a	GO:0006032	chitin catabolic process	BIOLOGICAL_PROCESS	0.00980511	0.000211212	5	7	494	9151
Aphanomyces astaci	n/a	GO:0071554	cell wall organization or biogenesis	BIOLOGICAL_PROCESS	0.00980511	0.000211212	5	7	494	9151
Aphanomyces astaci	n/a	GO:0042592	homeostatic process	BIOLOGICAL_PROCESS	0.00989673	0.000217285	12	58	487	9100
Aphanomyces astaci	n/a	GO:0016791	phosphatase activity	MOLECULAR_FUNCTION	0.0120446	0.000269432	13	69	486	9089
Aphanomyces astaci	n/a	GO:0050661	NADP binding	MOLECULAR_FUNCTION	0.0144272	0.000328706	5	8	494	9150
Aphanomyces astaci	n/a	GO:1901136	carbohydrate derivative catabolic process	BIOLOGICAL_PROCESS	0.0303304	0.000703606	5	10	494	9148
Aphanomyces astaci	n/a	GO:0016894	endonuclease activity, active with either ribo- or deoxyribonucleic acids and producing 3'-phosphomonoesters	MOLECULAR_FUNCTION	0.0305253	0.000720772	4	5	495	9153
Aphanomyces astaci	n/a	GO:0065008	regulation of biological quality	BIOLOGICAL_PROCESS	0.0358821	0.000862121	12	69	487	9089
Aphanomyces astaci	n/a	GO:1901565	organonitrogen compound catabolic process	BIOLOGICAL_PROCESS	0.0358919	0.000877226	6	17	493	9141
Species	Clade	GO ID	GO Name	GO Category	FDR	P-Value	Nr Test	Nr Reference	Non Annot Test	Non Annot Reference
Aphanomyces invadans	n/a	GO:0004553	hydrolase activity, hydrolyzing O-glycosyl compounds	MOLECULAR_FUNCTION	1.8518e-19	7.73839e-23	31	80	208	8052
Aphanomyces invadans	n/a	GO:0016798	hydrolase activity, acting on glycosyl bonds	MOLECULAR_FUNCTION	2.25053e-19	1.88093e-22	31	83	208	8049
Aphanomyces invadans	n/a	GO:0006508	proteolysis	BIOLOGICAL_PROCESS	4.48116e-18	5.61784e-21	54	381	185	7751
Aphanomyces invadans	n/a	GO:0008236	serine-type peptidase activity	MOLECULAR_FUNCTION	4.71234e-17	1.18153e-19	32	118	207	8014
Aphanomyces invadans	n/a	GO:0008233	peptidase activity	MOLECULAR_FUNCTION	4.71234e-17	9.59306e-20	54	408	185	7724
Aphanomyces invadans	n/a	GO:0017171	serine hydrolase activity	MOLECULAR_FUNCTION	4.71234e-17	1.18153e-19	32	118	207	8014
Aphanomyces invadans	n/a	GO:0016787	hydrolase activity	MOLECULAR_FUNCTION	3.4441e-16	1.00747e-18	98	1340	141	6792
Aphanomyces invadans	n/a	GO:0070011	peptidase activity, acting on L-amino acid peptides	MOLECULAR_FUNCTION	2.08675e-15	6.97618e-18	51	403	188	7729
Aphanomyces invadans	n/a	GO:0004252	serine-type endopeptidase activity	MOLECULAR_FUNCTION	5.1331e-14	1.93054e-16	24	74	215	8058
Aphanomyces invadans	n/a	GO:0005975	carbohydrate metabolic process	BIOLOGICAL_PROCESS	6.90726e-14	2.88645e-16	33	173	206	7959
Aphanomyces invadans	n/a	GO:0004175	endopeptidase activity	MOLECULAR_FUNCTION	1.68694e-08	7.75443e-11	26	175	213	7957
Aphanomyces invadans	n/a	GO:0008238	exopeptidase activity	MOLECULAR_FUNCTION	2.18465e-08	1.09552e-10	18	76	221	8056
Aphanomyces invadans	n/a	GO:0005576	extracellular region	CELLULAR_COMPONENT	2.63029e-08	1.42891e-10	10	12	229	8120
Aphanomyces invadans	n/a	GO:0004181	metallocarboxypeptidase activity	MOLECULAR_FUNCTION	3.93281e-08	2.4652e-10	10	13	229	8119
Aphanomyces invadans	n/a	GO:0008235	metalloexopeptidase activity	MOLECULAR_FUNCTION	3.93281e-08	2.4652e-10	10	13	229	8119
Aphanomyces invadans	n/a	GO:0004180	carboxypeptidase activity	MOLECULAR_FUNCTION	1.25689e-07	8.40381e-10	13	37	226	8095
Aphanomyces invadans	n/a	GO:0003824	catalytic activity	MOLECULAR_FUNCTION	3.66459e-07	2.60335e-09	154	3671	85	4461
Aphanomyces invadans	n/a	GO:0008152	metabolic process	BIOLOGICAL_PROCESS	3.86773e-06	2.90928e-08	137	3208	102	4924
Aphanomyces invadans	n/a	GO:0019318	hexose metabolic process	BIOLOGICAL_PROCESS	9.44897e-06	7.50231e-08	7	8	232	8124
Aphanomyces invadans	n/a	GO:0005996	monosaccharide metabolic process	BIOLOGICAL_PROCESS	1.55719e-05	1.30145e-07	7	9	232	8123
Aphanomyces invadans	n/a	GO:0044238	primary metabolic process	BIOLOGICAL_PROCESS	6.30338e-05	5.53159e-07	110	2485	129	5647
Aphanomyces invadans	n/a	GO:0003980	UDP-glucose:glycoprotein glucosyltransferase activity	MOLECULAR_FUNCTION	7.05273e-05	6.48391e-07	4	0	235	8132
Aphanomyces invadans	n/a	GO:0045454	cell redox homeostasis	BIOLOGICAL_PROCESS	9.18386e-05	9.21073e-07	10	39	229	8093
Aphanomyces invadans	n/a	GO:0019725	cellular homeostasis	BIOLOGICAL_PROCESS	9.18386e-05	9.21073e-07	10	39	229	8093
Aphanomyces invadans	n/a	GO:0071704	organic substance metabolic process	BIOLOGICAL_PROCESS	0.000143279	1.49685e-06	111	2564	128	5568
Aphanomyces invadans	n/a	GO:0030248	cellulose binding	MOLECULAR_FUNCTION	0.000192194	2.0882e-06	5	4	234	8128
Aphanomyces invadans	n/a	GO:0009405	pathogenesis	BIOLOGICAL_PROCESS	0.000348632	4.07928e-06	5	5	234	8127
Aphanomyces invadans	n/a	GO:0042592	homeostatic process	BIOLOGICAL_PROCESS	0.000348632	3.96012e-06	10	47	229	8085
Aphanomyces invadans	n/a	GO:0044419	interspecies interaction between organisms	BIOLOGICAL_PROCESS	0.000582685	7.30487e-06	5	6	234	8126
Aphanomyces invadans	n/a	GO:0051704	multi-organism process	BIOLOGICAL_PROCESS	0.000582685	7.30487e-06	5	6	234	8126
Aphanomyces invadans	n/a	GO:0006000	fructose metabolic process	BIOLOGICAL_PROCESS	0.000690841	9.2939e-06	4	2	235	8130
Aphanomyces invadans	n/a	GO:0008237	metallopeptidase activity	MOLECULAR_FUNCTION	0.000690841	9.52685e-06	12	79	227	8053
Aphanomyces invadans	n/a	GO:0003873	6-phosphofructo-2-kinase activity	MOLECULAR_FUNCTION	0.000690841	9.2939e-06	4	2	235	8130
Aphanomyces invadans	n/a	GO:0030247	polysaccharide binding	MOLECULAR_FUNCTION	0.000813073	1.22318e-05	5	7	234	8125
Aphanomyces invadans	n/a	GO:0001871	pattern binding	MOLECULAR_FUNCTION	0.000813073	1.22318e-05	5	7	234	8125
Aphanomyces invadans	n/a	GO:0006952	defense response	BIOLOGICAL_PROCESS	0.000813073	1.22318e-05	5	7	234	8125
Aphanomyces invadans	n/a	GO:0051275	beta-glucan catabolic process	BIOLOGICAL_PROCESS	0.00117977	2.11993e-05	4	3	235	8129
Aphanomyces invadans	n/a	GO:0030245	cellulose catabolic process	BIOLOGICAL_PROCESS	0.00117977	2.11993e-05	4	3	235	8129
Aphanomyces invadans	n/a	GO:0009251	glucan catabolic process	BIOLOGICAL_PROCESS	0.00117977	2.11993e-05	4	3	235	8129
Aphanomyces invadans	n/a	GO:0065008	regulation of biological quality	BIOLOGICAL_PROCESS	0.00117977	2.02428e-05	10	58	229	8074
Aphanomyces invadans	n/a	GO:0008443	phosphofructokinase activity	MOLECULAR_FUNCTION	0.00117977	2.11993e-05	4	3	235	8129
Aphanomyces invadans	n/a	GO:0044247	cellular polysaccharide catabolic process	BIOLOGICAL_PROCESS	0.00117977	2.11993e-05	4	3	235	8129
Aphanomyces invadans	n/a	GO:0000272	polysaccharide catabolic process	BIOLOGICAL_PROCESS	0.00117977	2.11993e-05	4	3	235	8129
Aphanomyces invadans	n/a	GO:0030246	carbohydrate binding	MOLECULAR_FUNCTION	0.00185701	3.41447e-05	6	17	233	8115
Aphanomyces invadans	n/a	GO:0019538	protein metabolic process	BIOLOGICAL_PROCESS	0.00207978	3.91099e-05	67	1412	172	6720
Aphanomyces invadans	n/a	GO:0030243	cellulose metabolic process	BIOLOGICAL_PROCESS	0.00215622	4.14485e-05	4	4	235	8128
Aphanomyces invadans	n/a	GO:0016805	dipeptidase activity	MOLECULAR_FUNCTION	0.00432736	8.49921e-05	5	12	234	8120
Aphanomyces invadans	n/a	GO:0016757	transferase activity, transferring glycosyl groups	MOLECULAR_FUNCTION	0.00599277	0.000120206	13	122	226	8010
Aphanomyces invadans	n/a	GO:0019200	carbohydrate kinase activity	MOLECULAR_FUNCTION	0.013076	0.00026775	4	8	235	8124
Aphanomyces invadans	n/a	GO:0035251	UDP-glucosyltransferase activity	MOLECULAR_FUNCTION	0.0180968	0.00037812	4	9	235	8123
Aphanomyces invadans	n/a	GO:0016894	endonuclease activity, active with either ribo- or deoxyribonucleic acids and producing 3'-phosphomonoesters	MOLECULAR_FUNCTION	0.0191121	0.000431281	3	3	236	8129
Aphanomyces invadans	n/a	GO:0016670	oxidoreductase activity, acting on a sulfur group of donors, oxygen as acceptor	MOLECULAR_FUNCTION	0.0191121	0.000431281	3	3	236	8129
Aphanomyces invadans	n/a	GO:0046854	phosphatidylinositol phosphorylation	BIOLOGICAL_PROCESS	0.0191121	0.000431281	3	3	236	8129
Aphanomyces invadans	n/a	GO:0046834	lipid phosphorylation	BIOLOGICAL_PROCESS	0.0191121	0.000431281	3	3	236	8129
Aphanomyces invadans	n/a	GO:0044275	cellular carbohydrate catabolic process	BIOLOGICAL_PROCESS	0.0221168	0.000517568	4	10	235	8122
Aphanomyces invadans	n/a	GO:0046527	glucosyltransferase activity	MOLECULAR_FUNCTION	0.0221168	0.000517568	4	10	235	8122
Aphanomyces invadans	n/a	GO:0051082	unfolded protein binding	MOLECULAR_FUNCTION	0.0289703	0.000690056	4	11	235	8121
Aphanomyces invadans	n/a	GO:0006013	mannose metabolic process	BIOLOGICAL_PROCESS	0.0334955	0.000811843	2	0	237	8132
Aphanomyces invadans	n/a	GO:0016491	oxidoreductase activity	MOLECULAR_FUNCTION	0.0336367	0.00083362	27	467	212	7665
Aphanomyces invadans	n/a	GO:0051273	beta-glucan metabolic process	BIOLOGICAL_PROCESS	0.0336367	0.000899603	4	12	235	8120
Aphanomyces invadans	n/a	GO:0044042	glucan metabolic process	BIOLOGICAL_PROCESS	0.0336367	0.000899603	4	12	235	8120
Aphanomyces invadans	n/a	GO:0005976	polysaccharide metabolic process	BIOLOGICAL_PROCESS	0.0336367	0.000899603	4	12	235	8120
Aphanomyces invadans	n/a	GO:0044264	cellular polysaccharide metabolic process	BIOLOGICAL_PROCESS	0.0336367	0.000899603	4	12	235	8120
Aphanomyces invadans	n/a	GO:0006073	cellular glucan metabolic process	BIOLOGICAL_PROCESS	0.0336367	0.000899603	4	12	235	8120
Aphanomyces invadans	n/a	GO:0005507	copper ion binding	MOLECULAR_FUNCTION	0.0426057	0.00115728	3	5	236	8127
Species	Clade	GO ID	GO Name	GO Category	FDR	P-Value	Nr Test	Nr Reference	Non Annot Test	Non Annot Reference
Hyaloperonospora arabidopsidis	n/a	GO:0004553	hydrolase activity, hydrolyzing O-glycosyl compounds	MOLECULAR_FUNCTION	2.8749e-13	2.5865e-16	20	47	91	3839
Hyaloperonospora arabidopsidis	n/a	GO:0016798	hydrolase activity, acting on glycosyl bonds	MOLECULAR_FUNCTION	2.8749e-13	2.5865e-16	20	47	91	3839
Hyaloperonospora arabidopsidis	n/a	GO:0005975	carbohydrate metabolic process	BIOLOGICAL_PROCESS	1.28824e-10	1.73851e-13	23	104	88	3782
Hyaloperonospora arabidopsidis	n/a	GO:0016787	hydrolase activity	MOLECULAR_FUNCTION	7.58745e-10	1.36526e-12	48	573	63	3313
Hyaloperonospora arabidopsidis	n/a	GO:0005576	extracellular region	CELLULAR_COMPONENT	3.95058e-08	8.8857e-11	10	12	101	3874
Hyaloperonospora arabidopsidis	n/a	GO:0044419	interspecies interaction between organisms	BIOLOGICAL_PROCESS	1.99784e-07	7.1897e-10	8	6	103	3880
Hyaloperonospora arabidopsidis	n/a	GO:0009405	pathogenesis	BIOLOGICAL_PROCESS	1.99784e-07	7.1897e-10	8	6	103	3880
Hyaloperonospora arabidopsidis	n/a	GO:0051704	multi-organism process	BIOLOGICAL_PROCESS	1.99784e-07	7.1897e-10	8	6	103	3880
Hyaloperonospora arabidopsidis	n/a	GO:0006952	defense response	BIOLOGICAL_PROCESS	7.26561e-07	2.94154e-09	8	8	103	3878
Hyaloperonospora arabidopsidis	n/a	GO:0003824	catalytic activity	MOLECULAR_FUNCTION	7.46599e-07	3.35852e-09	81	1747	30	2139
Hyaloperonospora arabidopsidis	n/a	GO:0000272	polysaccharide catabolic process	BIOLOGICAL_PROCESS	6.13339e-05	3.03497e-07	5	2	106	3884
Hyaloperonospora arabidopsidis	n/a	GO:0005507	copper ion binding	MOLECULAR_FUNCTION	0.000511209	2.75956e-06	4	1	107	3885
Hyaloperonospora arabidopsidis	n/a	GO:0006950	response to stress	BIOLOGICAL_PROCESS	0.000867805	5.07488e-06	11	64	100	3822
Hyaloperonospora arabidopsidis	n/a	GO:0008810	cellulase activity	MOLECULAR_FUNCTION	0.0033119	2.08577e-05	3	0	108	3886
Hyaloperonospora arabidopsidis	n/a	GO:0005976	polysaccharide metabolic process	BIOLOGICAL_PROCESS	0.00538006	3.63027e-05	5	10	106	3876
Hyaloperonospora arabidopsidis	n/a	GO:0016052	carbohydrate catabolic process	BIOLOGICAL_PROCESS	0.0299071	0.000215255	5	16	106	3870
Species	Clade	GO ID	GO Name	GO Category	FDR	P-Value	Nr Test	Nr Reference	Non Annot Test	Non Annot Reference
Phytophthora agathidicida	clade5	GO:0004553	hydrolase activity, hydrolyzing O-glycosyl compounds	MOLECULAR_FUNCTION	8.42299e-56	3.49792e-59	77	83	224	5524
Phytophthora agathidicida	clade5	GO:0016798	hydrolase activity, acting on glycosyl bonds	MOLECULAR_FUNCTION	1.42242e-55	1.18141e-58	77	85	224	5522
Phytophthora agathidicida	clade5	GO:0005576	extracellular region	CELLULAR_COMPONENT	8.23289e-46	1.02569e-48	45	12	256	5595
Phytophthora agathidicida	clade5	GO:0005975	carbohydrate metabolic process	BIOLOGICAL_PROCESS	2.08543e-45	3.46417e-48	80	150	221	5457
Phytophthora agathidicida	clade5	GO:0044419	interspecies interaction between organisms	BIOLOGICAL_PROCESS	3.22106e-33	9.36354e-36	32	7	269	5600
Phytophthora agathidicida	clade5	GO:0009405	pathogenesis	BIOLOGICAL_PROCESS	3.22106e-33	9.36354e-36	32	7	269	5600
Phytophthora agathidicida	clade5	GO:0051704	multi-organism process	BIOLOGICAL_PROCESS	3.22106e-33	9.36354e-36	32	7	269	5600
Phytophthora agathidicida	clade5	GO:0016787	hydrolase activity	MOLECULAR_FUNCTION	1.22159e-31	4.05844e-34	141	887	160	4720
Phytophthora agathidicida	clade5	GO:0006952	defense response	BIOLOGICAL_PROCESS	7.81135e-31	2.91952e-33	32	11	269	5596
Phytophthora agathidicida	clade5	GO:0003824	catalytic activity	MOLECULAR_FUNCTION	9.62274e-23	3.99615e-25	225	2502	76	3105
Phytophthora agathidicida	clade5	GO:0004650	polygalacturonase activity	MOLECULAR_FUNCTION	1.48422e-20	6.78009e-23	17	0	284	5607
Phytophthora agathidicida	clade5	GO:0006950	response to stress	BIOLOGICAL_PROCESS	1.79385e-17	8.93947e-20	36	79	265	5528
Phytophthora agathidicida	clade5	GO:0016837	carbon-oxygen lyase activity, acting on polysaccharides	MOLECULAR_FUNCTION	6.93856e-11	3.7459e-13	12	4	289	5603
Phytophthora agathidicida	clade5	GO:0000272	polysaccharide catabolic process	BIOLOGICAL_PROCESS	2.09154e-10	1.21601e-12	12	5	289	5602
Phytophthora agathidicida	clade5	GO:0008152	metabolic process	BIOLOGICAL_PROCESS	2.79012e-10	1.73803e-12	182	2234	119	3373
Phytophthora agathidicida	clade5	GO:0044238	primary metabolic process	BIOLOGICAL_PROCESS	2.80511e-08	1.86386e-10	138	1580	163	4027
Phytophthora agathidicida	clade5	GO:0071704	organic substance metabolic process	BIOLOGICAL_PROCESS	4.00015e-08	2.82403e-10	141	1639	160	3968
Phytophthora agathidicida	clade5	GO:0005976	polysaccharide metabolic process	BIOLOGICAL_PROCESS	8.83963e-08	6.6077e-10	13	17	288	5590
Phytophthora agathidicida	clade5	GO:0051275	beta-glucan catabolic process	BIOLOGICAL_PROCESS	6.39858e-07	6.37732e-09	7	1	294	5606
Phytophthora agathidicida	clade5	GO:0030245	cellulose catabolic process	BIOLOGICAL_PROCESS	6.39858e-07	6.37732e-09	7	1	294	5606
Phytophthora agathidicida	clade5	GO:0009251	glucan catabolic process	BIOLOGICAL_PROCESS	6.39858e-07	6.37732e-09	7	1	294	5606
Phytophthora agathidicida	clade5	GO:0030570	pectate lyase activity	MOLECULAR_FUNCTION	6.39858e-07	5.98434e-09	8	3	293	5604
Phytophthora agathidicida	clade5	GO:0044247	cellular polysaccharide catabolic process	BIOLOGICAL_PROCESS	6.39858e-07	6.37732e-09	7	1	294	5606
Phytophthora agathidicida	clade5	GO:0071554	cell wall organization or biogenesis	BIOLOGICAL_PROCESS	6.39858e-07	5.98434e-09	8	3	293	5604
Phytophthora agathidicida	clade5	GO:0016052	carbohydrate catabolic process	BIOLOGICAL_PROCESS	1.91011e-06	2.06241e-08	13	25	288	5582
Phytophthora agathidicida	clade5	GO:0050896	response to stimulus	BIOLOGICAL_PROCESS	1.91011e-06	2.04012e-08	37	233	264	5374
Phytophthora agathidicida	clade5	GO:0016835	carbon-oxygen lyase activity	MOLECULAR_FUNCTION	4.38053e-06	4.91173e-08	12	22	289	5585
Phytophthora agathidicida	clade5	GO:0004252	serine-type endopeptidase activity	MOLECULAR_FUNCTION	6.13805e-06	7.13727e-08	12	23	289	5584
Phytophthora agathidicida	clade5	GO:0030243	cellulose metabolic process	BIOLOGICAL_PROCESS	7.26619e-06	8.75081e-08	7	3	294	5604
Phytophthora agathidicida	clade5	GO:0030246	carbohydrate binding	MOLECULAR_FUNCTION	2.81877e-05	3.51176e-07	9	12	292	5595
Phytophthora agathidicida	clade5	GO:0030312	external encapsulating structure	CELLULAR_COMPONENT	2.86139e-05	4.27783e-07	6	2	295	5605
Phytophthora agathidicida	clade5	GO:0042545	cell wall modification	BIOLOGICAL_PROCESS	2.86139e-05	4.27783e-07	6	2	295	5605
Phytophthora agathidicida	clade5	GO:0005618	cell wall	CELLULAR_COMPONENT	2.86139e-05	4.27783e-07	6	2	295	5605
Phytophthora agathidicida	clade5	GO:0030599	pectinesterase activity	MOLECULAR_FUNCTION	2.86139e-05	4.27783e-07	6	2	295	5605
Phytophthora agathidicida	clade5	GO:0071555	cell wall organization	BIOLOGICAL_PROCESS	2.86139e-05	4.27783e-07	6	2	295	5605
Phytophthora agathidicida	clade5	GO:0045229	external encapsulating structure organization	BIOLOGICAL_PROCESS	2.86139e-05	4.27783e-07	6	2	295	5605
Phytophthora agathidicida	clade5	GO:0044275	cellular carbohydrate catabolic process	BIOLOGICAL_PROCESS	3.43884e-05	5.28393e-07	7	5	294	5602
Phytophthora agathidicida	clade5	GO:0009057	macromolecule catabolic process	BIOLOGICAL_PROCESS	3.9261e-05	6.19567e-07	14	43	287	5564
Phytophthora agathidicida	clade5	GO:0008236	serine-type peptidase activity	MOLECULAR_FUNCTION	9.0664e-05	1.50605e-06	14	47	287	5560
Phytophthora agathidicida	clade5	GO:0017171	serine hydrolase activity	MOLECULAR_FUNCTION	9.0664e-05	1.50605e-06	14	47	287	5560
Phytophthora agathidicida	clade5	GO:0006508	proteolysis	BIOLOGICAL_PROCESS	0.00011965	2.03723e-06	26	160	275	5447
Phytophthora agathidicida	clade5	GO:0008233	peptidase activity	MOLECULAR_FUNCTION	0.000458788	8.00212e-06	26	174	275	5433
Phytophthora agathidicida	clade5	GO:0070011	peptidase activity, acting on L-amino acid peptides	MOLECULAR_FUNCTION	0.000655131	1.16988e-05	25	167	276	5440
Phytophthora agathidicida	clade5	GO:1901575	organic substance catabolic process	BIOLOGICAL_PROCESS	0.00077668	1.41918e-05	17	86	284	5521
Phytophthora agathidicida	clade5	GO:0008199	ferric iron binding	MOLECULAR_FUNCTION	0.000857829	1.63871e-05	5	3	296	5604
Phytophthora agathidicida	clade5	GO:0009056	catabolic process	BIOLOGICAL_PROCESS	0.000857829	1.61943e-05	17	87	284	5520
Phytophthora agathidicida	clade5	GO:0016684	oxidoreductase activity, acting on peroxide as acceptor	MOLECULAR_FUNCTION	0.00107114	2.09069e-05	8	17	293	5590
Phytophthora agathidicida	clade5	GO:0004601	peroxidase activity	MOLECULAR_FUNCTION	0.00123632	2.46443e-05	7	12	294	5595
Phytophthora agathidicida	clade5	GO:0008810	cellulase activity	MOLECULAR_FUNCTION	0.00161753	3.53354e-05	5	4	296	5603
Phytophthora agathidicida	clade5	GO:0051273	beta-glucan metabolic process	BIOLOGICAL_PROCESS	0.00161753	3.62735e-05	7	13	294	5594
Phytophthora agathidicida	clade5	GO:0044042	glucan metabolic process	BIOLOGICAL_PROCESS	0.00161753	3.62735e-05	7	13	294	5594
Phytophthora agathidicida	clade5	GO:0044264	cellular polysaccharide metabolic process	BIOLOGICAL_PROCESS	0.00161753	3.62735e-05	7	13	294	5594
Phytophthora agathidicida	clade5	GO:0016755	transferase activity, transferring amino-acyl groups	MOLECULAR_FUNCTION	0.00161753	3.62735e-05	7	13	294	5594
Phytophthora agathidicida	clade5	GO:0006073	cellular glucan metabolic process	BIOLOGICAL_PROCESS	0.00161753	3.62735e-05	7	13	294	5594
Phytophthora agathidicida	clade5	GO:0052689	carboxylic ester hydrolase activity	MOLECULAR_FUNCTION	0.00225882	5.20572e-05	7	14	294	5593
Phytophthora agathidicida	clade5	GO:0016209	antioxidant activity	MOLECULAR_FUNCTION	0.00225882	5.25307e-05	8	20	293	5587
Phytophthora agathidicida	clade5	GO:0004175	endopeptidase activity	MOLECULAR_FUNCTION	0.00235233	5.56823e-05	14	68	287	5539
Phytophthora agathidicida	clade5	GO:0016894	endonuclease activity, active with either ribo- or deoxyribonucleic acids and producing 3'-phosphomonoesters	MOLECULAR_FUNCTION	0.00372822	9.13475e-05	4	2	297	5605
Phytophthora agathidicida	clade5	GO:0030248	cellulose binding	MOLECULAR_FUNCTION	0.00372822	9.13475e-05	4	2	297	5605
Phytophthora agathidicida	clade5	GO:0005507	copper ion binding	MOLECULAR_FUNCTION	0.00512687	0.000127746	6	11	295	5596
Phytophthora agathidicida	clade5	GO:0033897	ribonuclease T2 activity	MOLECULAR_FUNCTION	0.00517112	0.000130996	3	0	298	5607
Phytophthora agathidicida	clade5	GO:0016788	hydrolase activity, acting on ester bonds	MOLECULAR_FUNCTION	0.00662028	0.000170456	22	164	279	5443
Phytophthora agathidicida	clade5	GO:0030247	polysaccharide binding	MOLECULAR_FUNCTION	0.0145518	0.000392801	4	4	297	5603
Phytophthora agathidicida	clade5	GO:0008378	galactosyltransferase activity	MOLECULAR_FUNCTION	0.0145518	0.000392801	4	4	297	5603
Phytophthora agathidicida	clade5	GO:0001871	pattern binding	MOLECULAR_FUNCTION	0.0145518	0.000392801	4	4	297	5603
Phytophthora agathidicida	clade5	GO:0003993	acid phosphatase activity	MOLECULAR_FUNCTION	0.0223678	0.00061307	7	23	294	5584
Phytophthora agathidicida	clade5	GO:0016829	lyase activity	MOLECULAR_FUNCTION	0.0407569	0.00113402	12	73	289	5534
Phytophthora agathidicida	clade5	GO:0016892	endoribonuclease activity, producing 3'-phosphomonoesters	MOLECULAR_FUNCTION	0.0429471	0.00121279	3	2	298	5605
Phytophthora agathidicida	clade5	GO:0071944	cell periphery	CELLULAR_COMPONENT	0.0451405	0.00129348	6	19	295	5588
Species	Clade	GO ID	GO Name	GO Category	FDR	P-Value	Nr Test	Nr Reference	Non Annot Test	Non Annot Reference
Phytophthora capsici	clade2	GO:0004553	hydrolase activity, hydrolyzing O-glycosyl compounds	MOLECULAR_FUNCTION	2.67696e-72	1.19668e-75	90	92	204	6083
Phytophthora capsici	clade2	GO:0016798	hydrolase activity, acting on glycosyl bonds	MOLECULAR_FUNCTION	2.67696e-72	2.27924e-75	90	93	204	6082
Phytophthora capsici	clade2	GO:0005975	carbohydrate metabolic process	BIOLOGICAL_PROCESS	1.04601e-60	1.3359e-63	91	149	203	6026
Phytophthora capsici	clade2	GO:0005576	extracellular region	CELLULAR_COMPONENT	1.09885e-46	1.87117e-49	51	30	243	6145
Phytophthora capsici	clade2	GO:0016787	hydrolase activity	MOLECULAR_FUNCTION	2.70541e-46	5.75864e-49	162	1004	132	5171
Phytophthora capsici	clade2	GO:0003824	catalytic activity	MOLECULAR_FUNCTION	1.25389e-25	3.20279e-28	226	2756	68	3419
Phytophthora capsici	clade2	GO:0044419	interspecies interaction between organisms	BIOLOGICAL_PROCESS	4.09791e-25	1.57008e-27	28	16	266	6159
Phytophthora capsici	clade2	GO:0009405	pathogenesis	BIOLOGICAL_PROCESS	4.09791e-25	1.57008e-27	28	16	266	6159
Phytophthora capsici	clade2	GO:0051704	multi-organism process	BIOLOGICAL_PROCESS	4.09791e-25	1.57008e-27	28	16	266	6159
Phytophthora capsici	clade2	GO:0006952	defense response	BIOLOGICAL_PROCESS	2.81882e-23	1.20001e-25	28	21	266	6154
Phytophthora capsici	clade2	GO:0016837	carbon-oxygen lyase activity, acting on polysaccharides	MOLECULAR_FUNCTION	1.47426e-18	6.90371e-21	21	12	273	6163
Phytophthora capsici	clade2	GO:0000272	polysaccharide catabolic process	BIOLOGICAL_PROCESS	9.52586e-18	4.86634e-20	17	4	277	6171
Phytophthora capsici	clade2	GO:0008810	cellulase activity	MOLECULAR_FUNCTION	4.93086e-16	2.72887e-18	13	0	281	6175
Phytophthora capsici	clade2	GO:0004650	polygalacturonase activity	MOLECULAR_FUNCTION	2.83961e-15	1.6924e-17	15	4	279	6171
Phytophthora capsici	clade2	GO:0005976	polysaccharide metabolic process	BIOLOGICAL_PROCESS	7.76924e-15	4.9612e-17	18	13	276	6162
Phytophthora capsici	clade2	GO:0030570	pectate lyase activity	MOLECULAR_FUNCTION	1.91854e-14	1.3068e-16	17	11	277	6164
Phytophthora capsici	clade2	GO:0016835	carbon-oxygen lyase activity	MOLECULAR_FUNCTION	5.42181e-14	3.92383e-16	21	28	273	6147
Phytophthora capsici	clade2	GO:0006950	response to stress	BIOLOGICAL_PROCESS	4.27766e-13	3.2779e-15	32	103	262	6072
Phytophthora capsici	clade2	GO:0016052	carbohydrate catabolic process	BIOLOGICAL_PROCESS	2.43441e-11	1.96909e-13	17	22	277	6153
Phytophthora capsici	clade2	GO:0009057	macromolecule catabolic process	BIOLOGICAL_PROCESS	1.44741e-08	1.23237e-10	18	44	276	6131
Phytophthora capsici	clade2	GO:0016829	lyase activity	MOLECULAR_FUNCTION	4.42626e-08	3.95706e-10	22	78	272	6097
Phytophthora capsici	clade2	GO:0030246	carbohydrate binding	MOLECULAR_FUNCTION	1.37312e-06	1.28602e-08	10	12	284	6163
Phytophthora capsici	clade2	GO:0071704	organic substance metabolic process	BIOLOGICAL_PROCESS	1.8281e-06	1.78997e-08	134	1838	160	4337
Phytophthora capsici	clade2	GO:0044238	primary metabolic process	BIOLOGICAL_PROCESS	2.90427e-06	2.96732e-08	130	1777	164	4398
Phytophthora capsici	clade2	GO:0008152	metabolic process	BIOLOGICAL_PROCESS	1.29975e-05	1.3833e-07	162	2452	132	3723
Phytophthora capsici	clade2	GO:0016894	endonuclease activity, active with either ribo- or deoxyribonucleic acids and producing 3'-phosphomonoesters	MOLECULAR_FUNCTION	1.82322e-05	2.17327e-07	6	2	288	6173
Phytophthora capsici	clade2	GO:1901575	organic substance catabolic process	BIOLOGICAL_PROCESS	1.82322e-05	2.14959e-07	19	87	275	6088
Phytophthora capsici	clade2	GO:0009056	catabolic process	BIOLOGICAL_PROCESS	1.82322e-05	2.14959e-07	19	87	275	6088
Phytophthora capsici	clade2	GO:0016755	transferase activity, transferring amino-acyl groups	MOLECULAR_FUNCTION	3.94238e-05	4.86713e-07	8	10	286	6165
Phytophthora capsici	clade2	GO:0030248	cellulose binding	MOLECULAR_FUNCTION	4.75191e-05	6.27114e-07	6	3	288	6172
Phytophthora capsici	clade2	GO:0071554	cell wall organization or biogenesis	BIOLOGICAL_PROCESS	4.75191e-05	6.27114e-07	6	3	288	6172
Phytophthora capsici	clade2	GO:0050896	response to stimulus	BIOLOGICAL_PROCESS	4.99001e-05	6.7978e-07	32	243	262	5932
Phytophthora capsici	clade2	GO:0033897	ribonuclease T2 activity	MOLECULAR_FUNCTION	7.71623e-05	1.08402e-06	5	1	289	6174
Phytophthora capsici	clade2	GO:0016788	hydrolase activity, acting on ester bonds	MOLECULAR_FUNCTION	8.44296e-05	1.22205e-06	24	153	270	6022
Phytophthora capsici	clade2	GO:0004252	serine-type endopeptidase activity	MOLECULAR_FUNCTION	0.0001445	2.15304e-06	10	25	284	6150
Phytophthora capsici	clade2	GO:0016892	endoribonuclease activity, producing 3'-phosphomonoesters	MOLECULAR_FUNCTION	0.000195012	3.65284e-06	5	2	289	6173
Phytophthora capsici	clade2	GO:0030312	external encapsulating structure	CELLULAR_COMPONENT	0.000195012	3.65284e-06	5	2	289	6173
Phytophthora capsici	clade2	GO:0030247	polysaccharide binding	MOLECULAR_FUNCTION	0.000195012	3.1913e-06	6	5	288	6170
Phytophthora capsici	clade2	GO:0001871	pattern binding	MOLECULAR_FUNCTION	0.000195012	3.1913e-06	6	5	288	6170
Phytophthora capsici	clade2	GO:0042545	cell wall modification	BIOLOGICAL_PROCESS	0.000195012	3.65284e-06	5	2	289	6173
Phytophthora capsici	clade2	GO:0005618	cell wall	CELLULAR_COMPONENT	0.000195012	3.65284e-06	5	2	289	6173
Phytophthora capsici	clade2	GO:0030599	pectinesterase activity	MOLECULAR_FUNCTION	0.000195012	3.65284e-06	5	2	289	6173
Phytophthora capsici	clade2	GO:0071555	cell wall organization	BIOLOGICAL_PROCESS	0.000195012	3.65284e-06	5	2	289	6173
Phytophthora capsici	clade2	GO:0045229	external encapsulating structure organization	BIOLOGICAL_PROCESS	0.000195012	3.65284e-06	5	2	289	6173
Phytophthora capsici	clade2	GO:0008236	serine-type peptidase activity	MOLECULAR_FUNCTION	0.00105151	2.05914e-05	12	51	282	6124
Phytophthora capsici	clade2	GO:0017171	serine hydrolase activity	MOLECULAR_FUNCTION	0.00105151	2.05914e-05	12	51	282	6124
Phytophthora capsici	clade2	GO:0016791	phosphatase activity	MOLECULAR_FUNCTION	0.0023816	4.76522e-05	11	47	283	6128
Phytophthora capsici	clade2	GO:0003993	acid phosphatase activity	MOLECULAR_FUNCTION	0.00432333	8.8344e-05	7	18	287	6157
Phytophthora capsici	clade2	GO:0004175	endopeptidase activity	MOLECULAR_FUNCTION	0.00501164	0.000104543	13	72	281	6103
Phytophthora capsici	clade2	GO:0042578	phosphoric ester hydrolase activity	MOLECULAR_FUNCTION	0.00507917	0.000108114	12	62	282	6113
Phytophthora capsici	clade2	GO:0004521	endoribonuclease activity	MOLECULAR_FUNCTION	0.0082189	0.000178444	5	8	289	6167
Phytophthora capsici	clade2	GO:0004519	endonuclease activity	MOLECULAR_FUNCTION	0.00853846	0.000189017	6	14	288	6161
Phytophthora capsici	clade2	GO:0051275	beta-glucan catabolic process	BIOLOGICAL_PROCESS	0.0106167	0.000253102	4	4	290	6171
Phytophthora capsici	clade2	GO:0030245	cellulose catabolic process	BIOLOGICAL_PROCESS	0.0106167	0.000253102	4	4	290	6171
Phytophthora capsici	clade2	GO:0009251	glucan catabolic process	BIOLOGICAL_PROCESS	0.0106167	0.000253102	4	4	290	6171
Phytophthora capsici	clade2	GO:0044247	cellular polysaccharide catabolic process	BIOLOGICAL_PROCESS	0.0106167	0.000253102	4	4	290	6171
Phytophthora capsici	clade2	GO:0004540	ribonuclease activity	MOLECULAR_FUNCTION	0.0156402	0.000386177	5	10	289	6165
Phytophthora capsici	clade2	GO:0052689	carboxylic ester hydrolase activity	MOLECULAR_FUNCTION	0.0156402	0.000386177	5	10	289	6165
Phytophthora capsici	clade2	GO:0030243	cellulose metabolic process	BIOLOGICAL_PROCESS	0.0281136	0.000706131	4	6	290	6169
Phytophthora capsici	clade2	GO:0006508	proteolysis	BIOLOGICAL_PROCESS	0.0350762	0.000895944	24	241	270	5934
Phytophthora capsici	clade2	GO:0044275	cellular carbohydrate catabolic process	BIOLOGICAL_PROCESS	0.04121	0.00107016	4	7	290	6168
Species	Clade	GO ID	GO Name	GO Category	FDR	P-Value	Nr Test	Nr Reference	Non Annot Test	Non Annot Reference
Phytophthora cinnamomi	clade7	GO:0004553	hydrolase activity, hydrolyzing O-glycosyl compounds	MOLECULAR_FUNCTION	1.38831e-45	5.98411e-49	77	103	237	4818
Phytophthora cinnamomi	clade7	GO:0016798	hydrolase activity, acting on glycosyl bonds	MOLECULAR_FUNCTION	1.90489e-45	1.64214e-48	77	105	237	4816
Phytophthora cinnamomi	clade7	GO:0005975	carbohydrate metabolic process	BIOLOGICAL_PROCESS	3.96406e-38	5.12594e-41	80	161	234	4760
Phytophthora cinnamomi	clade7	GO:0016787	hydrolase activity	MOLECULAR_FUNCTION	4.22044e-38	7.27663e-41	160	819	154	4102
Phytophthora cinnamomi	clade7	GO:0005576	extracellular region	CELLULAR_COMPONENT	6.90584e-31	1.48833e-33	39	22	275	4899
Phytophthora cinnamomi	clade7	GO:0003824	catalytic activity	MOLECULAR_FUNCTION	5.81198e-28	1.5031e-30	248	2284	66	2637
Phytophthora cinnamomi	clade7	GO:0044419	interspecies interaction between organisms	BIOLOGICAL_PROCESS	7.66086e-20	2.97189e-22	25	13	289	4908
Phytophthora cinnamomi	clade7	GO:0009405	pathogenesis	BIOLOGICAL_PROCESS	7.66086e-20	2.97189e-22	25	13	289	4908
Phytophthora cinnamomi	clade7	GO:0051704	multi-organism process	BIOLOGICAL_PROCESS	7.66086e-20	2.97189e-22	25	13	289	4908
Phytophthora cinnamomi	clade7	GO:0006952	defense response	BIOLOGICAL_PROCESS	4.58935e-19	1.97817e-21	25	15	289	4906
Phytophthora cinnamomi	clade7	GO:0006950	response to stress	BIOLOGICAL_PROCESS	2.26312e-12	1.07303e-14	30	66	284	4855
Phytophthora cinnamomi	clade7	GO:0016788	hydrolase activity, acting on ester bonds	MOLECULAR_FUNCTION	5.24116e-10	2.71094e-12	36	127	278	4794
Phytophthora cinnamomi	clade7	GO:0004650	polygalacturonase activity	MOLECULAR_FUNCTION	5.43895e-10	3.04769e-12	15	12	299	4909
Phytophthora cinnamomi	clade7	GO:0071554	cell wall organization or biogenesis	BIOLOGICAL_PROCESS	8.9723e-10	5.41432e-12	13	7	301	4914
Phytophthora cinnamomi	clade7	GO:0000272	polysaccharide catabolic process	BIOLOGICAL_PROCESS	1.2915e-09	8.35022e-12	12	5	302	4916
Phytophthora cinnamomi	clade7	GO:0030312	external encapsulating structure	CELLULAR_COMPONENT	6.73202e-09	6.09364e-11	12	7	302	4914
Phytophthora cinnamomi	clade7	GO:0042545	cell wall modification	BIOLOGICAL_PROCESS	6.73202e-09	6.09364e-11	12	7	302	4914
Phytophthora cinnamomi	clade7	GO:0005618	cell wall	CELLULAR_COMPONENT	6.73202e-09	6.09364e-11	12	7	302	4914
Phytophthora cinnamomi	clade7	GO:0030599	pectinesterase activity	MOLECULAR_FUNCTION	6.73202e-09	6.09364e-11	12	7	302	4914
Phytophthora cinnamomi	clade7	GO:0071555	cell wall organization	BIOLOGICAL_PROCESS	6.73202e-09	6.09364e-11	12	7	302	4914
Phytophthora cinnamomi	clade7	GO:0045229	external encapsulating structure organization	BIOLOGICAL_PROCESS	6.73202e-09	6.09364e-11	12	7	302	4914
Phytophthora cinnamomi	clade7	GO:0008810	cellulase activity	MOLECULAR_FUNCTION	9.00514e-09	8.53935e-11	9	1	305	4920
Phytophthora cinnamomi	clade7	GO:0016755	transferase activity, transferring amino-acyl groups	MOLECULAR_FUNCTION	1.45474e-08	1.44219e-10	12	8	302	4913
Phytophthora cinnamomi	clade7	GO:0005976	polysaccharide metabolic process	BIOLOGICAL_PROCESS	9.21891e-08	9.53681e-10	13	14	301	4907
Phytophthora cinnamomi	clade7	GO:0052689	carboxylic ester hydrolase activity	MOLECULAR_FUNCTION	1.56376e-07	1.68509e-09	13	15	301	4906
Phytophthora cinnamomi	clade7	GO:0016837	carbon-oxygen lyase activity, acting on polysaccharides	MOLECULAR_FUNCTION	2.8064e-07	3.1451e-09	11	9	303	4912
Phytophthora cinnamomi	clade7	GO:0016052	carbohydrate catabolic process	BIOLOGICAL_PROCESS	1.31107e-06	1.52581e-08	14	24	300	4897
Phytophthora cinnamomi	clade7	GO:0071944	cell periphery	CELLULAR_COMPONENT	3.00808e-06	3.63044e-08	12	17	302	4904
Phytophthora cinnamomi	clade7	GO:0016894	endonuclease activity, active with either ribo- or deoxyribonucleic acids and producing 3'-phosphomonoesters	MOLECULAR_FUNCTION	3.56077e-06	4.45096e-08	6	0	308	4921
Phytophthora cinnamomi	clade7	GO:0030570	pectate lyase activity	MOLECULAR_FUNCTION	5.46792e-06	7.07058e-08	9	7	305	4914
Phytophthora cinnamomi	clade7	GO:0030246	carbohydrate binding	MOLECULAR_FUNCTION	2.01953e-05	2.69852e-07	9	9	305	4912
Phytophthora cinnamomi	clade7	GO:0009057	macromolecule catabolic process	BIOLOGICAL_PROCESS	2.48452e-05	3.42693e-07	15	39	299	4882
Phytophthora cinnamomi	clade7	GO:0016892	endoribonuclease activity, producing 3'-phosphomonoesters	MOLECULAR_FUNCTION	5.14051e-05	7.5335e-07	5	0	309	4921
Phytophthora cinnamomi	clade7	GO:0033897	ribonuclease T2 activity	MOLECULAR_FUNCTION	5.14051e-05	7.5335e-07	5	0	309	4921
Phytophthora cinnamomi	clade7	GO:0008152	metabolic process	BIOLOGICAL_PROCESS	5.70477e-05	8.60634e-07	174	2037	140	2884
Phytophthora cinnamomi	clade7	GO:0044238	primary metabolic process	BIOLOGICAL_PROCESS	6.91926e-05	1.07368e-06	130	1394	184	3527
Phytophthora cinnamomi	clade7	GO:0016835	carbon-oxygen lyase activity	MOLECULAR_FUNCTION	7.26353e-05	1.15841e-06	12	26	302	4895
Phytophthora cinnamomi	clade7	GO:0003993	acid phosphatase activity	MOLECULAR_FUNCTION	8.47729e-05	1.38852e-06	9	12	305	4909
Phytophthora cinnamomi	clade7	GO:0008236	serine-type peptidase activity	MOLECULAR_FUNCTION	8.78227e-05	1.51418e-06	15	45	299	4876
Phytophthora cinnamomi	clade7	GO:0017171	serine hydrolase activity	MOLECULAR_FUNCTION	8.78227e-05	1.51418e-06	15	45	299	4876
Phytophthora cinnamomi	clade7	GO:0004252	serine-type endopeptidase activity	MOLECULAR_FUNCTION	0.000101063	1.78603e-06	11	22	303	4899
Phytophthora cinnamomi	clade7	GO:0050896	response to stimulus	BIOLOGICAL_PROCESS	0.000152233	2.88717e-06	30	173	284	4748
Phytophthora cinnamomi	clade7	GO:1901575	organic substance catabolic process	BIOLOGICAL_PROCESS	0.000152233	2.86077e-06	19	77	295	4844
Phytophthora cinnamomi	clade7	GO:0009056	catabolic process	BIOLOGICAL_PROCESS	0.000152233	2.86077e-06	19	77	295	4844
Phytophthora cinnamomi	clade7	GO:0005507	copper ion binding	MOLECULAR_FUNCTION	0.000178769	3.46751e-06	9	14	305	4907
Phytophthora cinnamomi	clade7	GO:0071704	organic substance metabolic process	BIOLOGICAL_PROCESS	0.000180315	3.57521e-06	132	1454	182	3467
Phytophthora cinnamomi	clade7	GO:0004519	endonuclease activity	MOLECULAR_FUNCTION	0.000195128	3.95302e-06	8	10	306	4911
Phytophthora cinnamomi	clade7	GO:0016684	oxidoreductase activity, acting on peroxide as acceptor	MOLECULAR_FUNCTION	0.000258492	5.34811e-06	10	20	304	4901
Phytophthora cinnamomi	clade7	GO:0004601	peroxidase activity	MOLECULAR_FUNCTION	0.000534485	1.12887e-05	9	17	305	4904
Phytophthora cinnamomi	clade7	GO:0008233	peptidase activity	MOLECULAR_FUNCTION	0.000961541	2.07229e-05	26	154	288	4767
Phytophthora cinnamomi	clade7	GO:0016791	phosphatase activity	MOLECULAR_FUNCTION	0.00102395	2.25092e-05	13	44	301	4877
Phytophthora cinnamomi	clade7	GO:0016209	antioxidant activity	MOLECULAR_FUNCTION	0.00111334	2.49542e-05	10	25	304	4896
Phytophthora cinnamomi	clade7	GO:0006508	proteolysis	BIOLOGICAL_PROCESS	0.00153044	3.49627e-05	24	140	290	4781
Phytophthora cinnamomi	clade7	GO:0070011	peptidase activity, acting on L-amino acid peptides	MOLECULAR_FUNCTION	0.00156139	3.63427e-05	25	150	289	4771
Phytophthora cinnamomi	clade7	GO:0042578	phosphoric ester hydrolase activity	MOLECULAR_FUNCTION	0.00222267	5.26927e-05	14	56	300	4865
Phytophthora cinnamomi	clade7	GO:0030247	polysaccharide binding	MOLECULAR_FUNCTION	0.00315829	7.7596e-05	5	4	309	4917
Phytophthora cinnamomi	clade7	GO:0001871	pattern binding	MOLECULAR_FUNCTION	0.00315829	7.7596e-05	5	4	309	4917
Phytophthora cinnamomi	clade7	GO:0004175	endopeptidase activity	MOLECULAR_FUNCTION	0.00539923	0.000134981	14	62	300	4859
Phytophthora cinnamomi	clade7	GO:0004521	endoribonuclease activity	MOLECULAR_FUNCTION	0.00580362	0.000147592	5	5	309	4916
Phytophthora cinnamomi	clade7	GO:0030248	cellulose binding	MOLECULAR_FUNCTION	0.00669117	0.000173047	4	2	310	4919
Phytophthora cinnamomi	clade7	GO:0004540	ribonuclease activity	MOLECULAR_FUNCTION	0.02467	0.00064865	5	8	309	4913
Phytophthora cinnamomi	clade7	GO:0098599	palmitoyl hydrolase activity	MOLECULAR_FUNCTION	0.0305828	0.000817299	3	1	311	4920
Phytophthora cinnamomi	clade7	GO:0016829	lyase activity	MOLECULAR_FUNCTION	0.0487558	0.00132397	13	71	301	4850
Species	Clade	GO ID	GO Name	GO Category	FDR	P-Value	Nr Test	Nr Reference	Non Annot Test	Non Annot Reference
Phytophthora cryptogea	clade8	GO:0016787	hydrolase activity	MOLECULAR_FUNCTION	4.10817e-33	1.80897e-36	129	782	114	3965
Phytophthora cryptogea	clade8	GO:0004553	hydrolase activity, hydrolyzing O-glycosyl compounds	MOLECULAR_FUNCTION	2.36516e-31	2.08292e-34	61	138	182	4609
Phytophthora cryptogea	clade8	GO:0016798	hydrolase activity, acting on glycosyl bonds	MOLECULAR_FUNCTION	4.16341e-31	5.49988e-34	61	141	182	4606
Phytophthora cryptogea	clade8	GO:0005576	extracellular region	CELLULAR_COMPONENT	5.99633e-29	1.05616e-31	37	31	206	4716
Phytophthora cryptogea	clade8	GO:0005975	carbohydrate metabolic process	BIOLOGICAL_PROCESS	3.02441e-27	6.65876e-30	64	196	179	4551
Phytophthora cryptogea	clade8	GO:0003824	catalytic activity	MOLECULAR_FUNCTION	2.21139e-22	5.8425e-25	193	2202	50	2545
Phytophthora cryptogea	clade8	GO:0044419	interspecies interaction between organisms	BIOLOGICAL_PROCESS	1.92944e-16	8.49599e-19	20	13	223	4734
Phytophthora cryptogea	clade8	GO:0009405	pathogenesis	BIOLOGICAL_PROCESS	1.92944e-16	8.49599e-19	20	13	223	4734
Phytophthora cryptogea	clade8	GO:0051704	multi-organism process	BIOLOGICAL_PROCESS	1.92944e-16	8.49599e-19	20	13	223	4734
Phytophthora cryptogea	clade8	GO:0006952	defense response	BIOLOGICAL_PROCESS	1.92944e-16	8.49599e-19	20	13	223	4734
Phytophthora cryptogea	clade8	GO:0006950	response to stress	BIOLOGICAL_PROCESS	1.12676e-11	5.45766e-14	25	59	218	4688
Phytophthora cryptogea	clade8	GO:0000272	polysaccharide catabolic process	BIOLOGICAL_PROCESS	5.1307e-09	2.71107e-11	12	9	231	4738
Phytophthora cryptogea	clade8	GO:0005976	polysaccharide metabolic process	BIOLOGICAL_PROCESS	1.8219e-08	1.04292e-10	14	19	229	4728
Phytophthora cryptogea	clade8	GO:0016788	hydrolase activity, acting on ester bonds	MOLECULAR_FUNCTION	3.90184e-08	2.40536e-10	26	102	217	4645
Phytophthora cryptogea	clade8	GO:0016837	carbon-oxygen lyase activity, acting on polysaccharides	MOLECULAR_FUNCTION	5.46092e-08	3.60695e-10	13	17	230	4730
Phytophthora cryptogea	clade8	GO:0044238	primary metabolic process	BIOLOGICAL_PROCESS	7.1501e-07	5.0375e-09	113	1351	130	3396
Phytophthora cryptogea	clade8	GO:0006508	proteolysis	BIOLOGICAL_PROCESS	1.0801e-06	8.08526e-09	27	133	216	4614
Phytophthora cryptogea	clade8	GO:0030246	carbohydrate binding	MOLECULAR_FUNCTION	1.42472e-06	1.12924e-08	9	7	234	4740
Phytophthora cryptogea	clade8	GO:0030570	pectate lyase activity	MOLECULAR_FUNCTION	2.27654e-06	1.90464e-08	11	16	232	4731
Phytophthora cryptogea	clade8	GO:0008233	peptidase activity	MOLECULAR_FUNCTION	4.00741e-06	3.5292e-08	27	144	216	4603
Phytophthora cryptogea	clade8	GO:0071704	organic substance metabolic process	BIOLOGICAL_PROCESS	6.10361e-06	5.64402e-08	113	1409	130	3338
Phytophthora cryptogea	clade8	GO:0016835	carbon-oxygen lyase activity	MOLECULAR_FUNCTION	7.71693e-06	7.47567e-08	14	37	229	4710
Phytophthora cryptogea	clade8	GO:0008810	cellulase activity	MOLECULAR_FUNCTION	1.51294e-05	1.6655e-07	7	4	236	4743
Phytophthora cryptogea	clade8	GO:0030247	polysaccharide binding	MOLECULAR_FUNCTION	1.51294e-05	1.6655e-07	7	4	236	4743
Phytophthora cryptogea	clade8	GO:0001871	pattern binding	MOLECULAR_FUNCTION	1.51294e-05	1.6655e-07	7	4	236	4743
Phytophthora cryptogea	clade8	GO:0070011	peptidase activity, acting on L-amino acid peptides	MOLECULAR_FUNCTION	2.64143e-05	3.0241e-07	25	141	218	4606
Phytophthora cryptogea	clade8	GO:0030248	cellulose binding	MOLECULAR_FUNCTION	2.724e-05	3.23858e-07	6	2	237	4745
Phytophthora cryptogea	clade8	GO:0016755	transferase activity, transferring amino-acyl groups	MOLECULAR_FUNCTION	3.07522e-05	3.79155e-07	9	13	234	4734
Phytophthora cryptogea	clade8	GO:0009057	macromolecule catabolic process	BIOLOGICAL_PROCESS	5.29464e-05	6.7611e-07	14	46	229	4701
Phytophthora cryptogea	clade8	GO:0016052	carbohydrate catabolic process	BIOLOGICAL_PROCESS	7.03759e-05	9.29668e-07	12	33	231	4714
Phytophthora cryptogea	clade8	GO:0050896	response to stimulus	BIOLOGICAL_PROCESS	0.000117771	1.60762e-06	25	156	218	4591
Phytophthora cryptogea	clade8	GO:0030312	external encapsulating structure	CELLULAR_COMPONENT	0.000137199	2.23531e-06	6	4	237	4743
Phytophthora cryptogea	clade8	GO:0042545	cell wall modification	BIOLOGICAL_PROCESS	0.000137199	2.23531e-06	6	4	237	4743
Phytophthora cryptogea	clade8	GO:0005618	cell wall	CELLULAR_COMPONENT	0.000137199	2.23531e-06	6	4	237	4743
Phytophthora cryptogea	clade8	GO:0030599	pectinesterase activity	MOLECULAR_FUNCTION	0.000137199	2.23531e-06	6	4	237	4743
Phytophthora cryptogea	clade8	GO:0071555	cell wall organization	BIOLOGICAL_PROCESS	0.000137199	2.23531e-06	6	4	237	4743
Phytophthora cryptogea	clade8	GO:0045229	external encapsulating structure organization	BIOLOGICAL_PROCESS	0.000137199	2.23531e-06	6	4	237	4743
Phytophthora cryptogea	clade8	GO:0008152	metabolic process	BIOLOGICAL_PROCESS	0.000290326	4.98579e-06	139	2018	104	2729
Phytophthora cryptogea	clade8	GO:0016791	phosphatase activity	MOLECULAR_FUNCTION	0.000290326	4.91661e-06	12	40	231	4707
Phytophthora cryptogea	clade8	GO:0004252	serine-type endopeptidase activity	MOLECULAR_FUNCTION	0.00032077	5.64985e-06	9	20	234	4727
Phytophthora cryptogea	clade8	GO:0003993	acid phosphatase activity	MOLECULAR_FUNCTION	0.000402308	7.3136e-06	8	15	235	4732
Phytophthora cryptogea	clade8	GO:0042578	phosphoric ester hydrolase activity	MOLECULAR_FUNCTION	0.000402308	7.44031e-06	13	50	230	4697
Phytophthora cryptogea	clade8	GO:0071554	cell wall organization or biogenesis	BIOLOGICAL_PROCESS	0.000478095	9.05244e-06	6	6	237	4741
Phytophthora cryptogea	clade8	GO:0004175	endopeptidase activity	MOLECULAR_FUNCTION	0.00128269	2.48518e-05	13	57	230	4690
Phytophthora cryptogea	clade8	GO:0046556	alpha-L-arabinofuranosidase activity	MOLECULAR_FUNCTION	0.00133279	2.64094e-05	4	1	239	4746
Phytophthora cryptogea	clade8	GO:0004601	peroxidase activity	MOLECULAR_FUNCTION	0.00190123	3.85103e-05	7	14	236	4733
Phytophthora cryptogea	clade8	GO:0004650	polygalacturonase activity	MOLECULAR_FUNCTION	0.00209259	4.33077e-05	6	9	237	4738
Phytophthora cryptogea	clade8	GO:0016684	oxidoreductase activity, acting on peroxide as acceptor	MOLECULAR_FUNCTION	0.00234694	4.9605e-05	8	21	235	4726
Phytophthora cryptogea	clade8	GO:0051275	beta-glucan catabolic process	BIOLOGICAL_PROCESS	0.00236622	5.41802e-05	5	5	238	4742
Phytophthora cryptogea	clade8	GO:0030245	cellulose catabolic process	BIOLOGICAL_PROCESS	0.00236622	5.41802e-05	5	5	238	4742
Phytophthora cryptogea	clade8	GO:0009251	glucan catabolic process	BIOLOGICAL_PROCESS	0.00236622	5.41802e-05	5	5	238	4742
Phytophthora cryptogea	clade8	GO:0044247	cellular polysaccharide catabolic process	BIOLOGICAL_PROCESS	0.00236622	5.41802e-05	5	5	238	4742
Phytophthora cryptogea	clade8	GO:0008236	serine-type peptidase activity	MOLECULAR_FUNCTION	0.00333127	7.92112e-05	10	38	233	4709
Phytophthora cryptogea	clade8	GO:0017171	serine hydrolase activity	MOLECULAR_FUNCTION	0.00333127	7.92112e-05	10	38	233	4709
Phytophthora cryptogea	clade8	GO:0004519	endonuclease activity	MOLECULAR_FUNCTION	0.00393911	9.53989e-05	5	6	238	4741
Phytophthora cryptogea	clade8	GO:0052689	carboxylic ester hydrolase activity	MOLECULAR_FUNCTION	0.00399841	9.85957e-05	6	11	237	4736
Phytophthora cryptogea	clade8	GO:1901575	organic substance catabolic process	BIOLOGICAL_PROCESS	0.00567067	0.000144826	15	90	228	4657
Phytophthora cryptogea	clade8	GO:0009056	catabolic process	BIOLOGICAL_PROCESS	0.00567067	0.000144826	15	90	228	4657
Phytophthora cryptogea	clade8	GO:0030243	cellulose metabolic process	BIOLOGICAL_PROCESS	0.00604605	0.000157075	5	7	238	4740
Phytophthora cryptogea	clade8	GO:0016209	antioxidant activity	MOLECULAR_FUNCTION	0.00642456	0.000169738	8	26	235	4721
Phytophthora cryptogea	clade8	GO:0016829	lyase activity	MOLECULAR_FUNCTION	0.00804351	0.000216052	14	83	229	4664
Phytophthora cryptogea	clade8	GO:0071944	cell periphery	CELLULAR_COMPONENT	0.0177201	0.000483773	6	16	237	4731
Phytophthora cryptogea	clade8	GO:0044275	cellular carbohydrate catabolic process	BIOLOGICAL_PROCESS	0.0190271	0.000527831	5	10	238	4737
Phytophthora cryptogea	clade8	GO:0016892	endoribonuclease activity, producing 3'-phosphomonoesters	MOLECULAR_FUNCTION	0.0364904	0.00106049	3	2	240	4745
Phytophthora cryptogea	clade8	GO:0016894	endonuclease activity, active with either ribo- or deoxyribonucleic acids and producing 3'-phosphomonoesters	MOLECULAR_FUNCTION	0.0364904	0.00106049	3	2	240	4745
Phytophthora cryptogea	clade8	GO:0033897	ribonuclease T2 activity	MOLECULAR_FUNCTION	0.0364904	0.00106049	3	2	240	4745
Species	Clade	GO ID	GO Name	GO Category	FDR	P-Value	Nr Test	Nr Reference	Non Annot Test	Non Annot Reference
Phytophthora fragariae	clade7	GO:0004553	hydrolase activity, hydrolyzing O-glycosyl compounds	MOLECULAR_FUNCTION	1.55436e-35	8.57833e-39	55	85	178	4722
Phytophthora fragariae	clade7	GO:0016798	hydrolase activity, acting on glycosyl bonds	MOLECULAR_FUNCTION	1.55436e-35	1.35634e-38	55	86	178	4721
Phytophthora fragariae	clade7	GO:0016787	hydrolase activity	MOLECULAR_FUNCTION	4.22181e-32	5.52593e-35	120	745	113	4062
Phytophthora fragariae	clade7	GO:0005975	carbohydrate metabolic process	BIOLOGICAL_PROCESS	1.06332e-28	1.85571e-31	57	143	176	4664
Phytophthora fragariae	clade7	GO:0003824	catalytic activity	MOLECULAR_FUNCTION	2.23027e-22	4.86535e-25	183	2146	50	2661
Phytophthora fragariae	clade7	GO:0005576	extracellular region	CELLULAR_COMPONENT	9.78023e-22	2.56027e-24	25	15	208	4792
Phytophthora fragariae	clade7	GO:0044419	interspecies interaction between organisms	BIOLOGICAL_PROCESS	3.53738e-14	1.38902e-16	16	8	217	4799
Phytophthora fragariae	clade7	GO:0009405	pathogenesis	BIOLOGICAL_PROCESS	3.53738e-14	1.38902e-16	16	8	217	4799
Phytophthora fragariae	clade7	GO:0051704	multi-organism process	BIOLOGICAL_PROCESS	3.53738e-14	1.38902e-16	16	8	217	4799
Phytophthora fragariae	clade7	GO:0006952	defense response	BIOLOGICAL_PROCESS	4.98283e-13	2.17401e-15	16	11	217	4796
Phytophthora fragariae	clade7	GO:0008236	serine-type peptidase activity	MOLECULAR_FUNCTION	4.44919e-07	2.32942e-09	15	34	218	4773
Phytophthora fragariae	clade7	GO:0017171	serine hydrolase activity	MOLECULAR_FUNCTION	4.44919e-07	2.32942e-09	15	34	218	4773
Phytophthora fragariae	clade7	GO:0000272	polysaccharide catabolic process	BIOLOGICAL_PROCESS	1.1689e-06	7.1399e-09	9	7	224	4800
Phytophthora fragariae	clade7	GO:0016755	transferase activity, transferring amino-acyl groups	MOLECULAR_FUNCTION	1.1689e-06	7.1399e-09	9	7	224	4800
Phytophthora fragariae	clade7	GO:0016894	endonuclease activity, active with either ribo- or deoxyribonucleic acids and producing 3'-phosphomonoesters	MOLECULAR_FUNCTION	1.40213e-06	9.17622e-09	6	0	227	4807
Phytophthora fragariae	clade7	GO:0004650	polygalacturonase activity	MOLECULAR_FUNCTION	2.79721e-06	1.95267e-08	8	5	225	4802
Phytophthora fragariae	clade7	GO:0006950	response to stress	BIOLOGICAL_PROCESS	4.0558e-06	3.00823e-08	18	66	215	4741
Phytophthora fragariae	clade7	GO:0016788	hydrolase activity, acting on ester bonds	MOLECULAR_FUNCTION	4.55871e-06	3.58014e-08	24	122	209	4685
Phytophthora fragariae	clade7	GO:0006508	proteolysis	BIOLOGICAL_PROCESS	4.62062e-06	3.83036e-08	26	143	207	4664
Phytophthora fragariae	clade7	GO:0016892	endoribonuclease activity, producing 3'-phosphomonoesters	MOLECULAR_FUNCTION	2.21169e-05	2.02642e-07	5	0	228	4807
Phytophthora fragariae	clade7	GO:0033897	ribonuclease T2 activity	MOLECULAR_FUNCTION	2.21169e-05	2.02642e-07	5	0	228	4807
Phytophthora fragariae	clade7	GO:0008233	peptidase activity	MOLECULAR_FUNCTION	2.33124e-05	2.23766e-07	26	158	207	4649
Phytophthora fragariae	clade7	GO:0071554	cell wall organization or biogenesis	BIOLOGICAL_PROCESS	2.67321e-05	2.68254e-07	7	5	226	4802
Phytophthora fragariae	clade7	GO:0070011	peptidase activity, acting on L-amino acid peptides	MOLECULAR_FUNCTION	4.6677e-05	4.88765e-07	25	154	208	4653
Phytophthora fragariae	clade7	GO:0004252	serine-type endopeptidase activity	MOLECULAR_FUNCTION	8.09871e-05	8.83368e-07	9	16	224	4791
Phytophthora fragariae	clade7	GO:0030312	external encapsulating structure	CELLULAR_COMPONENT	0.000114335	1.64618e-06	6	4	227	4803
Phytophthora fragariae	clade7	GO:0042545	cell wall modification	BIOLOGICAL_PROCESS	0.000114335	1.64618e-06	6	4	227	4803
Phytophthora fragariae	clade7	GO:0008152	metabolic process	BIOLOGICAL_PROCESS	0.000114335	1.42416e-06	136	2043	97	2764
Phytophthora fragariae	clade7	GO:0044238	primary metabolic process	BIOLOGICAL_PROCESS	0.000114335	1.32904e-06	106	1455	127	3352
Phytophthora fragariae	clade7	GO:0005618	cell wall	CELLULAR_COMPONENT	0.000114335	1.64618e-06	6	4	227	4803
Phytophthora fragariae	clade7	GO:0030599	pectinesterase activity	MOLECULAR_FUNCTION	0.000114335	1.64618e-06	6	4	227	4803
Phytophthora fragariae	clade7	GO:0071555	cell wall organization	BIOLOGICAL_PROCESS	0.000114335	1.64618e-06	6	4	227	4803
Phytophthora fragariae	clade7	GO:0045229	external encapsulating structure organization	BIOLOGICAL_PROCESS	0.000114335	1.64618e-06	6	4	227	4803
Phytophthora fragariae	clade7	GO:0005976	polysaccharide metabolic process	BIOLOGICAL_PROCESS	0.00012593	1.86807e-06	9	18	224	4789
Phytophthora fragariae	clade7	GO:0030246	carbohydrate binding	MOLECULAR_FUNCTION	0.000126604	1.93331e-06	7	8	226	4799
Phytophthora fragariae	clade7	GO:0016837	carbon-oxygen lyase activity, acting on polysaccharides	MOLECULAR_FUNCTION	0.000210258	3.30249e-06	7	9	226	4798
Phytophthora fragariae	clade7	GO:0030248	cellulose binding	MOLECULAR_FUNCTION	0.000276052	4.45634e-06	4	0	229	4807
Phytophthora fragariae	clade7	GO:0071704	organic substance metabolic process	BIOLOGICAL_PROCESS	0.000352113	5.83783e-06	107	1519	126	3288
Phytophthora fragariae	clade7	GO:0016052	carbohydrate catabolic process	BIOLOGICAL_PROCESS	0.000401324	6.82881e-06	9	22	224	4785
Phytophthora fragariae	clade7	GO:0052689	carboxylic ester hydrolase activity	MOLECULAR_FUNCTION	0.000739499	1.29057e-05	7	12	226	4795
Phytophthora fragariae	clade7	GO:0009057	macromolecule catabolic process	BIOLOGICAL_PROCESS	0.00102302	1.83001e-05	11	41	222	4766
Phytophthora fragariae	clade7	GO:0008810	cellulase activity	MOLECULAR_FUNCTION	0.00116713	2.18965e-05	5	4	228	4803
Phytophthora fragariae	clade7	GO:0004521	endoribonuclease activity	MOLECULAR_FUNCTION	0.00116713	2.18965e-05	5	4	228	4803
Phytophthora fragariae	clade7	GO:0004519	endonuclease activity	MOLECULAR_FUNCTION	0.00258402	4.96059e-05	6	10	227	4797
Phytophthora fragariae	clade7	GO:0030247	polysaccharide binding	MOLECULAR_FUNCTION	0.00309288	6.20735e-05	4	2	229	4805
Phytophthora fragariae	clade7	GO:0001871	pattern binding	MOLECULAR_FUNCTION	0.00309288	6.20735e-05	4	2	229	4805
Phytophthora fragariae	clade7	GO:0004175	endopeptidase activity	MOLECULAR_FUNCTION	0.00455273	9.33587e-05	12	60	221	4747
Phytophthora fragariae	clade7	GO:0051275	beta-glucan catabolic process	BIOLOGICAL_PROCESS	0.00627308	0.000139584	4	3	229	4804
Phytophthora fragariae	clade7	GO:0030245	cellulose catabolic process	BIOLOGICAL_PROCESS	0.00627308	0.000139584	4	3	229	4804
Phytophthora fragariae	clade7	GO:0009251	glucan catabolic process	BIOLOGICAL_PROCESS	0.00627308	0.000139584	4	3	229	4804
Phytophthora fragariae	clade7	GO:0044247	cellular polysaccharide catabolic process	BIOLOGICAL_PROCESS	0.00627308	0.000139584	4	3	229	4804
Phytophthora fragariae	clade7	GO:0004540	ribonuclease activity	MOLECULAR_FUNCTION	0.00817876	0.000191922	5	8	228	4799
Phytophthora fragariae	clade7	GO:1901575	organic substance catabolic process	BIOLOGICAL_PROCESS	0.00817876	0.000192693	13	76	220	4731
Phytophthora fragariae	clade7	GO:0009056	catabolic process	BIOLOGICAL_PROCESS	0.00817876	0.000192693	13	76	220	4731
Phytophthora fragariae	clade7	GO:0003993	acid phosphatase activity	MOLECULAR_FUNCTION	0.00855723	0.000205344	6	14	227	4793
Phytophthora fragariae	clade7	GO:0030243	cellulose metabolic process	BIOLOGICAL_PROCESS	0.0110121	0.000269056	4	4	229	4803
Phytophthora fragariae	clade7	GO:0044275	cellular carbohydrate catabolic process	BIOLOGICAL_PROCESS	0.0187696	0.000466784	4	5	229	4802
Phytophthora fragariae	clade7	GO:0071944	cell periphery	CELLULAR_COMPONENT	0.018801	0.000475768	6	17	227	4790
Phytophthora fragariae	clade7	GO:0016791	phosphatase activity	MOLECULAR_FUNCTION	0.0206798	0.000532334	9	43	224	4764
Phytophthora fragariae	clade7	GO:0042578	phosphoric ester hydrolase activity	MOLECULAR_FUNCTION	0.034081	0.000892172	10	57	223	4750
Phytophthora fragariae	clade7	GO:0016835	carbon-oxygen lyase activity	MOLECULAR_FUNCTION	0.0343075	0.00091307	7	28	226	4779
Phytophthora fragariae	clade7	GO:0030570	pectate lyase activity	MOLECULAR_FUNCTION	0.0419909	0.00113588	4	7	229	4800
Species	Clade	GO ID	GO Name	GO Category	FDR	P-Value	Nr Test	Nr Reference	Non Annot Test	Non Annot Reference
Phytophthora infestans	clade1	GO:0000272	polysaccharide catabolic process	BIOLOGICAL_PROCESS	5.15176e-05	3.04709e-07	8	9	285	6078
Phytophthora infestans	clade1	GO:0003824	catalytic activity	MOLECULAR_FUNCTION	2.60951e-13	1.10246e-15	207	2863	86	3224
Phytophthora infestans	clade1	GO:0003993	acid phosphatase activity	MOLECULAR_FUNCTION	0.000554442	4.90056e-06	9	21	284	6066
Phytophthora infestans	clade1	GO:0004175	endopeptidase activity	MOLECULAR_FUNCTION	0.000556017	5.40278e-06	17	89	276	5998
Phytophthora infestans	clade1	GO:0004252	serine-type endopeptidase activity	MOLECULAR_FUNCTION	0.000222013	1.40693e-06	12	37	281	6050
Phytophthora infestans	clade1	GO:0004553	hydrolase activity, hydrolyzing O-glycosyl compounds	MOLECULAR_FUNCTION	7.75972e-27	4.78567e-30	53	124	240	5963
Phytophthora infestans	clade1	GO:0004601	peroxidase activity	MOLECULAR_FUNCTION	0.00156826	1.85515e-05	7	13	286	6074
Phytophthora infestans	clade1	GO:0004650	polygalacturonase activity	MOLECULAR_FUNCTION	9.72336e-10	4.92946e-12	13	11	280	6076
Phytophthora infestans	clade1	GO:0005576	extracellular region	CELLULAR_COMPONENT	3.26358e-26	4.13635e-29	38	47	255	6040
Phytophthora infestans	clade1	GO:0005618	cell wall	CELLULAR_COMPONENT	0.00409136	7.25971e-05	5	6	288	6081
Phytophthora infestans	clade1	GO:0005975	carbohydrate metabolic process	BIOLOGICAL_PROCESS	4.47925e-20	9.46188e-23	53	190	240	5897
Phytophthora infestans	clade1	GO:0005976	polysaccharide metabolic process	BIOLOGICAL_PROCESS	0.000268337	1.81385e-06	9	18	284	6069
Phytophthora infestans	clade1	GO:0006508	proteolysis	BIOLOGICAL_PROCESS	0.00181961	2.3831e-05	27	222	266	5865
Phytophthora infestans	clade1	GO:0006950	response to stress	BIOLOGICAL_PROCESS	2.98919e-10	1.38915e-12	28	98	265	5989
Phytophthora infestans	clade1	GO:0006952	defense response	BIOLOGICAL_PROCESS	2.55771e-18	9.72512e-21	24	22	269	6065
Phytophthora infestans	clade1	GO:0008233	peptidase activity	MOLECULAR_FUNCTION	0.00505967	9.28978e-05	27	242	266	5845
Phytophthora infestans	clade1	GO:0008236	serine-type peptidase activity	MOLECULAR_FUNCTION	0.000998115	1.13853e-05	14	65	279	6022
Phytophthora infestans	clade1	GO:0008810	cellulase activity	MOLECULAR_FUNCTION	0.0316108	0.000734514	4	6	289	6081
Phytophthora infestans	clade1	GO:0009251	glucan catabolic process	BIOLOGICAL_PROCESS	0.00673971	0.000136674	4	3	289	6084
Phytophthora infestans	clade1	GO:0009405	pathogenesis	BIOLOGICAL_PROCESS	3.30661e-19	1.11757e-21	24	19	269	6068
Phytophthora infestans	clade1	GO:0016052	carbohydrate catabolic process	BIOLOGICAL_PROCESS	0.00237169	3.20634e-05	9	28	284	6059
Phytophthora infestans	clade1	GO:0016209	antioxidant activity	MOLECULAR_FUNCTION	0.00237847	3.31599e-05	8	21	285	6066
Phytophthora infestans	clade1	GO:0016684	oxidoreductase activity, acting on peroxide as acceptor	MOLECULAR_FUNCTION	0.000929357	9.81577e-06	8	17	285	6070
Phytophthora infestans	clade1	GO:0016755	transferase activity, transferring amino-acyl groups	MOLECULAR_FUNCTION	0.000430686	3.27518e-06	8	14	285	6073
Phytophthora infestans	clade1	GO:0016787	hydrolase activity	MOLECULAR_FUNCTION	3.58766e-25	6.0628e-28	133	1034	160	5053
Phytophthora infestans	clade1	GO:0016788	hydrolase activity, acting on ester bonds	MOLECULAR_FUNCTION	0.000674411	6.83813e-06	25	181	268	5906
Phytophthora infestans	clade1	GO:0016791	phosphatase activity	MOLECULAR_FUNCTION	0.0113018	0.000233962	11	57	282	6030
Phytophthora infestans	clade1	GO:0016798	hydrolase activity, acting on glycosyl bonds	MOLECULAR_FUNCTION	7.75972e-27	6.55659e-30	53	125	240	5962
Phytophthora infestans	clade1	GO:0016835	carbon-oxygen lyase activity	MOLECULAR_FUNCTION	0.000554442	4.919e-06	13	51	280	6036
Phytophthora infestans	clade1	GO:0016837	carbon-oxygen lyase activity, acting on polysaccharides	MOLECULAR_FUNCTION	1.56417e-06	8.59071e-09	13	26	280	6061
Phytophthora infestans	clade1	GO:0016892	endoribonuclease activity, producing 3'-phosphomonoesters	MOLECULAR_FUNCTION	0.00399573	6.07716e-05	4	2	289	6085
Phytophthora infestans	clade1	GO:0016894	endonuclease activity, active with either ribo- or deoxyribonucleic acids and producing 3'-phosphomonoesters	MOLECULAR_FUNCTION	0.000479034	3.84522e-06	5	2	288	6085
Phytophthora infestans	clade1	GO:0017171	serine hydrolase activity	MOLECULAR_FUNCTION	0.000998115	1.13853e-05	14	65	279	6022
Phytophthora infestans	clade1	GO:0030243	cellulose metabolic process	BIOLOGICAL_PROCESS	0.0208098	0.000457164	4	5	289	6082
Phytophthora infestans	clade1	GO:0030245	cellulose catabolic process	BIOLOGICAL_PROCESS	0.00673971	0.000136674	4	3	289	6084
Phytophthora infestans	clade1	GO:0030246	carbohydrate binding	MOLECULAR_FUNCTION	0.000556017	5.24467e-06	7	10	286	6077
Phytophthora infestans	clade1	GO:0030312	external encapsulating structure	CELLULAR_COMPONENT	0.00409136	7.25971e-05	5	6	288	6081
Phytophthora infestans	clade1	GO:0030570	pectate lyase activity	MOLECULAR_FUNCTION	0.000430686	3.14112e-06	10	26	283	6061
Phytophthora infestans	clade1	GO:0030599	pectinesterase activity	MOLECULAR_FUNCTION	0.00409136	7.25971e-05	5	6	288	6081
Phytophthora infestans	clade1	GO:0031072	heat shock protein binding	MOLECULAR_FUNCTION	0.0173331	0.000370574	3	1	290	6086
Phytophthora infestans	clade1	GO:0033897	ribonuclease T2 activity	MOLECULAR_FUNCTION	0.00165834	2.10183e-05	4	1	289	6086
Phytophthora infestans	clade1	GO:0042545	cell wall modification	BIOLOGICAL_PROCESS	0.00409136	7.25971e-05	5	6	288	6081
Phytophthora infestans	clade1	GO:0042578	phosphoric ester hydrolase activity	MOLECULAR_FUNCTION	0.0280315	0.00062766	12	76	281	6011
Phytophthora infestans	clade1	GO:0044247	cellular polysaccharide catabolic process	BIOLOGICAL_PROCESS	0.00673971	0.000136674	4	3	289	6084
Phytophthora infestans	clade1	GO:0044275	cellular carbohydrate catabolic process	BIOLOGICAL_PROCESS	0.0316108	0.000734514	4	6	289	6081
Phytophthora infestans	clade1	GO:0044419	interspecies interaction between organisms	BIOLOGICAL_PROCESS	3.30661e-19	1.11757e-21	24	19	269	6068
Phytophthora infestans	clade1	GO:0045229	external encapsulating structure organization	BIOLOGICAL_PROCESS	0.00409136	7.25971e-05	5	6	288	6081
Phytophthora infestans	clade1	GO:0050896	response to stimulus	BIOLOGICAL_PROCESS	0.00505967	9.40538e-05	28	256	265	5831
Phytophthora infestans	clade1	GO:0051082	unfolded protein binding	MOLECULAR_FUNCTION	0.00336359	4.83152e-05	6	10	287	6077
Phytophthora infestans	clade1	GO:0051275	beta-glucan catabolic process	BIOLOGICAL_PROCESS	0.00673971	0.000136674	4	3	289	6084
Phytophthora infestans	clade1	GO:0051704	multi-organism process	BIOLOGICAL_PROCESS	3.30661e-19	1.11757e-21	24	19	269	6068
Phytophthora infestans	clade1	GO:0052689	carboxylic ester hydrolase activity	MOLECULAR_FUNCTION	0.0035217	5.20741e-05	7	16	286	6071
Phytophthora infestans	clade1	GO:0070011	peptidase activity, acting on L-amino acid peptides	MOLECULAR_FUNCTION	0.0173331	0.000373464	25	237	268	5850
Phytophthora infestans	clade1	GO:0071554	cell wall organization or biogenesis	BIOLOGICAL_PROCESS	0.00159914	1.95923e-05	6	8	287	6079
Phytophthora infestans	clade1	GO:0071555	cell wall organization	BIOLOGICAL_PROCESS	0.00409136	7.25971e-05	5	6	288	6081
Species	Clade	GO ID	GO Name	GO Category	FDR	P-Value	Nr Test	Nr Reference	Non Annot Test	Non Annot Reference
Phytophthora kernoviae	clade10	GO:0004553	hydrolase activity, hydrolyzing O-glycosyl compounds	MOLECULAR_FUNCTION	6.60519e-34	2.83728e-37	59	89	176	3835
Phytophthora kernoviae	clade10	GO:0016798	hydrolase activity, acting on glycosyl bonds	MOLECULAR_FUNCTION	1.29614e-33	1.11352e-36	59	92	176	3832
Phytophthora kernoviae	clade10	GO:0005975	carbohydrate metabolic process	BIOLOGICAL_PROCESS	1.07471e-23	1.38494e-26	57	146	178	3778
Phytophthora kernoviae	clade10	GO:0016787	hydrolase activity	MOLECULAR_FUNCTION	4.84501e-22	8.32476e-25	112	681	123	3243
Phytophthora kernoviae	clade10	GO:0005576	extracellular region	CELLULAR_COMPONENT	3.97239e-20	8.53177e-23	24	11	211	3913
Phytophthora kernoviae	clade10	GO:0003824	catalytic activity	MOLECULAR_FUNCTION	3.06304e-15	7.89444e-18	179	1882	56	2042
Phytophthora kernoviae	clade10	GO:0044419	interspecies interaction between organisms	BIOLOGICAL_PROCESS	9.36621e-14	3.62096e-16	16	6	219	3918
Phytophthora kernoviae	clade10	GO:0009405	pathogenesis	BIOLOGICAL_PROCESS	9.36621e-14	3.62096e-16	16	6	219	3918
Phytophthora kernoviae	clade10	GO:0006952	defense response	BIOLOGICAL_PROCESS	9.36621e-14	3.62096e-16	16	6	219	3918
Phytophthora kernoviae	clade10	GO:0051704	multi-organism process	BIOLOGICAL_PROCESS	2.63189e-13	1.13054e-15	16	7	219	3917
Phytophthora kernoviae	clade10	GO:0016837	carbon-oxygen lyase activity, acting on polysaccharides	MOLECULAR_FUNCTION	5.33869e-08	2.52258e-10	9	2	226	3922
Phytophthora kernoviae	clade10	GO:0006950	response to stress	BIOLOGICAL_PROCESS	5.14818e-07	2.6537e-09	19	49	216	3875
Phytophthora kernoviae	clade10	GO:0000272	polysaccharide catabolic process	BIOLOGICAL_PROCESS	6.75317e-07	3.7711e-09	10	7	225	3917
Phytophthora kernoviae	clade10	GO:0030570	pectate lyase activity	MOLECULAR_FUNCTION	2.13862e-06	1.28611e-08	7	1	228	3923
Phytophthora kernoviae	clade10	GO:0004650	polygalacturonase activity	MOLECULAR_FUNCTION	8.55088e-06	5.50959e-08	7	2	228	3922
Phytophthora kernoviae	clade10	GO:0008810	cellulase activity	MOLECULAR_FUNCTION	2.39427e-05	1.74839e-07	7	3	228	3921
Phytophthora kernoviae	clade10	GO:0071554	cell wall organization or biogenesis	BIOLOGICAL_PROCESS	2.39427e-05	1.74839e-07	7	3	228	3921
Phytophthora kernoviae	clade10	GO:0005976	polysaccharide metabolic process	BIOLOGICAL_PROCESS	8.46152e-05	6.54241e-07	10	16	225	3908
Phytophthora kernoviae	clade10	GO:0009057	macromolecule catabolic process	BIOLOGICAL_PROCESS	0.000244889	1.99866e-06	14	43	221	3881
Phytophthora kernoviae	clade10	GO:0016052	carbohydrate catabolic process	BIOLOGICAL_PROCESS	0.000335425	3.02574e-06	10	20	225	3904
Phytophthora kernoviae	clade10	GO:0016835	carbon-oxygen lyase activity	MOLECULAR_FUNCTION	0.000335425	3.02574e-06	10	20	225	3904
Phytophthora kernoviae	clade10	GO:0008152	metabolic process	BIOLOGICAL_PROCESS	0.00108492	1.02527e-05	137	1719	98	2205
Phytophthora kernoviae	clade10	GO:0044238	primary metabolic process	BIOLOGICAL_PROCESS	0.00341243	3.37139e-05	103	1211	132	2713
Phytophthora kernoviae	clade10	GO:0016894	endonuclease activity, active with either ribo- or deoxyribonucleic acids and producing 3'-phosphomonoesters	MOLECULAR_FUNCTION	0.00461086	4.75346e-05	4	1	231	3923
Phytophthora kernoviae	clade10	GO:0071704	organic substance metabolic process	BIOLOGICAL_PROCESS	0.00486389	5.4211e-05	106	1271	129	2653
Phytophthora kernoviae	clade10	GO:0008233	peptidase activity	MOLECULAR_FUNCTION	0.00486389	5.43218e-05	22	135	213	3789
Phytophthora kernoviae	clade10	GO:0016755	transferase activity, transferring amino-acyl groups	MOLECULAR_FUNCTION	0.00538974	6.25099e-05	6	8	229	3916
Phytophthora kernoviae	clade10	GO:0005507	copper ion binding	MOLECULAR_FUNCTION	0.0082555	9.9293e-05	6	9	229	3915
Phytophthora kernoviae	clade10	GO:1901575	organic substance catabolic process	BIOLOGICAL_PROCESS	0.010254	0.000140948	15	76	220	3848
Phytophthora kernoviae	clade10	GO:0009056	catabolic process	BIOLOGICAL_PROCESS	0.010254	0.000140948	15	76	220	3848
Phytophthora kernoviae	clade10	GO:0071555	cell wall organization	BIOLOGICAL_PROCESS	0.010254	0.000136272	4	2	231	3922
Phytophthora kernoviae	clade10	GO:0045229	external encapsulating structure organization	BIOLOGICAL_PROCESS	0.010254	0.000136272	4	2	231	3922
Phytophthora kernoviae	clade10	GO:0006508	proteolysis	BIOLOGICAL_PROCESS	0.0102781	0.000145695	21	135	214	3789
Phytophthora kernoviae	clade10	GO:0008236	serine-type peptidase activity	MOLECULAR_FUNCTION	0.0122339	0.000183929	10	36	225	3888
Phytophthora kernoviae	clade10	GO:0017171	serine hydrolase activity	MOLECULAR_FUNCTION	0.0122339	0.000183929	10	36	225	3888
Phytophthora kernoviae	clade10	GO:0070011	peptidase activity, acting on L-amino acid peptides	MOLECULAR_FUNCTION	0.0141661	0.000219064	20	129	215	3795
Phytophthora kernoviae	clade10	GO:0016892	endoribonuclease activity, producing 3'-phosphomonoesters	MOLECULAR_FUNCTION	0.0324533	0.000683081	3	1	232	3923
Phytophthora kernoviae	clade10	GO:0044036	cell wall macromolecule metabolic process	BIOLOGICAL_PROCESS	0.0324533	0.000683081	3	1	232	3923
Phytophthora kernoviae	clade10	GO:0016998	cell wall macromolecule catabolic process	BIOLOGICAL_PROCESS	0.0324533	0.000683081	3	1	232	3923
Phytophthora kernoviae	clade10	GO:0004568	chitinase activity	MOLECULAR_FUNCTION	0.0324533	0.000683081	3	1	232	3923
Phytophthora kernoviae	clade10	GO:0033897	ribonuclease T2 activity	MOLECULAR_FUNCTION	0.0324533	0.000683081	3	1	232	3923
Phytophthora kernoviae	clade10	GO:0046348	amino sugar catabolic process	BIOLOGICAL_PROCESS	0.0324533	0.000683081	3	1	232	3923
Phytophthora kernoviae	clade10	GO:1901072	glucosamine-containing compound catabolic process	BIOLOGICAL_PROCESS	0.0324533	0.000683081	3	1	232	3923
Phytophthora kernoviae	clade10	GO:1901071	glucosamine-containing compound metabolic process	BIOLOGICAL_PROCESS	0.0324533	0.000683081	3	1	232	3923
Phytophthora kernoviae	clade10	GO:0006040	amino sugar metabolic process	BIOLOGICAL_PROCESS	0.0324533	0.000683081	3	1	232	3923
Phytophthora kernoviae	clade10	GO:0006022	aminoglycan metabolic process	BIOLOGICAL_PROCESS	0.0324533	0.000683081	3	1	232	3923
Phytophthora kernoviae	clade10	GO:0006026	aminoglycan catabolic process	BIOLOGICAL_PROCESS	0.0324533	0.000683081	3	1	232	3923
Phytophthora kernoviae	clade10	GO:0006032	chitin catabolic process	BIOLOGICAL_PROCESS	0.0324533	0.000683081	3	1	232	3923
Phytophthora kernoviae	clade10	GO:0006030	chitin metabolic process	BIOLOGICAL_PROCESS	0.0324533	0.000683081	3	1	232	3923
Phytophthora kernoviae	clade10	GO:0004519	endonuclease activity	MOLECULAR_FUNCTION	0.0483508	0.00103846	5	10	230	3914
Species	Clade	GO ID	GO Name	GO Category	FDR	P-Value	Nr Test	Nr Reference	Non Annot Test	Non Annot Reference
Phytophthora lateralis	clade8	GO:0004553	hydrolase activity, hydrolyzing O-glycosyl compounds	MOLECULAR_FUNCTION	3.85984e-40	1.93886e-43	63	65	196	3738
Phytophthora lateralis	clade8	GO:0016798	hydrolase activity, acting on glycosyl bonds	MOLECULAR_FUNCTION	3.85984e-40	3.60396e-43	63	66	196	3737
Phytophthora lateralis	clade8	GO:0005975	carbohydrate metabolic process	BIOLOGICAL_PROCESS	1.3994e-33	1.95994e-36	64	100	195	3703
Phytophthora lateralis	clade8	GO:0016787	hydrolase activity	MOLECULAR_FUNCTION	1.26998e-27	2.37158e-30	127	638	132	3165
Phytophthora lateralis	clade8	GO:0003824	catalytic activity	MOLECULAR_FUNCTION	7.78121e-25	1.81634e-27	206	1733	53	2070
Phytophthora lateralis	clade8	GO:0005576	extracellular region	CELLULAR_COMPONENT	2.35258e-19	6.58986e-22	26	15	233	3788
Phytophthora lateralis	clade8	GO:0044419	interspecies interaction between organisms	BIOLOGICAL_PROCESS	5.26517e-12	2.21226e-14	16	8	243	3795
Phytophthora lateralis	clade8	GO:0009405	pathogenesis	BIOLOGICAL_PROCESS	5.26517e-12	2.21226e-14	16	8	243	3795
Phytophthora lateralis	clade8	GO:0051704	multi-organism process	BIOLOGICAL_PROCESS	5.26517e-12	2.21226e-14	16	8	243	3795
Phytophthora lateralis	clade8	GO:0006952	defense response	BIOLOGICAL_PROCESS	1.55301e-10	7.25028e-13	16	12	243	3791
Phytophthora lateralis	clade8	GO:0008152	metabolic process	BIOLOGICAL_PROCESS	2.2228e-07	1.14149e-09	154	1528	105	2275
Phytophthora lateralis	clade8	GO:0000272	polysaccharide catabolic process	BIOLOGICAL_PROCESS	3.78837e-07	2.12233e-09	10	5	249	3798
Phytophthora lateralis	clade8	GO:0004650	polygalacturonase activity	MOLECULAR_FUNCTION	1.43177e-06	8.68957e-09	9	4	250	3799
Phytophthora lateralis	clade8	GO:0005976	polysaccharide metabolic process	BIOLOGICAL_PROCESS	5.68884e-06	3.91657e-08	11	12	248	3791
Phytophthora lateralis	clade8	GO:0044238	primary metabolic process	BIOLOGICAL_PROCESS	5.68884e-06	4.24937e-08	119	1118	140	2685
Phytophthora lateralis	clade8	GO:0008233	peptidase activity	MOLECULAR_FUNCTION	5.68884e-06	4.24767e-08	29	122	230	3681
Phytophthora lateralis	clade8	GO:0016837	carbon-oxygen lyase activity, acting on polysaccharides	MOLECULAR_FUNCTION	6.83825e-06	5.42719e-08	9	6	250	3797
Phytophthora lateralis	clade8	GO:0008236	serine-type peptidase activity	MOLECULAR_FUNCTION	2.15171e-05	1.90862e-07	14	29	245	3774
Phytophthora lateralis	clade8	GO:0017171	serine hydrolase activity	MOLECULAR_FUNCTION	2.15171e-05	1.90862e-07	14	29	245	3774
Phytophthora lateralis	clade8	GO:0071704	organic substance metabolic process	BIOLOGICAL_PROCESS	2.42699e-05	2.2661e-07	120	1165	139	2638
Phytophthora lateralis	clade8	GO:0070011	peptidase activity, acting on L-amino acid peptides	MOLECULAR_FUNCTION	3.95311e-05	3.8756e-07	27	121	232	3682
Phytophthora lateralis	clade8	GO:0006508	proteolysis	BIOLOGICAL_PROCESS	4.37289e-05	4.4913e-07	26	114	233	3689
Phytophthora lateralis	clade8	GO:0006950	response to stress	BIOLOGICAL_PROCESS	4.82447e-05	5.18034e-07	19	63	240	3740
Phytophthora lateralis	clade8	GO:0016894	endonuclease activity, active with either ribo- or deoxyribonucleic acids and producing 3'-phosphomonoesters	MOLECULAR_FUNCTION	9.07008e-05	1.01626e-06	5	0	254	3803
Phytophthora lateralis	clade8	GO:0030246	carbohydrate binding	MOLECULAR_FUNCTION	9.15543e-05	1.06856e-06	8	7	251	3796
Phytophthora lateralis	clade8	GO:0016052	carbohydrate catabolic process	BIOLOGICAL_PROCESS	0.000164643	1.99846e-06	10	16	249	3787
Phytophthora lateralis	clade8	GO:0016788	hydrolase activity, acting on ester bonds	MOLECULAR_FUNCTION	0.000269011	3.39089e-06	22	96	237	3707
Phytophthora lateralis	clade8	GO:0008810	cellulase activity	MOLECULAR_FUNCTION	0.000442124	5.7794e-06	5	1	254	3802
Phytophthora lateralis	clade8	GO:0016755	transferase activity, transferring amino-acyl groups	MOLECULAR_FUNCTION	0.000453212	6.13593e-06	8	10	251	3793
Phytophthora lateralis	clade8	GO:0003993	acid phosphatase activity	MOLECULAR_FUNCTION	0.000715307	1.00183e-05	8	11	251	3792
Phytophthora lateralis	clade8	GO:0016892	endoribonuclease activity, producing 3'-phosphomonoesters	MOLECULAR_FUNCTION	0.00108254	1.61724e-05	4	0	255	3803
Phytophthora lateralis	clade8	GO:0033897	ribonuclease T2 activity	MOLECULAR_FUNCTION	0.00108254	1.61724e-05	4	0	255	3803
Phytophthora lateralis	clade8	GO:0016835	carbon-oxygen lyase activity	MOLECULAR_FUNCTION	0.00151531	2.3345e-05	10	23	249	3780
Phytophthora lateralis	clade8	GO:0004519	endonuclease activity	MOLECULAR_FUNCTION	0.00258961	4.23138e-05	6	6	253	3797
Phytophthora lateralis	clade8	GO:0030570	pectate lyase activity	MOLECULAR_FUNCTION	0.00258961	4.23138e-05	6	6	253	3797
Phytophthora lateralis	clade8	GO:0030247	polysaccharide binding	MOLECULAR_FUNCTION	0.00280604	4.84703e-05	5	3	254	3800
Phytophthora lateralis	clade8	GO:0001871	pattern binding	MOLECULAR_FUNCTION	0.00280604	4.84703e-05	5	3	254	3800
Phytophthora lateralis	clade8	GO:0004252	serine-type endopeptidase activity	MOLECULAR_FUNCTION	0.00414924	7.36093e-05	8	16	251	3787
Phytophthora lateralis	clade8	GO:0051275	beta-glucan catabolic process	BIOLOGICAL_PROCESS	0.00527299	0.000103392	5	4	254	3799
Phytophthora lateralis	clade8	GO:0030245	cellulose catabolic process	BIOLOGICAL_PROCESS	0.00527299	0.000103392	5	4	254	3799
Phytophthora lateralis	clade8	GO:0009251	glucan catabolic process	BIOLOGICAL_PROCESS	0.00527299	0.000103392	5	4	254	3799
Phytophthora lateralis	clade8	GO:0044247	cellular polysaccharide catabolic process	BIOLOGICAL_PROCESS	0.00527299	0.000103392	5	4	254	3799
Phytophthora lateralis	clade8	GO:0005507	copper ion binding	MOLECULAR_FUNCTION	0.00614198	0.000123298	6	8	253	3795
Phytophthora lateralis	clade8	GO:0030243	cellulose metabolic process	BIOLOGICAL_PROCESS	0.00912936	0.000196055	5	5	254	3798
Phytophthora lateralis	clade8	GO:0009057	macromolecule catabolic process	BIOLOGICAL_PROCESS	0.00912936	0.000189737	11	38	248	3765
Phytophthora lateralis	clade8	GO:0044275	cellular carbohydrate catabolic process	BIOLOGICAL_PROCESS	0.00912936	0.000196055	5	5	254	3798
Phytophthora lateralis	clade8	GO:0015926	glucosidase activity	MOLECULAR_FUNCTION	0.0116863	0.000256421	3	0	256	3803
Phytophthora lateralis	clade8	GO:0008238	exopeptidase activity	MOLECULAR_FUNCTION	0.0313253	0.000701967	7	18	252	3785
Phytophthora lateralis	clade8	GO:0004521	endoribonuclease activity	MOLECULAR_FUNCTION	0.0402878	0.000921616	4	4	255	3799
Phytophthora lateralis	clade8	GO:0030248	cellulose binding	MOLECULAR_FUNCTION	0.0418618	0.000977167	3	1	256	3802
Phytophthora lateralis	clade8	GO:1901575	organic substance catabolic process	BIOLOGICAL_PROCESS	0.0458152	0.00111223	13	65	246	3738
Phytophthora lateralis	clade8	GO:0009056	catabolic process	BIOLOGICAL_PROCESS	0.0458152	0.00111223	13	65	246	3738
Species	Clade	GO ID	GO Name	GO Category	FDR	P-Value	Nr Test	Nr Reference	Non Annot Test	Non Annot Reference
Phytophthora multivora	clade2	GO:0004553	hydrolase activity, hydrolyzing O-glycosyl compounds	MOLECULAR_FUNCTION	3.93395e-63	1.64188e-66	89	84	266	5674
Phytophthora multivora	clade2	GO:0005576	extracellular region	CELLULAR_COMPONENT	4.98952e-63	4.17689e-66	59	8	296	5750
Phytophthora multivora	clade2	GO:0016798	hydrolase activity, acting on glycosyl bonds	MOLECULAR_FUNCTION	4.98952e-63	6.24732e-66	89	86	266	5672
Phytophthora multivora	clade2	GO:0005975	carbohydrate metabolic process	BIOLOGICAL_PROCESS	4.08007e-53	6.81147e-56	92	141	263	5617
Phytophthora multivora	clade2	GO:0016787	hydrolase activity	MOLECULAR_FUNCTION	5.12819e-44	1.07016e-46	177	906	178	4852
Phytophthora multivora	clade2	GO:0044419	interspecies interaction between organisms	BIOLOGICAL_PROCESS	3.43197e-40	1.1459e-42	38	5	317	5753
Phytophthora multivora	clade2	GO:0009405	pathogenesis	BIOLOGICAL_PROCESS	3.43197e-40	1.1459e-42	38	5	317	5753
Phytophthora multivora	clade2	GO:0051704	multi-organism process	BIOLOGICAL_PROCESS	3.43197e-40	1.1459e-42	38	5	317	5753
Phytophthora multivora	clade2	GO:0006952	defense response	BIOLOGICAL_PROCESS	1.59647e-36	5.99674e-39	38	10	317	5748
Phytophthora multivora	clade2	GO:0003824	catalytic activity	MOLECULAR_FUNCTION	5.47727e-32	2.28601e-34	274	2558	81	3200
Phytophthora multivora	clade2	GO:0006950	response to stress	BIOLOGICAL_PROCESS	1.206e-21	5.53671e-24	44	81	311	5677
Phytophthora multivora	clade2	GO:0016837	carbon-oxygen lyase activity, acting on polysaccharides	MOLECULAR_FUNCTION	7.772e-20	3.89249e-22	19	2	336	5756
Phytophthora multivora	clade2	GO:0030570	pectate lyase activity	MOLECULAR_FUNCTION	4.88977e-15	2.65305e-17	15	2	340	5756
Phytophthora multivora	clade2	GO:0000272	polysaccharide catabolic process	BIOLOGICAL_PROCESS	1.16232e-13	6.79149e-16	15	4	340	5754
Phytophthora multivora	clade2	GO:0016835	carbon-oxygen lyase activity	MOLECULAR_FUNCTION	2.46941e-11	1.54596e-13	19	22	336	5736
Phytophthora multivora	clade2	GO:0005976	polysaccharide metabolic process	BIOLOGICAL_PROCESS	6.12e-11	4.08681e-13	16	13	339	5745
Phytophthora multivora	clade2	GO:0004650	polygalacturonase activity	MOLECULAR_FUNCTION	6.73568e-11	4.77907e-13	12	3	343	5755
Phytophthora multivora	clade2	GO:0071554	cell wall organization or biogenesis	BIOLOGICAL_PROCESS	9.08117e-10	6.82225e-12	9	0	346	5758
Phytophthora multivora	clade2	GO:0030312	external encapsulating structure	CELLULAR_COMPONENT	1.19828e-08	1.20028e-10	8	0	347	5758
Phytophthora multivora	clade2	GO:0042545	cell wall modification	BIOLOGICAL_PROCESS	1.19828e-08	1.20028e-10	8	0	347	5758
Phytophthora multivora	clade2	GO:0005618	cell wall	CELLULAR_COMPONENT	1.19828e-08	1.20028e-10	8	0	347	5758
Phytophthora multivora	clade2	GO:0030599	pectinesterase activity	MOLECULAR_FUNCTION	1.19828e-08	1.20028e-10	8	0	347	5758
Phytophthora multivora	clade2	GO:0071555	cell wall organization	BIOLOGICAL_PROCESS	1.19828e-08	1.20028e-10	8	0	347	5758
Phytophthora multivora	clade2	GO:0045229	external encapsulating structure organization	BIOLOGICAL_PROCESS	1.19828e-08	1.20028e-10	8	0	347	5758
Phytophthora multivora	clade2	GO:0016755	transferase activity, transferring amino-acyl groups	MOLECULAR_FUNCTION	1.88631e-08	1.96819e-10	11	6	344	5752
Phytophthora multivora	clade2	GO:0050896	response to stimulus	BIOLOGICAL_PROCESS	2.28243e-08	2.47676e-10	45	237	310	5521
Phytophthora multivora	clade2	GO:0008810	cellulase activity	MOLECULAR_FUNCTION	2.99875e-08	3.37923e-10	9	2	346	5756
Phytophthora multivora	clade2	GO:0016052	carbohydrate catabolic process	BIOLOGICAL_PROCESS	3.35415e-08	3.9197e-10	15	21	340	5737
Phytophthora multivora	clade2	GO:0030246	carbohydrate binding	MOLECULAR_FUNCTION	1.88264e-07	2.27866e-09	11	9	344	5749
Phytophthora multivora	clade2	GO:0008152	metabolic process	BIOLOGICAL_PROCESS	5.25875e-07	6.58441e-09	198	2314	157	3444
Phytophthora multivora	clade2	GO:0004252	serine-type endopeptidase activity	MOLECULAR_FUNCTION	8.03434e-07	1.0395e-08	14	24	341	5734
Phytophthora multivora	clade2	GO:0044238	primary metabolic process	BIOLOGICAL_PROCESS	9.7713e-07	1.30501e-08	154	1663	201	4095
Phytophthora multivora	clade2	GO:0016788	hydrolase activity, acting on ester bonds	MOLECULAR_FUNCTION	1.34269e-06	1.84928e-08	32	154	323	5604
Phytophthora multivora	clade2	GO:0009057	macromolecule catabolic process	BIOLOGICAL_PROCESS	1.37732e-06	1.95446e-08	17	42	338	5716
Phytophthora multivora	clade2	GO:0008236	serine-type peptidase activity	MOLECULAR_FUNCTION	3.83057e-06	5.75544e-08	17	46	338	5712
Phytophthora multivora	clade2	GO:0017171	serine hydrolase activity	MOLECULAR_FUNCTION	3.83057e-06	5.75544e-08	17	46	338	5712
Phytophthora multivora	clade2	GO:0003993	acid phosphatase activity	MOLECULAR_FUNCTION	4.09882e-06	6.32956e-08	12	19	343	5739
Phytophthora multivora	clade2	GO:0071704	organic substance metabolic process	BIOLOGICAL_PROCESS	5.2589e-06	8.34049e-08	155	1724	200	4034
Phytophthora multivora	clade2	GO:0006508	proteolysis	BIOLOGICAL_PROCESS	1.36313e-05	2.21879e-07	32	174	323	5584
Phytophthora multivora	clade2	GO:0051275	beta-glucan catabolic process	BIOLOGICAL_PROCESS	5.2004e-05	9.33294e-07	6	2	349	5756
Phytophthora multivora	clade2	GO:0030245	cellulose catabolic process	BIOLOGICAL_PROCESS	5.2004e-05	9.33294e-07	6	2	349	5756
Phytophthora multivora	clade2	GO:0009251	glucan catabolic process	BIOLOGICAL_PROCESS	5.2004e-05	9.33294e-07	6	2	349	5756
Phytophthora multivora	clade2	GO:0044247	cellular polysaccharide catabolic process	BIOLOGICAL_PROCESS	5.2004e-05	9.33294e-07	6	2	349	5756
Phytophthora multivora	clade2	GO:0008233	peptidase activity	MOLECULAR_FUNCTION	5.53362e-05	1.01619e-06	32	188	323	5570
Phytophthora multivora	clade2	GO:0052689	carboxylic ester hydrolase activity	MOLECULAR_FUNCTION	5.7041e-05	1.0713e-06	9	12	346	5746
Phytophthora multivora	clade2	GO:0070011	peptidase activity, acting on L-amino acid peptides	MOLECULAR_FUNCTION	6.31788e-05	1.21295e-06	31	180	324	5578
Phytophthora multivora	clade2	GO:0016829	lyase activity	MOLECULAR_FUNCTION	7.94654e-05	1.5588e-06	19	76	336	5682
Phytophthora multivora	clade2	GO:0030248	cellulose binding	MOLECULAR_FUNCTION	0.000183418	3.67448e-06	5	1	350	5757
Phytophthora multivora	clade2	GO:1901575	organic substance catabolic process	BIOLOGICAL_PROCESS	0.000199853	4.08714e-06	19	82	336	5676
Phytophthora multivora	clade2	GO:0009056	catabolic process	BIOLOGICAL_PROCESS	0.000228103	4.76008e-06	19	83	336	5675
Phytophthora multivora	clade2	GO:0030243	cellulose metabolic process	BIOLOGICAL_PROCESS	0.000280966	6.33229e-06	6	4	349	5754
Phytophthora multivora	clade2	GO:0030247	polysaccharide binding	MOLECULAR_FUNCTION	0.000280966	6.33229e-06	6	4	349	5754
Phytophthora multivora	clade2	GO:0001871	pattern binding	MOLECULAR_FUNCTION	0.000280966	6.33229e-06	6	4	349	5754
Phytophthora multivora	clade2	GO:0044275	cellular carbohydrate catabolic process	BIOLOGICAL_PROCESS	0.000280966	6.33229e-06	6	4	349	5754
Phytophthora multivora	clade2	GO:0004175	endopeptidase activity	MOLECULAR_FUNCTION	0.000543736	1.24814e-05	17	73	338	5685
Phytophthora multivora	clade2	GO:0071944	cell periphery	CELLULAR_COMPONENT	0.000796791	1.86228e-05	8	14	347	5744
Phytophthora multivora	clade2	GO:0016791	phosphatase activity	MOLECULAR_FUNCTION	0.000941972	2.24092e-05	14	53	341	5705
Phytophthora multivora	clade2	GO:0016894	endonuclease activity, active with either ribo- or deoxyribonucleic acids and producing 3'-phosphomonoesters	MOLECULAR_FUNCTION	0.00128492	3.11042e-05	5	3	350	5755
Phytophthora multivora	clade2	GO:0042578	phosphoric ester hydrolase activity	MOLECULAR_FUNCTION	0.00149958	3.69261e-05	16	72	339	5686
Phytophthora multivora	clade2	GO:0033897	ribonuclease T2 activity	MOLECULAR_FUNCTION	0.0021322	5.3394e-05	4	1	351	5757
Phytophthora multivora	clade2	GO:0004601	peroxidase activity	MOLECULAR_FUNCTION	0.00657569	0.000167411	7	15	348	5743
Phytophthora multivora	clade2	GO:0005507	copper ion binding	MOLECULAR_FUNCTION	0.00691719	0.000178992	6	10	349	5748
Phytophthora multivora	clade2	GO:0015926	glucosidase activity	MOLECULAR_FUNCTION	0.00738929	0.000194293	3	0	352	5758
Phytophthora multivora	clade2	GO:0016684	oxidoreductase activity, acting on peroxide as acceptor	MOLECULAR_FUNCTION	0.00846476	0.000226104	8	22	347	5736
Phytophthora multivora	clade2	GO:0051273	beta-glucan metabolic process	BIOLOGICAL_PROCESS	0.0092742	0.000263208	6	11	349	5747
Phytophthora multivora	clade2	GO:0044042	glucan metabolic process	BIOLOGICAL_PROCESS	0.0092742	0.000263208	6	11	349	5747
Phytophthora multivora	clade2	GO:0044264	cellular polysaccharide metabolic process	BIOLOGICAL_PROCESS	0.0092742	0.000263208	6	11	349	5747
Phytophthora multivora	clade2	GO:0006073	cellular glucan metabolic process	BIOLOGICAL_PROCESS	0.0092742	0.000263208	6	11	349	5747
Phytophthora multivora	clade2	GO:0016892	endoribonuclease activity, producing 3'-phosphomonoesters	MOLECULAR_FUNCTION	0.0118161	0.00034028	4	3	351	5755
Phytophthora multivora	clade2	GO:0016209	antioxidant activity	MOLECULAR_FUNCTION	0.0195692	0.00057172	8	26	347	5732
Phytophthora multivora	clade2	GO:0004519	endonuclease activity	MOLECULAR_FUNCTION	0.0417979	0.00123858	6	16	349	5742
Species	Clade	GO ID	GO Name	GO Category	FDR	P-Value	Nr Test	Nr Reference	Non Annot Test	Non Annot Reference
Phytophthora nicotianae	clade1	GO:0005576	extracellular region	CELLULAR_COMPONENT	1.4478e-49	6.97399e-53	52	11	219	3855
Phytophthora nicotianae	clade1	GO:0004553	hydrolase activity, hydrolyzing O-glycosyl compounds	MOLECULAR_FUNCTION	1.0986e-34	1.05838e-37	61	77	210	3789
Phytophthora nicotianae	clade1	GO:0016798	hydrolase activity, acting on glycosyl bonds	MOLECULAR_FUNCTION	2.08045e-34	3.00643e-37	61	79	210	3787
Phytophthora nicotianae	clade1	GO:0016787	hydrolase activity	MOLECULAR_FUNCTION	1.08957e-33	2.09937e-36	145	694	126	3172
Phytophthora nicotianae	clade1	GO:0030570	pectate lyase activity	MOLECULAR_FUNCTION	1.89476e-29	4.5635e-32	29	3	242	3863
Phytophthora nicotianae	clade1	GO:0016837	carbon-oxygen lyase activity, acting on polysaccharides	MOLECULAR_FUNCTION	2.14978e-29	6.21324e-32	31	6	240	3860
Phytophthora nicotianae	clade1	GO:0003824	catalytic activity	MOLECULAR_FUNCTION	4.20165e-28	1.41674e-30	226	1886	45	1980
Phytophthora nicotianae	clade1	GO:0016835	carbon-oxygen lyase activity	MOLECULAR_FUNCTION	1.11949e-21	4.85328e-24	31	22	240	3844
Phytophthora nicotianae	clade1	GO:0005975	carbohydrate metabolic process	BIOLOGICAL_PROCESS	1.11949e-21	4.52171e-24	56	132	215	3734
Phytophthora nicotianae	clade1	GO:0044419	interspecies interaction between organisms	BIOLOGICAL_PROCESS	8.88104e-18	5.13355e-20	21	7	250	3859
Phytophthora nicotianae	clade1	GO:0009405	pathogenesis	BIOLOGICAL_PROCESS	8.88104e-18	5.13355e-20	21	7	250	3859
Phytophthora nicotianae	clade1	GO:0051704	multi-organism process	BIOLOGICAL_PROCESS	8.88104e-18	5.13355e-20	21	7	250	3859
Phytophthora nicotianae	clade1	GO:0071554	cell wall organization or biogenesis	BIOLOGICAL_PROCESS	1.12923e-16	7.07127e-19	17	2	254	3864
Phytophthora nicotianae	clade1	GO:0006952	defense response	BIOLOGICAL_PROCESS	2.38333e-16	1.60725e-18	21	10	250	3856
Phytophthora nicotianae	clade1	GO:0016829	lyase activity	MOLECULAR_FUNCTION	1.49888e-13	1.083e-15	31	58	240	3808
Phytophthora nicotianae	clade1	GO:0030312	external encapsulating structure	CELLULAR_COMPONENT	2.04808e-13	2.07176e-15	14	2	257	3864
Phytophthora nicotianae	clade1	GO:0042545	cell wall modification	BIOLOGICAL_PROCESS	2.04808e-13	2.07176e-15	14	2	257	3864
Phytophthora nicotianae	clade1	GO:0005618	cell wall	CELLULAR_COMPONENT	2.04808e-13	2.07176e-15	14	2	257	3864
Phytophthora nicotianae	clade1	GO:0030599	pectinesterase activity	MOLECULAR_FUNCTION	2.04808e-13	2.07176e-15	14	2	257	3864
Phytophthora nicotianae	clade1	GO:0071555	cell wall organization	BIOLOGICAL_PROCESS	2.04808e-13	2.07176e-15	14	2	257	3864
Phytophthora nicotianae	clade1	GO:0045229	external encapsulating structure organization	BIOLOGICAL_PROCESS	2.04808e-13	2.07176e-15	14	2	257	3864
Phytophthora nicotianae	clade1	GO:0004252	serine-type endopeptidase activity	MOLECULAR_FUNCTION	4.8176e-11	5.33742e-13	17	14	254	3852
Phytophthora nicotianae	clade1	GO:0071944	cell periphery	CELLULAR_COMPONENT	4.8176e-11	5.26548e-13	14	6	257	3860
Phytophthora nicotianae	clade1	GO:0052689	carboxylic ester hydrolase activity	MOLECULAR_FUNCTION	9.65047e-11	1.11566e-12	16	12	255	3854
Phytophthora nicotianae	clade1	GO:0016788	hydrolase activity, acting on ester bonds	MOLECULAR_FUNCTION	8.4133e-09	1.01316e-10	32	106	239	3760
Phytophthora nicotianae	clade1	GO:0006950	response to stress	BIOLOGICAL_PROCESS	3.58889e-08	4.49476e-10	24	62	247	3804
Phytophthora nicotianae	clade1	GO:0000272	polysaccharide catabolic process	BIOLOGICAL_PROCESS	5.23703e-08	6.81117e-10	11	6	260	3860
Phytophthora nicotianae	clade1	GO:0004175	endopeptidase activity	MOLECULAR_FUNCTION	5.95424e-08	8.03076e-10	20	42	251	3824
Phytophthora nicotianae	clade1	GO:0005976	polysaccharide metabolic process	BIOLOGICAL_PROCESS	6.09385e-08	8.5126e-10	12	9	259	3857
Phytophthora nicotianae	clade1	GO:0008236	serine-type peptidase activity	MOLECULAR_FUNCTION	7.41589e-08	1.10738e-09	18	33	253	3833
Phytophthora nicotianae	clade1	GO:0017171	serine hydrolase activity	MOLECULAR_FUNCTION	7.41589e-08	1.10738e-09	18	33	253	3833
Phytophthora nicotianae	clade1	GO:0016755	transferase activity, transferring amino-acyl groups	MOLECULAR_FUNCTION	4.24878e-07	6.54918e-09	12	12	259	3854
Phytophthora nicotianae	clade1	GO:0003993	acid phosphatase activity	MOLECULAR_FUNCTION	4.39192e-07	6.98138e-09	10	6	261	3860
Phytophthora nicotianae	clade1	GO:0008810	cellulase activity	MOLECULAR_FUNCTION	7.52089e-07	1.23175e-08	8	2	263	3864
Phytophthora nicotianae	clade1	GO:0006508	proteolysis	BIOLOGICAL_PROCESS	1.72895e-05	2.9149e-07	30	139	241	3727
Phytophthora nicotianae	clade1	GO:0016052	carbohydrate catabolic process	BIOLOGICAL_PROCESS	1.95841e-05	3.39609e-07	12	20	259	3846
Phytophthora nicotianae	clade1	GO:0008233	peptidase activity	MOLECULAR_FUNCTION	4.0837e-05	7.27828e-07	30	146	241	3720
Phytophthora nicotianae	clade1	GO:0004650	polygalacturonase activity	MOLECULAR_FUNCTION	7.19487e-05	1.31698e-06	8	7	263	3859
Phytophthora nicotianae	clade1	GO:0070011	peptidase activity, acting on L-amino acid peptides	MOLECULAR_FUNCTION	7.606e-05	1.42887e-06	29	143	242	3723
Phytophthora nicotianae	clade1	GO:0009057	macromolecule catabolic process	BIOLOGICAL_PROCESS	0.000109819	2.11596e-06	14	36	257	3830
Phytophthora nicotianae	clade1	GO:1901575	organic substance catabolic process	BIOLOGICAL_PROCESS	0.000214678	4.34319e-06	18	65	253	3801
Phytophthora nicotianae	clade1	GO:0009056	catabolic process	BIOLOGICAL_PROCESS	0.000214678	4.34319e-06	18	65	253	3801
Phytophthora nicotianae	clade1	GO:0016791	phosphatase activity	MOLECULAR_FUNCTION	0.000252152	5.22281e-06	12	28	259	3838
Phytophthora nicotianae	clade1	GO:0042578	phosphoric ester hydrolase activity	MOLECULAR_FUNCTION	0.00260163	5.51405e-05	13	44	258	3822
Phytophthora nicotianae	clade1	GO:0044036	cell wall macromolecule metabolic process	BIOLOGICAL_PROCESS	0.0106949	0.000278191	3	0	268	3866
Phytophthora nicotianae	clade1	GO:0016998	cell wall macromolecule catabolic process	BIOLOGICAL_PROCESS	0.0106949	0.000278191	3	0	268	3866
Phytophthora nicotianae	clade1	GO:0050896	response to stimulus	BIOLOGICAL_PROCESS	0.0106949	0.000255354	24	147	247	3719
Phytophthora nicotianae	clade1	GO:0004568	chitinase activity	MOLECULAR_FUNCTION	0.0106949	0.000278191	3	0	268	3866
Phytophthora nicotianae	clade1	GO:0046348	amino sugar catabolic process	BIOLOGICAL_PROCESS	0.0106949	0.000278191	3	0	268	3866
Phytophthora nicotianae	clade1	GO:1901072	glucosamine-containing compound catabolic process	BIOLOGICAL_PROCESS	0.0106949	0.000278191	3	0	268	3866
Phytophthora nicotianae	clade1	GO:0008199	ferric iron binding	MOLECULAR_FUNCTION	0.0106949	0.000243308	4	2	267	3864
Phytophthora nicotianae	clade1	GO:0006026	aminoglycan catabolic process	BIOLOGICAL_PROCESS	0.0106949	0.000278191	3	0	268	3866
Phytophthora nicotianae	clade1	GO:0006032	chitin catabolic process	BIOLOGICAL_PROCESS	0.0106949	0.000278191	3	0	268	3866
Phytophthora nicotianae	clade1	GO:0098599	palmitoyl hydrolase activity	MOLECULAR_FUNCTION	0.0106949	0.000278191	3	0	268	3866
Phytophthora nicotianae	clade1	GO:0016894	endonuclease activity, active with either ribo- or deoxyribonucleic acids and producing 3'-phosphomonoesters	MOLECULAR_FUNCTION	0.0368969	0.00105866	3	1	268	3865
Phytophthora nicotianae	clade1	GO:0016043	cellular component organization	BIOLOGICAL_PROCESS	0.0368969	0.00106639	14	71	257	3795
Phytophthora nicotianae	clade1	GO:1901071	glucosamine-containing compound metabolic process	BIOLOGICAL_PROCESS	0.0368969	0.00105866	3	1	268	3865
Phytophthora nicotianae	clade1	GO:0006040	amino sugar metabolic process	BIOLOGICAL_PROCESS	0.0368969	0.00105866	3	1	268	3865
Phytophthora nicotianae	clade1	GO:0006022	aminoglycan metabolic process	BIOLOGICAL_PROCESS	0.0368969	0.00105866	3	1	268	3865
Phytophthora nicotianae	clade1	GO:0006030	chitin metabolic process	BIOLOGICAL_PROCESS	0.0368969	0.00105866	3	1	268	3865
Species	Clade	GO ID	GO Name	GO Category	FDR	P-Value	Nr Test	Nr Reference	Non Annot Test	Non Annot Reference
Phytophthora parasitica	clade1	GO:0004553	hydrolase activity, hydrolyzing O-glycosyl compounds	MOLECULAR_FUNCTION	1.08838e-71	4.49559e-75	95	109	307	8344
Phytophthora parasitica	clade1	GO:0016798	hydrolase activity, acting on glycosyl bonds	MOLECULAR_FUNCTION	9.81831e-71	8.11096e-74	95	114	307	8339
Phytophthora parasitica	clade1	GO:0005975	carbohydrate metabolic process	BIOLOGICAL_PROCESS	3.03396e-57	3.75955e-60	99	206	303	8247
Phytophthora parasitica	clade1	GO:0005576	extracellular region	CELLULAR_COMPONENT	1.58112e-55	2.61235e-58	56	23	346	8430
Phytophthora parasitica	clade1	GO:0016787	hydrolase activity	MOLECULAR_FUNCTION	1.12856e-49	2.33077e-52	200	1349	202	7104
Phytophthora parasitica	clade1	GO:0003824	catalytic activity	MOLECULAR_FUNCTION	1.58236e-38	3.92159e-41	312	3721	90	4732
Phytophthora parasitica	clade1	GO:0044419	interspecies interaction between organisms	BIOLOGICAL_PROCESS	2.2295e-37	8.28811e-40	37	13	365	8440
Phytophthora parasitica	clade1	GO:0009405	pathogenesis	BIOLOGICAL_PROCESS	2.2295e-37	8.28811e-40	37	13	365	8440
Phytophthora parasitica	clade1	GO:0051704	multi-organism process	BIOLOGICAL_PROCESS	2.2295e-37	8.28811e-40	37	13	365	8440
Phytophthora parasitica	clade1	GO:0006952	defense response	BIOLOGICAL_PROCESS	2.26129e-35	9.34031e-38	37	17	365	8436
Phytophthora parasitica	clade1	GO:0006950	response to stress	BIOLOGICAL_PROCESS	2.0499e-20	9.3139e-23	49	156	353	8297
Phytophthora parasitica	clade1	GO:0004650	polygalacturonase activity	MOLECULAR_FUNCTION	3.37794e-19	1.67432e-21	17	2	385	8451
Phytophthora parasitica	clade1	GO:0016837	carbon-oxygen lyase activity, acting on polysaccharides	MOLECULAR_FUNCTION	1.83983e-18	9.87931e-21	19	7	383	8446
Phytophthora parasitica	clade1	GO:0030570	pectate lyase activity	MOLECULAR_FUNCTION	1.21119e-14	7.00396e-17	15	5	387	8448
Phytophthora parasitica	clade1	GO:0000272	polysaccharide catabolic process	BIOLOGICAL_PROCESS	3.15281e-13	1.95341e-15	15	8	387	8445
Phytophthora parasitica	clade1	GO:0004252	serine-type endopeptidase activity	MOLECULAR_FUNCTION	6.06866e-13	4.01068e-15	23	43	379	8410
Phytophthora parasitica	clade1	GO:0016835	carbon-oxygen lyase activity	MOLECULAR_FUNCTION	6.41523e-13	4.50471e-15	20	28	382	8425
Phytophthora parasitica	clade1	GO:0005976	polysaccharide metabolic process	BIOLOGICAL_PROCESS	5.25356e-12	3.906e-14	16	15	386	8438
Phytophthora parasitica	clade1	GO:0008236	serine-type peptidase activity	MOLECULAR_FUNCTION	7.2511e-12	5.99017e-14	26	70	376	8383
Phytophthora parasitica	clade1	GO:0017171	serine hydrolase activity	MOLECULAR_FUNCTION	7.2511e-12	5.99017e-14	26	70	376	8383
Phytophthora parasitica	clade1	GO:0044238	primary metabolic process	BIOLOGICAL_PROCESS	1.04546e-11	9.06842e-14	184	2361	218	6092
Phytophthora parasitica	clade1	GO:0071554	cell wall organization or biogenesis	BIOLOGICAL_PROCESS	3.61906e-11	3.28869e-13	12	5	390	8448
Phytophthora parasitica	clade1	GO:0008152	metabolic process	BIOLOGICAL_PROCESS	5.15516e-11	4.89751e-13	226	3218	176	5235
Phytophthora parasitica	clade1	GO:0071704	organic substance metabolic process	BIOLOGICAL_PROCESS	1.05458e-10	1.04543e-12	185	2442	217	6011
Phytophthora parasitica	clade1	GO:0030312	external encapsulating structure	CELLULAR_COMPONENT	1.38143e-10	1.7118e-12	11	4	391	8449
Phytophthora parasitica	clade1	GO:0042545	cell wall modification	BIOLOGICAL_PROCESS	1.38143e-10	1.7118e-12	11	4	391	8449
Phytophthora parasitica	clade1	GO:0005618	cell wall	CELLULAR_COMPONENT	1.38143e-10	1.7118e-12	11	4	391	8449
Phytophthora parasitica	clade1	GO:0030599	pectinesterase activity	MOLECULAR_FUNCTION	1.38143e-10	1.7118e-12	11	4	391	8449
Phytophthora parasitica	clade1	GO:0071555	cell wall organization	BIOLOGICAL_PROCESS	1.38143e-10	1.7118e-12	11	4	391	8449
Phytophthora parasitica	clade1	GO:0045229	external encapsulating structure organization	BIOLOGICAL_PROCESS	1.38143e-10	1.7118e-12	11	4	391	8449
Phytophthora parasitica	clade1	GO:0006508	proteolysis	BIOLOGICAL_PROCESS	7.54104e-10	9.65602e-12	48	312	354	8141
Phytophthora parasitica	clade1	GO:0008233	peptidase activity	MOLECULAR_FUNCTION	6.77612e-09	8.95646e-11	48	335	354	8118
Phytophthora parasitica	clade1	GO:0004175	endopeptidase activity	MOLECULAR_FUNCTION	9.8156e-09	1.33794e-10	28	123	374	8330
Phytophthora parasitica	clade1	GO:0052689	carboxylic ester hydrolase activity	MOLECULAR_FUNCTION	3.23355e-08	4.54113e-10	13	19	389	8434
Phytophthora parasitica	clade1	GO:0016755	transferase activity, transferring amino-acyl groups	MOLECULAR_FUNCTION	4.22003e-08	6.10083e-10	12	15	390	8438
Phytophthora parasitica	clade1	GO:0016052	carbohydrate catabolic process	BIOLOGICAL_PROCESS	5.23626e-08	7.78627e-10	15	31	387	8422
Phytophthora parasitica	clade1	GO:0070011	peptidase activity, acting on L-amino acid peptides	MOLECULAR_FUNCTION	7.00629e-08	1.07077e-09	45	326	357	8127
Phytophthora parasitica	clade1	GO:0008810	cellulase activity	MOLECULAR_FUNCTION	4.11759e-07	6.46297e-09	9	7	393	8446
Phytophthora parasitica	clade1	GO:0016788	hydrolase activity, acting on ester bonds	MOLECULAR_FUNCTION	8.03101e-07	1.29372e-08	35	233	367	8220
Phytophthora parasitica	clade1	GO:0050896	response to stimulus	BIOLOGICAL_PROCESS	8.46512e-07	1.39862e-08	49	410	353	8043
Phytophthora parasitica	clade1	GO:0003993	acid phosphatase activity	MOLECULAR_FUNCTION	2.53682e-06	4.29614e-08	12	25	390	8428
Phytophthora parasitica	clade1	GO:0051275	beta-glucan catabolic process	BIOLOGICAL_PROCESS	3.05897e-06	5.68582e-08	6	1	396	8452
Phytophthora parasitica	clade1	GO:0030245	cellulose catabolic process	BIOLOGICAL_PROCESS	3.05897e-06	5.68582e-08	6	1	396	8452
Phytophthora parasitica	clade1	GO:0009251	glucan catabolic process	BIOLOGICAL_PROCESS	3.05897e-06	5.68582e-08	6	1	396	8452
Phytophthora parasitica	clade1	GO:0044247	cellular polysaccharide catabolic process	BIOLOGICAL_PROCESS	3.05897e-06	5.68582e-08	6	1	396	8452
Phytophthora parasitica	clade1	GO:0009057	macromolecule catabolic process	BIOLOGICAL_PROCESS	3.32191e-06	6.31177e-08	17	62	385	8391
Phytophthora parasitica	clade1	GO:0030243	cellulose metabolic process	BIOLOGICAL_PROCESS	1.12662e-05	2.18715e-07	6	2	396	8451
Phytophthora parasitica	clade1	GO:0016829	lyase activity	MOLECULAR_FUNCTION	1.68526e-05	3.34128e-07	20	99	382	8354
Phytophthora parasitica	clade1	GO:0071944	cell periphery	CELLULAR_COMPONENT	2.13804e-05	4.32729e-07	11	26	391	8427
Phytophthora parasitica	clade1	GO:0016894	endonuclease activity, active with either ribo- or deoxyribonucleic acids and producing 3'-phosphomonoesters	MOLECULAR_FUNCTION	2.99546e-05	6.31014e-07	6	3	396	8450
Phytophthora parasitica	clade1	GO:0044275	cellular carbohydrate catabolic process	BIOLOGICAL_PROCESS	2.99546e-05	6.31014e-07	6	3	396	8450
Phytophthora parasitica	clade1	GO:0004601	peroxidase activity	MOLECULAR_FUNCTION	6.10232e-05	1.3107e-06	8	12	394	8441
Phytophthora parasitica	clade1	GO:1901575	organic substance catabolic process	BIOLOGICAL_PROCESS	7.41876e-05	1.6241e-06	20	111	382	8342
Phytophthora parasitica	clade1	GO:0016684	oxidoreductase activity, acting on peroxide as acceptor	MOLECULAR_FUNCTION	7.59187e-05	1.69335e-06	9	18	393	8435
Phytophthora parasitica	clade1	GO:0009056	catabolic process	BIOLOGICAL_PROCESS	8.07926e-05	1.83544e-06	20	112	382	8341
Phytophthora parasitica	clade1	GO:0030246	carbohydrate binding	MOLECULAR_FUNCTION	0.000144249	3.33662e-06	9	20	393	8433
Phytophthora parasitica	clade1	GO:0016209	antioxidant activity	MOLECULAR_FUNCTION	0.000263077	6.19388e-06	9	22	393	8431
Phytophthora parasitica	clade1	GO:0051273	beta-glucan metabolic process	BIOLOGICAL_PROCESS	0.000736837	1.85655e-05	6	8	396	8445
Phytophthora parasitica	clade1	GO:0044042	glucan metabolic process	BIOLOGICAL_PROCESS	0.000736837	1.85655e-05	6	8	396	8445
Phytophthora parasitica	clade1	GO:0044264	cellular polysaccharide metabolic process	BIOLOGICAL_PROCESS	0.000736837	1.85655e-05	6	8	396	8445
Phytophthora parasitica	clade1	GO:0006073	cellular glucan metabolic process	BIOLOGICAL_PROCESS	0.000736837	1.85655e-05	6	8	396	8445
Phytophthora parasitica	clade1	GO:0033897	ribonuclease T2 activity	MOLECULAR_FUNCTION	0.000788144	2.01838e-05	4	1	398	8452
Phytophthora parasitica	clade1	GO:0016791	phosphatase activity	MOLECULAR_FUNCTION	0.00110301	2.87029e-05	14	72	388	8381
Phytophthora parasitica	clade1	GO:0016892	endoribonuclease activity, producing 3'-phosphomonoesters	MOLECULAR_FUNCTION	0.00489138	0.000131326	4	3	398	8450
Phytophthora parasitica	clade1	GO:0008378	galactosyltransferase activity	MOLECULAR_FUNCTION	0.00489138	0.000131326	4	3	398	8450
Phytophthora parasitica	clade1	GO:0004519	endonuclease activity	MOLECULAR_FUNCTION	0.00714555	0.000194798	7	21	395	8432
Phytophthora parasitica	clade1	GO:0042578	phosphoric ester hydrolase activity	MOLECULAR_FUNCTION	0.0128944	0.000362173	15	106	387	8347
Phytophthora parasitica	clade1	GO:0031072	heat shock protein binding	MOLECULAR_FUNCTION	0.0128944	0.000359035	3	1	399	8452
Phytophthora parasitica	clade1	GO:0051082	unfolded protein binding	MOLECULAR_FUNCTION	0.0135788	0.000387004	5	10	397	8443
Phytophthora parasitica	clade1	GO:0004677	DNA-dependent protein kinase activity	MOLECULAR_FUNCTION	0.0468844	0.0013556	6	22	396	8431
Species	Clade	GO ID	GO Name	GO Category	FDR	P-Value	Nr Test	Nr Reference	Non Annot Test	Non Annot Reference
Phytophthora pinifolia	clade6	GO:0004553	hydrolase activity, hydrolyzing O-glycosyl compounds	MOLECULAR_FUNCTION	1.10165e-49	4.62296e-53	63	84	186	6377
Phytophthora pinifolia	clade6	GO:0016798	hydrolase activity, acting on glycosyl bonds	MOLECULAR_FUNCTION	1.57032e-49	1.31793e-52	63	86	186	6375
Phytophthora pinifolia	clade6	GO:0005975	carbohydrate metabolic process	BIOLOGICAL_PROCESS	1.31518e-34	1.6557e-37	63	180	186	6281
Phytophthora pinifolia	clade6	GO:0016787	hydrolase activity	MOLECULAR_FUNCTION	1.24186e-31	2.08454e-34	119	926	130	5535
Phytophthora pinifolia	clade6	GO:0005576	extracellular region	CELLULAR_COMPONENT	1.58403e-29	3.3236e-32	30	17	219	6444
Phytophthora pinifolia	clade6	GO:0044419	interspecies interaction between organisms	BIOLOGICAL_PROCESS	9.43026e-24	3.16585e-26	25	16	224	6445
Phytophthora pinifolia	clade6	GO:0009405	pathogenesis	BIOLOGICAL_PROCESS	9.43026e-24	3.16585e-26	25	16	224	6445
Phytophthora pinifolia	clade6	GO:0051704	multi-organism process	BIOLOGICAL_PROCESS	9.43026e-24	3.16585e-26	25	16	224	6445
Phytophthora pinifolia	clade6	GO:0003824	catalytic activity	MOLECULAR_FUNCTION	6.77155e-23	2.55745e-25	188	2743	61	3718
Phytophthora pinifolia	clade6	GO:0006952	defense response	BIOLOGICAL_PROCESS	9.34483e-23	3.92146e-25	25	19	224	6442
Phytophthora pinifolia	clade6	GO:0006950	response to stress	BIOLOGICAL_PROCESS	4.98637e-13	2.30172e-15	29	102	220	6359
Phytophthora pinifolia	clade6	GO:0000272	polysaccharide catabolic process	BIOLOGICAL_PROCESS	1.70557e-09	8.5887e-12	11	8	238	6453
Phytophthora pinifolia	clade6	GO:0016837	carbon-oxygen lyase activity, acting on polysaccharides	MOLECULAR_FUNCTION	4.51498e-07	2.46306e-09	6	0	243	6461
Phytophthora pinifolia	clade6	GO:0005976	polysaccharide metabolic process	BIOLOGICAL_PROCESS	3.6606e-06	2.15059e-08	12	30	237	6431
Phytophthora pinifolia	clade6	GO:0030246	carbohydrate binding	MOLECULAR_FUNCTION	9.2957e-06	5.85126e-08	8	9	241	6452
Phytophthora pinifolia	clade6	GO:0004252	serine-type endopeptidase activity	MOLECULAR_FUNCTION	9.61686e-06	6.45698e-08	10	20	239	6441
Phytophthora pinifolia	clade6	GO:0008810	cellulase activity	MOLECULAR_FUNCTION	6.39126e-05	4.55944e-07	6	4	243	6457
Phytophthora pinifolia	clade6	GO:0008152	metabolic process	BIOLOGICAL_PROCESS	6.77954e-05	5.12093e-07	146	2759	103	3702
Phytophthora pinifolia	clade6	GO:0008236	serine-type peptidase activity	MOLECULAR_FUNCTION	7.79518e-05	6.54232e-07	13	53	236	6408
Phytophthora pinifolia	clade6	GO:0017171	serine hydrolase activity	MOLECULAR_FUNCTION	7.79518e-05	6.54232e-07	13	53	236	6408
Phytophthora pinifolia	clade6	GO:0050896	response to stimulus	BIOLOGICAL_PROCESS	0.000117724	1.03743e-06	29	264	220	6197
Phytophthora pinifolia	clade6	GO:0006508	proteolysis	BIOLOGICAL_PROCESS	0.000118385	1.09294e-06	25	205	224	6256
Phytophthora pinifolia	clade6	GO:0016052	carbohydrate catabolic process	BIOLOGICAL_PROCESS	0.000239001	2.30881e-06	11	41	238	6420
Phytophthora pinifolia	clade6	GO:0008233	peptidase activity	MOLECULAR_FUNCTION	0.000239001	2.40706e-06	25	215	224	6246
Phytophthora pinifolia	clade6	GO:0004175	endopeptidase activity	MOLECULAR_FUNCTION	0.000258604	2.71301e-06	14	72	235	6389
Phytophthora pinifolia	clade6	GO:0009057	macromolecule catabolic process	BIOLOGICAL_PROCESS	0.000275455	3.00538e-06	13	62	236	6399
Phytophthora pinifolia	clade6	GO:0070011	peptidase activity, acting on L-amino acid peptides	MOLECULAR_FUNCTION	0.000386168	4.37539e-06	24	208	225	6253
Phytophthora pinifolia	clade6	GO:0051275	beta-glucan catabolic process	BIOLOGICAL_PROCESS	0.000544542	7.54086e-06	5	4	244	6457
Phytophthora pinifolia	clade6	GO:0030245	cellulose catabolic process	BIOLOGICAL_PROCESS	0.000544542	7.54086e-06	5	4	244	6457
Phytophthora pinifolia	clade6	GO:0009251	glucan catabolic process	BIOLOGICAL_PROCESS	0.000544542	7.54086e-06	5	4	244	6457
Phytophthora pinifolia	clade6	GO:0044247	cellular polysaccharide catabolic process	BIOLOGICAL_PROCESS	0.000544542	7.54086e-06	5	4	244	6457
Phytophthora pinifolia	clade6	GO:0016788	hydrolase activity, acting on ester bonds	MOLECULAR_FUNCTION	0.000544542	7.51305e-06	19	143	230	6318
Phytophthora pinifolia	clade6	GO:0071554	cell wall organization or biogenesis	BIOLOGICAL_PROCESS	0.000544542	7.54086e-06	5	4	244	6457
Phytophthora pinifolia	clade6	GO:0003993	acid phosphatase activity	MOLECULAR_FUNCTION	0.000919315	1.31165e-05	7	16	242	6445
Phytophthora pinifolia	clade6	GO:0016894	endonuclease activity, active with either ribo- or deoxyribonucleic acids and producing 3'-phosphomonoesters	MOLECULAR_FUNCTION	0.00173358	2.61892e-05	4	2	245	6459
Phytophthora pinifolia	clade6	GO:0030243	cellulose metabolic process	BIOLOGICAL_PROCESS	0.00173358	2.60039e-05	5	6	244	6455
Phytophthora pinifolia	clade6	GO:0004601	peroxidase activity	MOLECULAR_FUNCTION	0.00201879	3.13451e-05	6	12	243	6449
Phytophthora pinifolia	clade6	GO:0044275	cellular carbohydrate catabolic process	BIOLOGICAL_PROCESS	0.00271114	4.32327e-05	5	7	244	6454
Phytophthora pinifolia	clade6	GO:0033897	ribonuclease T2 activity	MOLECULAR_FUNCTION	0.00300911	5.05097e-05	3	0	246	6461
Phytophthora pinifolia	clade6	GO:0004650	polygalacturonase activity	MOLECULAR_FUNCTION	0.00300911	5.05097e-05	3	0	246	6461
Phytophthora pinifolia	clade6	GO:0071704	organic substance metabolic process	BIOLOGICAL_PROCESS	0.00306669	5.2763e-05	113	2139	136	4322
Phytophthora pinifolia	clade6	GO:0044238	primary metabolic process	BIOLOGICAL_PROCESS	0.00427863	7.54102e-05	109	2059	140	4402
Phytophthora pinifolia	clade6	GO:1901575	organic substance catabolic process	BIOLOGICAL_PROCESS	0.00588602	0.000110096	15	118	234	6343
Phytophthora pinifolia	clade6	GO:0016684	oxidoreductase activity, acting on peroxide as acceptor	MOLECULAR_FUNCTION	0.00588602	0.00011115	6	16	243	6445
Phytophthora pinifolia	clade6	GO:0009056	catabolic process	BIOLOGICAL_PROCESS	0.00588602	0.000110096	15	118	234	6343
Phytophthora pinifolia	clade6	GO:0016755	transferase activity, transferring amino-acyl groups	MOLECULAR_FUNCTION	0.00774717	0.000149547	5	10	244	6451
Phytophthora pinifolia	clade6	GO:0030312	external encapsulating structure	CELLULAR_COMPONENT	0.00883423	0.000196481	3	1	246	6460
Phytophthora pinifolia	clade6	GO:0030248	cellulose binding	MOLECULAR_FUNCTION	0.00883423	0.000196481	3	1	246	6460
Phytophthora pinifolia	clade6	GO:0042545	cell wall modification	BIOLOGICAL_PROCESS	0.00883423	0.000196481	3	1	246	6460
Phytophthora pinifolia	clade6	GO:0005618	cell wall	CELLULAR_COMPONENT	0.00883423	0.000196481	3	1	246	6460
Phytophthora pinifolia	clade6	GO:0030599	pectinesterase activity	MOLECULAR_FUNCTION	0.00883423	0.000196481	3	1	246	6460
Phytophthora pinifolia	clade6	GO:0071555	cell wall organization	BIOLOGICAL_PROCESS	0.00883423	0.000196481	3	1	246	6460
Phytophthora pinifolia	clade6	GO:0045229	external encapsulating structure organization	BIOLOGICAL_PROCESS	0.00883423	0.000196481	3	1	246	6460
Phytophthora pinifolia	clade6	GO:0016491	oxidoreductase activity	MOLECULAR_FUNCTION	0.01521	0.000344666	31	407	218	6054
Phytophthora pinifolia	clade6	GO:0016209	antioxidant activity	MOLECULAR_FUNCTION	0.0163437	0.000377215	6	21	243	6440
Phytophthora pinifolia	clade6	GO:0016892	endoribonuclease activity, producing 3'-phosphomonoesters	MOLECULAR_FUNCTION	0.0203284	0.000477714	3	2	246	6459
Phytophthora pinifolia	clade6	GO:0030247	polysaccharide binding	MOLECULAR_FUNCTION	0.0381789	0.000929239	3	3	246	6458
Phytophthora pinifolia	clade6	GO:0001871	pattern binding	MOLECULAR_FUNCTION	0.0381789	0.000929239	3	3	246	6458
Phytophthora pinifolia	clade6	GO:0016791	phosphatase activity	MOLECULAR_FUNCTION	0.0443369	0.00109772	8	49	241	6412
Phytophthora pinifolia	clade6	GO:0016835	carbon-oxygen lyase activity	MOLECULAR_FUNCTION	0.046434	0.00117103	6	27	243	6434
Phytophthora pinifolia	clade6	GO:0045454	cell redox homeostasis	BIOLOGICAL_PROCESS	0.046434	0.0012081	7	38	242	6423
Phytophthora pinifolia	clade6	GO:0019725	cellular homeostasis	BIOLOGICAL_PROCESS	0.046434	0.0012081	7	38	242	6423
Phytophthora pinifolia	clade6	GO:0005507	copper ion binding	MOLECULAR_FUNCTION	0.0496784	0.00131336	5	18	244	6443
Species	Clade	GO ID	GO Name	GO Category	FDR	P-Value	Nr Test	Nr Reference	Non Annot Test	Non Annot Reference
Phytophthora pluvialis	clade3	GO:0004553	hydrolase activity, hydrolyzing O-glycosyl compounds	MOLECULAR_FUNCTION	7.35093e-56	3.06928e-59	79	90	247	5995
Phytophthora pluvialis	clade3	GO:0016798	hydrolase activity, acting on glycosyl bonds	MOLECULAR_FUNCTION	1.17851e-55	9.84138e-59	79	92	247	5993
Phytophthora pluvialis	clade3	GO:0005975	carbohydrate metabolic process	BIOLOGICAL_PROCESS	5.74891e-48	7.38902e-51	84	155	242	5930
Phytophthora pluvialis	clade3	GO:0005576	extracellular region	CELLULAR_COMPONENT	5.74891e-48	9.60152e-51	50	19	276	6066
Phytophthora pluvialis	clade3	GO:0016787	hydrolase activity	MOLECULAR_FUNCTION	3.8792e-36	8.09853e-39	156	964	170	5121
Phytophthora pluvialis	clade3	GO:0044419	interspecies interaction between organisms	BIOLOGICAL_PROCESS	6.94335e-31	2.31928e-33	33	13	293	6072
Phytophthora pluvialis	clade3	GO:0009405	pathogenesis	BIOLOGICAL_PROCESS	6.94335e-31	2.31928e-33	33	13	293	6072
Phytophthora pluvialis	clade3	GO:0051704	multi-organism process	BIOLOGICAL_PROCESS	6.94335e-31	2.31928e-33	33	13	293	6072
Phytophthora pluvialis	clade3	GO:0006952	defense response	BIOLOGICAL_PROCESS	1.34653e-28	5.06003e-31	33	18	293	6067
Phytophthora pluvialis	clade3	GO:0003824	catalytic activity	MOLECULAR_FUNCTION	1.33524e-21	5.57512e-24	237	2701	89	3384
Phytophthora pluvialis	clade3	GO:0006950	response to stress	BIOLOGICAL_PROCESS	3.30516e-15	1.51803e-17	36	96	290	5989
Phytophthora pluvialis	clade3	GO:0030246	carbohydrate binding	MOLECULAR_FUNCTION	1.41516e-13	7.09055e-16	16	8	310	6077
Phytophthora pluvialis	clade3	GO:0016837	carbon-oxygen lyase activity, acting on polysaccharides	MOLECULAR_FUNCTION	1.51051e-11	8.19901e-14	13	5	313	6080
Phytophthora pluvialis	clade3	GO:0000272	polysaccharide catabolic process	BIOLOGICAL_PROCESS	6.36415e-11	3.72017e-13	12	4	314	6081
Phytophthora pluvialis	clade3	GO:0030247	polysaccharide binding	MOLECULAR_FUNCTION	9.12598e-10	6.09669e-12	10	2	316	6083
Phytophthora pluvialis	clade3	GO:0001871	pattern binding	MOLECULAR_FUNCTION	9.12598e-10	6.09669e-12	10	2	316	6083
Phytophthora pluvialis	clade3	GO:0030248	cellulose binding	MOLECULAR_FUNCTION	5.80093e-09	4.11757e-11	8	0	318	6085
Phytophthora pluvialis	clade3	GO:0005976	polysaccharide metabolic process	BIOLOGICAL_PROCESS	2.99623e-08	2.25186e-10	13	15	313	6070
Phytophthora pluvialis	clade3	GO:0008810	cellulase activity	MOLECULAR_FUNCTION	7.97241e-07	6.32467e-09	7	1	319	6084
Phytophthora pluvialis	clade3	GO:0016052	carbohydrate catabolic process	BIOLOGICAL_PROCESS	1.69001e-06	1.41128e-08	13	24	313	6061
Phytophthora pluvialis	clade3	GO:0004650	polygalacturonase activity	MOLECULAR_FUNCTION	1.85246e-06	1.70163e-08	8	4	318	6081
Phytophthora pluvialis	clade3	GO:0071554	cell wall organization or biogenesis	BIOLOGICAL_PROCESS	1.85246e-06	1.70163e-08	8	4	318	6081
Phytophthora pluvialis	clade3	GO:0008152	metabolic process	BIOLOGICAL_PROCESS	1.86746e-06	1.79339e-08	183	2459	143	3626
Phytophthora pluvialis	clade3	GO:0016835	carbon-oxygen lyase activity	MOLECULAR_FUNCTION	2.92671e-06	2.93282e-08	13	26	313	6059
Phytophthora pluvialis	clade3	GO:0030570	pectate lyase activity	MOLECULAR_FUNCTION	3.89582e-06	4.22928e-08	8	5	318	6080
Phytophthora pluvialis	clade3	GO:0044238	primary metabolic process	BIOLOGICAL_PROCESS	3.89582e-06	4.21044e-08	144	1800	182	4285
Phytophthora pluvialis	clade3	GO:0030312	external encapsulating structure	CELLULAR_COMPONENT	1.70854e-05	2.28281e-07	7	4	319	6081
Phytophthora pluvialis	clade3	GO:0042545	cell wall modification	BIOLOGICAL_PROCESS	1.70854e-05	2.28281e-07	7	4	319	6081
Phytophthora pluvialis	clade3	GO:0005618	cell wall	CELLULAR_COMPONENT	1.70854e-05	2.28281e-07	7	4	319	6081
Phytophthora pluvialis	clade3	GO:0030599	pectinesterase activity	MOLECULAR_FUNCTION	1.70854e-05	2.28281e-07	7	4	319	6081
Phytophthora pluvialis	clade3	GO:0071555	cell wall organization	BIOLOGICAL_PROCESS	1.70854e-05	2.28281e-07	7	4	319	6081
Phytophthora pluvialis	clade3	GO:0045229	external encapsulating structure organization	BIOLOGICAL_PROCESS	1.70854e-05	2.28281e-07	7	4	319	6081
Phytophthora pluvialis	clade3	GO:0071704	organic substance metabolic process	BIOLOGICAL_PROCESS	1.87183e-05	2.57914e-07	145	1869	181	4216
Phytophthora pluvialis	clade3	GO:0050896	response to stimulus	BIOLOGICAL_PROCESS	3.8228e-05	5.42694e-07	36	257	290	5828
Phytophthora pluvialis	clade3	GO:0009057	macromolecule catabolic process	BIOLOGICAL_PROCESS	4.21001e-05	6.15241e-07	14	43	312	6042
Phytophthora pluvialis	clade3	GO:0006508	proteolysis	BIOLOGICAL_PROCESS	0.00015567	2.33992e-06	29	194	297	5891
Phytophthora pluvialis	clade3	GO:0008233	peptidase activity	MOLECULAR_FUNCTION	0.00017768	2.74496e-06	30	207	296	5878
Phytophthora pluvialis	clade3	GO:0008378	galactosyltransferase activity	MOLECULAR_FUNCTION	0.000401297	6.36714e-06	5	2	321	6083
Phytophthora pluvialis	clade3	GO:0052689	carboxylic ester hydrolase activity	MOLECULAR_FUNCTION	0.00061546	1.02791e-05	8	15	318	6070
Phytophthora pluvialis	clade3	GO:0016755	transferase activity, transferring amino-acyl groups	MOLECULAR_FUNCTION	0.00061546	1.02791e-05	8	15	318	6070
Phytophthora pluvialis	clade3	GO:0003993	acid phosphatase activity	MOLECULAR_FUNCTION	0.000658407	1.12713e-05	9	21	317	6064
Phytophthora pluvialis	clade3	GO:0070011	peptidase activity, acting on L-amino acid peptides	MOLECULAR_FUNCTION	0.00066715	1.16995e-05	28	201	298	5884
Phytophthora pluvialis	clade3	GO:1901575	organic substance catabolic process	BIOLOGICAL_PROCESS	0.000687123	1.23367e-05	17	85	309	6000
Phytophthora pluvialis	clade3	GO:0009056	catabolic process	BIOLOGICAL_PROCESS	0.00076766	1.41032e-05	17	86	309	5999
Phytophthora pluvialis	clade3	GO:0051275	beta-glucan catabolic process	BIOLOGICAL_PROCESS	0.000811885	1.62716e-05	5	3	321	6082
Phytophthora pluvialis	clade3	GO:0030245	cellulose catabolic process	BIOLOGICAL_PROCESS	0.000811885	1.62716e-05	5	3	321	6082
Phytophthora pluvialis	clade3	GO:0009251	glucan catabolic process	BIOLOGICAL_PROCESS	0.000811885	1.62716e-05	5	3	321	6082
Phytophthora pluvialis	clade3	GO:0044247	cellular polysaccharide catabolic process	BIOLOGICAL_PROCESS	0.000811885	1.62716e-05	5	3	321	6082
Phytophthora pluvialis	clade3	GO:0004252	serine-type endopeptidase activity	MOLECULAR_FUNCTION	0.000818503	1.70878e-05	10	29	316	6056
Phytophthora pluvialis	clade3	GO:0016788	hydrolase activity, acting on ester bonds	MOLECULAR_FUNCTION	0.000818503	1.68277e-05	25	171	301	5914
Phytophthora pluvialis	clade3	GO:0008236	serine-type peptidase activity	MOLECULAR_FUNCTION	0.00136472	2.96307e-05	13	55	313	6030
Phytophthora pluvialis	clade3	GO:0017171	serine hydrolase activity	MOLECULAR_FUNCTION	0.00136472	2.96307e-05	13	55	313	6030
Phytophthora pluvialis	clade3	GO:0004175	endopeptidase activity	MOLECULAR_FUNCTION	0.00181823	4.02363e-05	15	75	311	6010
Phytophthora pluvialis	clade3	GO:0030243	cellulose metabolic process	BIOLOGICAL_PROCESS	0.00292877	6.72578e-05	5	5	321	6080
Phytophthora pluvialis	clade3	GO:0044275	cellular carbohydrate catabolic process	BIOLOGICAL_PROCESS	0.00292877	6.72578e-05	5	5	321	6080
Phytophthora pluvialis	clade3	GO:0005507	copper ion binding	MOLECULAR_FUNCTION	0.00575794	0.000134632	7	17	319	6068
Phytophthora pluvialis	clade3	GO:0016829	lyase activity	MOLECULAR_FUNCTION	0.0105711	0.000251587	14	80	312	6005
Phytophthora pluvialis	clade3	GO:0016894	endonuclease activity, active with either ribo- or deoxyribonucleic acids and producing 3'-phosphomonoesters	MOLECULAR_FUNCTION	0.0158487	0.000390427	4	4	322	6081
Phytophthora pluvialis	clade3	GO:0071944	cell periphery	CELLULAR_COMPONENT	0.0158487	0.000386218	7	21	319	6064
Phytophthora pluvialis	clade3	GO:0033897	ribonuclease T2 activity	MOLECULAR_FUNCTION	0.0481721	0.00120682	3	2	323	6083
Species	Clade	GO ID	GO Name	GO Category	FDR	P-Value	Nr Test	Nr Reference	Non Annot Test	Non Annot Reference
Phytophthora pisi	clade7	GO:0005576	extracellular region	CELLULAR_COMPONENT	6.1064e-47	2.61628e-50	54	26	268	5502
Phytophthora pisi	clade7	GO:0004553	hydrolase activity, hydrolyzing O-glycosyl compounds	MOLECULAR_FUNCTION	2.41477e-45	2.06921e-48	77	118	245	5410
Phytophthora pisi	clade7	GO:0016798	hydrolase activity, acting on glycosyl bonds	MOLECULAR_FUNCTION	3.98893e-45	5.12716e-48	77	120	245	5408
Phytophthora pisi	clade7	GO:0005975	carbohydrate metabolic process	BIOLOGICAL_PROCESS	1.69251e-38	2.90062e-41	81	183	241	5345
Phytophthora pisi	clade7	GO:0016787	hydrolase activity	MOLECULAR_FUNCTION	1.33507e-36	2.86005e-39	160	924	162	4604
Phytophthora pisi	clade7	GO:0009405	pathogenesis	BIOLOGICAL_PROCESS	1.54988e-27	3.98426e-30	32	15	290	5513
Phytophthora pisi	clade7	GO:0044419	interspecies interaction between organisms	BIOLOGICAL_PROCESS	3.31837e-27	1.1374e-29	32	16	290	5512
Phytophthora pisi	clade7	GO:0051704	multi-organism process	BIOLOGICAL_PROCESS	3.31837e-27	1.1374e-29	32	16	290	5512
Phytophthora pisi	clade7	GO:0006952	defense response	BIOLOGICAL_PROCESS	5.462e-26	2.10617e-28	32	19	290	5509
Phytophthora pisi	clade7	GO:0003824	catalytic activity	MOLECULAR_FUNCTION	6.51931e-26	2.79319e-28	248	2548	74	2980
Phytophthora pisi	clade7	GO:0006950	response to stress	BIOLOGICAL_PROCESS	7.17999e-18	3.38388e-20	37	74	285	5454
Phytophthora pisi	clade7	GO:0016837	carbon-oxygen lyase activity, acting on polysaccharides	MOLECULAR_FUNCTION	2.04269e-16	1.05022e-18	19	8	303	5520
Phytophthora pisi	clade7	GO:0000272	polysaccharide catabolic process	BIOLOGICAL_PROCESS	6.78243e-13	3.7777e-15	15	6	307	5522
Phytophthora pisi	clade7	GO:0030570	pectate lyase activity	MOLECULAR_FUNCTION	5.14328e-12	3.08509e-14	15	8	307	5520
Phytophthora pisi	clade7	GO:0016835	carbon-oxygen lyase activity	MOLECULAR_FUNCTION	1.42733e-11	9.1731e-14	20	27	302	5501
Phytophthora pisi	clade7	GO:0005976	polysaccharide metabolic process	BIOLOGICAL_PROCESS	1.93553e-10	1.32684e-12	16	16	306	5512
Phytophthora pisi	clade7	GO:0030246	carbohydrate binding	MOLECULAR_FUNCTION	1.54157e-08	1.18887e-10	12	9	310	5519
Phytophthora pisi	clade7	GO:0004650	polygalacturonase activity	MOLECULAR_FUNCTION	1.54157e-08	1.18887e-10	12	9	310	5519
Phytophthora pisi	clade7	GO:0016788	hydrolase activity, acting on ester bonds	MOLECULAR_FUNCTION	4.42425e-08	3.60157e-10	33	145	289	5383
Phytophthora pisi	clade7	GO:0016052	carbohydrate catabolic process	BIOLOGICAL_PROCESS	8.62947e-08	7.39457e-10	16	29	306	5499
Phytophthora pisi	clade7	GO:0008810	cellulase activity	MOLECULAR_FUNCTION	2.71865e-07	2.44608e-09	9	4	313	5524
Phytophthora pisi	clade7	GO:0071554	cell wall organization or biogenesis	BIOLOGICAL_PROCESS	6.96583e-07	6.56591e-09	10	8	312	5520
Phytophthora pisi	clade7	GO:0003993	acid phosphatase activity	MOLECULAR_FUNCTION	8.61226e-07	8.85579e-09	11	12	311	5516
Phytophthora pisi	clade7	GO:0009057	macromolecule catabolic process	BIOLOGICAL_PROCESS	8.61226e-07	8.61158e-09	17	42	305	5486
Phytophthora pisi	clade7	GO:0050896	response to stimulus	BIOLOGICAL_PROCESS	2.88287e-06	3.0879e-08	37	217	285	5311
Phytophthora pisi	clade7	GO:0016755	transferase activity, transferring amino-acyl groups	MOLECULAR_FUNCTION	4.09348e-06	4.56e-08	10	11	312	5517
Phytophthora pisi	clade7	GO:0044238	primary metabolic process	BIOLOGICAL_PROCESS	4.41583e-06	5.10828e-08	140	1599	182	3929
Phytophthora pisi	clade7	GO:0008152	metabolic process	BIOLOGICAL_PROCESS	4.67432e-06	5.60758e-08	182	2279	140	3249
Phytophthora pisi	clade7	GO:0030312	external encapsulating structure	CELLULAR_COMPONENT	4.68686e-06	6.82747e-08	9	8	313	5520
Phytophthora pisi	clade7	GO:0042545	cell wall modification	BIOLOGICAL_PROCESS	4.68686e-06	6.82747e-08	9	8	313	5520
Phytophthora pisi	clade7	GO:0005618	cell wall	CELLULAR_COMPONENT	4.68686e-06	6.82747e-08	9	8	313	5520
Phytophthora pisi	clade7	GO:0030599	pectinesterase activity	MOLECULAR_FUNCTION	4.68686e-06	6.82747e-08	9	8	313	5520
Phytophthora pisi	clade7	GO:0071555	cell wall organization	BIOLOGICAL_PROCESS	4.68686e-06	6.82747e-08	9	8	313	5520
Phytophthora pisi	clade7	GO:0045229	external encapsulating structure organization	BIOLOGICAL_PROCESS	4.68686e-06	6.82747e-08	9	8	313	5520
Phytophthora pisi	clade7	GO:0030247	polysaccharide binding	MOLECULAR_FUNCTION	5.0675e-06	7.8162e-08	8	5	314	5523
Phytophthora pisi	clade7	GO:0001871	pattern binding	MOLECULAR_FUNCTION	5.0675e-06	7.8162e-08	8	5	314	5523
Phytophthora pisi	clade7	GO:0016894	endonuclease activity, active with either ribo- or deoxyribonucleic acids and producing 3'-phosphomonoesters	MOLECULAR_FUNCTION	1.12035e-05	1.77605e-07	6	1	316	5527
Phytophthora pisi	clade7	GO:0016829	lyase activity	MOLECULAR_FUNCTION	1.24784e-05	2.03162e-07	20	77	302	5451
Phytophthora pisi	clade7	GO:0071704	organic substance metabolic process	BIOLOGICAL_PROCESS	1.49235e-05	2.49364e-07	141	1656	181	3872
Phytophthora pisi	clade7	GO:0033897	ribonuclease T2 activity	MOLECULAR_FUNCTION	2.86242e-05	4.9056e-07	5	0	317	5528
Phytophthora pisi	clade7	GO:0051275	beta-glucan catabolic process	BIOLOGICAL_PROCESS	3.59394e-05	6.77521e-07	6	2	316	5526
Phytophthora pisi	clade7	GO:0030245	cellulose catabolic process	BIOLOGICAL_PROCESS	3.59394e-05	6.77521e-07	6	2	316	5526
Phytophthora pisi	clade7	GO:0009251	glucan catabolic process	BIOLOGICAL_PROCESS	3.59394e-05	6.77521e-07	6	2	316	5526
Phytophthora pisi	clade7	GO:0044247	cellular polysaccharide catabolic process	BIOLOGICAL_PROCESS	3.59394e-05	6.77521e-07	6	2	316	5526
Phytophthora pisi	clade7	GO:0052689	carboxylic ester hydrolase activity	MOLECULAR_FUNCTION	4.20116e-05	8.09992e-07	10	17	312	5511
Phytophthora pisi	clade7	GO:0008236	serine-type peptidase activity	MOLECULAR_FUNCTION	4.88683e-05	9.84067e-07	16	55	306	5473
Phytophthora pisi	clade7	GO:0017171	serine hydrolase activity	MOLECULAR_FUNCTION	4.88683e-05	9.84067e-07	16	55	306	5473
Phytophthora pisi	clade7	GO:0006508	proteolysis	BIOLOGICAL_PROCESS	5.05295e-05	1.03917e-06	28	160	294	5368
Phytophthora pisi	clade7	GO:1901575	organic substance catabolic process	BIOLOGICAL_PROCESS	5.85454e-05	1.25419e-06	20	88	302	5440
Phytophthora pisi	clade7	GO:0009056	catabolic process	BIOLOGICAL_PROCESS	5.85454e-05	1.25419e-06	20	88	302	5440
Phytophthora pisi	clade7	GO:0016791	phosphatase activity	MOLECULAR_FUNCTION	7.20093e-05	1.57347e-06	14	43	308	5485
Phytophthora pisi	clade7	GO:0030248	cellulose binding	MOLECULAR_FUNCTION	8.70098e-05	1.93852e-06	6	3	316	5525
Phytophthora pisi	clade7	GO:0016892	endoribonuclease activity, producing 3'-phosphomonoesters	MOLECULAR_FUNCTION	0.000123761	2.81033e-06	5	1	317	5527
Phytophthora pisi	clade7	GO:0030243	cellulose metabolic process	BIOLOGICAL_PROCESS	0.000196153	4.62228e-06	6	4	316	5524
Phytophthora pisi	clade7	GO:0044275	cellular carbohydrate catabolic process	BIOLOGICAL_PROCESS	0.000196153	4.62228e-06	6	4	316	5524
Phytophthora pisi	clade7	GO:0004252	serine-type endopeptidase activity	MOLECULAR_FUNCTION	0.000206155	4.94632e-06	11	28	311	5500
Phytophthora pisi	clade7	GO:0008233	peptidase activity	MOLECULAR_FUNCTION	0.000244029	5.95959e-06	28	177	294	5351
Phytophthora pisi	clade7	GO:0016684	oxidoreductase activity, acting on peroxide as acceptor	MOLECULAR_FUNCTION	0.0003239	8.04892e-06	9	18	313	5510
Phytophthora pisi	clade7	GO:0042578	phosphoric ester hydrolase activity	MOLECULAR_FUNCTION	0.000411513	1.04024e-05	15	60	307	5468
Phytophthora pisi	clade7	GO:0004601	peroxidase activity	MOLECULAR_FUNCTION	0.000487229	1.25252e-05	8	14	314	5514
Phytophthora pisi	clade7	GO:0071944	cell periphery	CELLULAR_COMPONENT	0.000811484	2.12085e-05	9	21	313	5507
Phytophthora pisi	clade7	GO:0070011	peptidase activity, acting on L-amino acid peptides	MOLECULAR_FUNCTION	0.00106791	2.88253e-05	26	173	296	5355
Phytophthora pisi	clade7	GO:0016209	antioxidant activity	MOLECULAR_FUNCTION	0.00106791	2.84555e-05	9	22	313	5506
Phytophthora pisi	clade7	GO:0005507	copper ion binding	MOLECULAR_FUNCTION	0.00148355	4.068e-05	7	12	315	5516
Phytophthora pisi	clade7	GO:0004175	endopeptidase activity	MOLECULAR_FUNCTION	0.00309305	8.6139e-05	15	74	307	5454
Phytophthora pisi	clade7	GO:0004519	endonuclease activity	MOLECULAR_FUNCTION	0.0057797	0.000163436	7	16	315	5512
Phytophthora pisi	clade7	GO:0051273	beta-glucan metabolic process	BIOLOGICAL_PROCESS	0.00652946	0.000195828	6	11	316	5517
Phytophthora pisi	clade7	GO:0044042	glucan metabolic process	BIOLOGICAL_PROCESS	0.00652946	0.000195828	6	11	316	5517
Phytophthora pisi	clade7	GO:0044264	cellular polysaccharide metabolic process	BIOLOGICAL_PROCESS	0.00652946	0.000195828	6	11	316	5517
Phytophthora pisi	clade7	GO:0006073	cellular glucan metabolic process	BIOLOGICAL_PROCESS	0.00652946	0.000195828	6	11	316	5517
Phytophthora pisi	clade7	GO:0004521	endoribonuclease activity	MOLECULAR_FUNCTION	0.0213376	0.000649088	5	9	317	5519
Species	Clade	GO ID	GO Name	GO Category	FDR	P-Value	Nr Test	Nr Reference	Non Annot Test	Non Annot Reference
Phytophthora ramorum	clade8	GO:0004553	hydrolase activity, hydrolyzing O-glycosyl compounds	MOLECULAR_FUNCTION	3.5412e-62	1.51463e-65	93	101	282	5955
Phytophthora ramorum	clade8	GO:0016798	hydrolase activity, acting on glycosyl bonds	MOLECULAR_FUNCTION	5.87828e-62	5.02847e-65	93	103	282	5953
Phytophthora ramorum	clade8	GO:0005975	carbohydrate metabolic process	BIOLOGICAL_PROCESS	4.25817e-55	5.46387e-58	98	157	277	5899
Phytophthora ramorum	clade8	GO:0005576	extracellular region	CELLULAR_COMPONENT	1.30781e-46	2.23749e-49	55	27	320	6029
Phytophthora ramorum	clade8	GO:0016787	hydrolase activity	MOLECULAR_FUNCTION	8.18481e-46	1.75039e-48	187	965	188	5091
Phytophthora ramorum	clade8	GO:0044419	interspecies interaction between organisms	BIOLOGICAL_PROCESS	7.73692e-33	2.64736e-35	36	12	339	6044
Phytophthora ramorum	clade8	GO:0009405	pathogenesis	BIOLOGICAL_PROCESS	7.73692e-33	2.64736e-35	36	12	339	6044
Phytophthora ramorum	clade8	GO:0051704	multi-organism process	BIOLOGICAL_PROCESS	7.73692e-33	2.64736e-35	36	12	339	6044
Phytophthora ramorum	clade8	GO:0003824	catalytic activity	MOLECULAR_FUNCTION	1.44014e-31	5.54375e-34	286	2697	89	3359
Phytophthora ramorum	clade8	GO:0006952	defense response	BIOLOGICAL_PROCESS	7.44698e-31	3.18519e-33	36	16	339	6040
Phytophthora ramorum	clade8	GO:0030246	carbohydrate binding	MOLECULAR_FUNCTION	1.10713e-14	5.37169e-17	17	6	358	6050
Phytophthora ramorum	clade8	GO:0006950	response to stress	BIOLOGICAL_PROCESS	1.10713e-14	5.68247e-17	40	109	335	5947
Phytophthora ramorum	clade8	GO:0000272	polysaccharide catabolic process	BIOLOGICAL_PROCESS	6.33449e-12	3.52217e-14	13	3	362	6053
Phytophthora ramorum	clade8	GO:0016837	carbon-oxygen lyase activity, acting on polysaccharides	MOLECULAR_FUNCTION	1.49865e-10	8.97394e-13	16	14	359	6042
Phytophthora ramorum	clade8	GO:0016755	transferase activity, transferring amino-acyl groups	MOLECULAR_FUNCTION	6.1291e-10	3.93227e-12	13	7	362	6049
Phytophthora ramorum	clade8	GO:0005976	polysaccharide metabolic process	BIOLOGICAL_PROCESS	1.50072e-09	1.02701e-11	14	11	361	6045
Phytophthora ramorum	clade8	GO:0030247	polysaccharide binding	MOLECULAR_FUNCTION	3.12639e-09	2.40697e-11	10	2	365	6054
Phytophthora ramorum	clade8	GO:0001871	pattern binding	MOLECULAR_FUNCTION	3.12639e-09	2.40697e-11	10	2	365	6054
Phytophthora ramorum	clade8	GO:0030312	external encapsulating structure	CELLULAR_COMPONENT	9.25057e-09	9.89154e-11	10	3	365	6053
Phytophthora ramorum	clade8	GO:0042545	cell wall modification	BIOLOGICAL_PROCESS	9.25057e-09	9.89154e-11	10	3	365	6053
Phytophthora ramorum	clade8	GO:0004252	serine-type endopeptidase activity	MOLECULAR_FUNCTION	9.25057e-09	8.85861e-11	18	31	357	6025
Phytophthora ramorum	clade8	GO:0005618	cell wall	CELLULAR_COMPONENT	9.25057e-09	9.89154e-11	10	3	365	6053
Phytophthora ramorum	clade8	GO:0030599	pectinesterase activity	MOLECULAR_FUNCTION	9.25057e-09	9.89154e-11	10	3	365	6053
Phytophthora ramorum	clade8	GO:0071555	cell wall organization	BIOLOGICAL_PROCESS	9.25057e-09	9.89154e-11	10	3	365	6053
Phytophthora ramorum	clade8	GO:0045229	external encapsulating structure organization	BIOLOGICAL_PROCESS	9.25057e-09	9.89154e-11	10	3	365	6053
Phytophthora ramorum	clade8	GO:0051275	beta-glucan catabolic process	BIOLOGICAL_PROCESS	1.00396e-08	1.24528e-10	8	0	367	6056
Phytophthora ramorum	clade8	GO:0030245	cellulose catabolic process	BIOLOGICAL_PROCESS	1.00396e-08	1.24528e-10	8	0	367	6056
Phytophthora ramorum	clade8	GO:0009251	glucan catabolic process	BIOLOGICAL_PROCESS	1.00396e-08	1.24528e-10	8	0	367	6056
Phytophthora ramorum	clade8	GO:0044247	cellular polysaccharide catabolic process	BIOLOGICAL_PROCESS	1.00396e-08	1.24528e-10	8	0	367	6056
Phytophthora ramorum	clade8	GO:0004650	polygalacturonase activity	MOLECULAR_FUNCTION	1.6144e-08	2.07152e-10	11	6	364	6050
Phytophthora ramorum	clade8	GO:0071554	cell wall organization or biogenesis	BIOLOGICAL_PROCESS	2.47624e-08	3.2833e-10	10	4	365	6052
Phytophthora ramorum	clade8	GO:0044275	cellular carbohydrate catabolic process	BIOLOGICAL_PROCESS	2.57352e-08	3.52235e-10	9	2	366	6054
Phytophthora ramorum	clade8	GO:0008236	serine-type peptidase activity	MOLECULAR_FUNCTION	4.14547e-08	6.02848e-10	21	53	354	6003
Phytophthora ramorum	clade8	GO:0017171	serine hydrolase activity	MOLECULAR_FUNCTION	4.14547e-08	6.02848e-10	21	53	354	6003
Phytophthora ramorum	clade8	GO:0030243	cellulose metabolic process	BIOLOGICAL_PROCESS	7.1064e-08	1.06383e-09	8	1	367	6055
Phytophthora ramorum	clade8	GO:0016835	carbon-oxygen lyase activity	MOLECULAR_FUNCTION	1.12181e-07	1.72734e-09	17	34	358	6022
Phytophthora ramorum	clade8	GO:0030248	cellulose binding	MOLECULAR_FUNCTION	1.36532e-07	2.17383e-09	7	0	368	6056
Phytophthora ramorum	clade8	GO:0006508	proteolysis	BIOLOGICAL_PROCESS	1.36532e-07	2.21909e-09	36	172	339	5884
Phytophthora ramorum	clade8	GO:0016052	carbohydrate catabolic process	BIOLOGICAL_PROCESS	3.23026e-07	5.38837e-09	15	27	360	6029
Phytophthora ramorum	clade8	GO:0008233	peptidase activity	MOLECULAR_FUNCTION	3.30318e-07	5.65129e-09	37	188	338	5868
Phytophthora ramorum	clade8	GO:0070011	peptidase activity, acting on L-amino acid peptides	MOLECULAR_FUNCTION	4.68029e-07	8.20753e-09	36	182	339	5874
Phytophthora ramorum	clade8	GO:0004175	endopeptidase activity	MOLECULAR_FUNCTION	1.28186e-06	2.30275e-08	22	75	353	5981
Phytophthora ramorum	clade8	GO:0030570	pectate lyase activity	MOLECULAR_FUNCTION	2.64967e-06	4.87322e-08	11	14	364	6042
Phytophthora ramorum	clade8	GO:0052689	carboxylic ester hydrolase activity	MOLECULAR_FUNCTION	4.25596e-06	8.0095e-08	11	15	364	6041
Phytophthora ramorum	clade8	GO:0003993	acid phosphatase activity	MOLECULAR_FUNCTION	1.03998e-05	2.00168e-07	11	17	364	6039
Phytophthora ramorum	clade8	GO:0050896	response to stimulus	BIOLOGICAL_PROCESS	1.70456e-05	3.35371e-07	40	255	335	5801
Phytophthora ramorum	clade8	GO:0016788	hydrolase activity, acting on ester bonds	MOLECULAR_FUNCTION	2.71466e-05	5.45718e-07	29	153	346	5903
Phytophthora ramorum	clade8	GO:0051273	beta-glucan metabolic process	BIOLOGICAL_PROCESS	4.84588e-05	1.05706e-06	8	8	367	6048
Phytophthora ramorum	clade8	GO:0044042	glucan metabolic process	BIOLOGICAL_PROCESS	4.84588e-05	1.05706e-06	8	8	367	6048
Phytophthora ramorum	clade8	GO:0044264	cellular polysaccharide metabolic process	BIOLOGICAL_PROCESS	4.84588e-05	1.05706e-06	8	8	367	6048
Phytophthora ramorum	clade8	GO:0006073	cellular glucan metabolic process	BIOLOGICAL_PROCESS	4.84588e-05	1.05706e-06	8	8	367	6048
Phytophthora ramorum	clade8	GO:0071944	cell periphery	CELLULAR_COMPONENT	0.000133675	2.9731e-06	10	19	365	6037
Phytophthora ramorum	clade8	GO:0016894	endonuclease activity, active with either ribo- or deoxyribonucleic acids and producing 3'-phosphomonoesters	MOLECULAR_FUNCTION	0.000165644	3.75498e-06	5	1	370	6055
Phytophthora ramorum	clade8	GO:0009057	macromolecule catabolic process	BIOLOGICAL_PROCESS	0.00039368	9.09269e-06	13	41	362	6015
Phytophthora ramorum	clade8	GO:0044238	primary metabolic process	BIOLOGICAL_PROCESS	0.00050278	1.18276e-05	160	1925	215	4131
Phytophthora ramorum	clade8	GO:0044262	cellular carbohydrate metabolic process	BIOLOGICAL_PROCESS	0.000624506	1.49582e-05	10	24	365	6032
Phytophthora ramorum	clade8	GO:0008810	cellulase activity	MOLECULAR_FUNCTION	0.00130314	3.17703e-05	5	3	370	6053
Phytophthora ramorum	clade8	GO:0005507	copper ion binding	MOLECULAR_FUNCTION	0.00158725	3.93756e-05	7	11	368	6045
Phytophthora ramorum	clade8	GO:0016892	endoribonuclease activity, producing 3'-phosphomonoesters	MOLECULAR_FUNCTION	0.00211629	5.43103e-05	4	1	371	6055
Phytophthora ramorum	clade8	GO:0033897	ribonuclease T2 activity	MOLECULAR_FUNCTION	0.00211629	5.43103e-05	4	1	371	6055
Phytophthora ramorum	clade8	GO:0071704	organic substance metabolic process	BIOLOGICAL_PROCESS	0.00342852	8.94524e-05	160	1996	215	4060
Phytophthora ramorum	clade8	GO:0008152	metabolic process	BIOLOGICAL_PROCESS	0.00349902	9.27884e-05	201	2637	174	3419
Phytophthora ramorum	clade8	GO:0016829	lyase activity	MOLECULAR_FUNCTION	0.00552662	0.000148921	17	91	358	5965
Phytophthora ramorum	clade8	GO:0015926	glucosidase activity	MOLECULAR_FUNCTION	0.00567772	0.000155421	4	2	371	6054
Phytophthora ramorum	clade8	GO:1901575	organic substance catabolic process	BIOLOGICAL_PROCESS	0.00592322	0.000167208	17	92	358	5964
Phytophthora ramorum	clade8	GO:0009056	catabolic process	BIOLOGICAL_PROCESS	0.00592322	0.000167208	17	92	358	5964
Phytophthora ramorum	clade8	GO:0016791	phosphatase activity	MOLECULAR_FUNCTION	0.0237872	0.00068167	11	50	364	6006
Phytophthora ramorum	clade8	GO:0016746	transferase activity, transferring acyl groups	MOLECULAR_FUNCTION	0.0293935	0.000854899	18	118	357	5938
Species	Clade	GO ID	GO Name	GO Category	FDR	P-Value	Nr Test	Nr Reference	Non Annot Test	Non Annot Reference
Phytophthora rubi	clade7	GO:0005576	extracellular region	CELLULAR_COMPONENT	5.18935e-09	2.15774e-12	12	17	149	6035
Phytophthora rubi	clade7	GO:0004553	hydrolase activity, hydrolyzing O-glycosyl compounds	MOLECULAR_FUNCTION	1.39254e-08	1.15804e-11	22	123	139	5929
Phytophthora rubi	clade7	GO:0016798	hydrolase activity, acting on glycosyl bonds	MOLECULAR_FUNCTION	1.41344e-08	1.76312e-11	22	126	139	5926
Phytophthora rubi	clade7	GO:0005975	carbohydrate metabolic process	BIOLOGICAL_PROCESS	1.74378e-06	2.90026e-09	25	221	136	5831
Phytophthora rubi	clade7	GO:0016787	hydrolase activity	MOLECULAR_FUNCTION	4.9285e-06	1.02464e-08	57	1003	104	5049
Phytophthora rubi	clade7	GO:0009405	pathogenesis	BIOLOGICAL_PROCESS	6.62596e-06	1.65305e-08	8	12	153	6040
Phytophthora rubi	clade7	GO:0044419	interspecies interaction between organisms	BIOLOGICAL_PROCESS	7.85195e-06	2.61188e-08	8	13	153	6039
Phytophthora rubi	clade7	GO:0006952	defense response	BIOLOGICAL_PROCESS	7.85195e-06	2.61188e-08	8	13	153	6039
Phytophthora rubi	clade7	GO:0051704	multi-organism process	BIOLOGICAL_PROCESS	1.07279e-05	4.01459e-08	8	14	153	6038
Phytophthora rubi	clade7	GO:0071554	cell wall organization or biogenesis	BIOLOGICAL_PROCESS	9.67093e-05	4.02118e-07	7	13	154	6039
Phytophthora rubi	clade7	GO:0042545	cell wall modification	BIOLOGICAL_PROCESS	0.000129093	6.97801e-07	6	8	155	6044
Phytophthora rubi	clade7	GO:0005618	cell wall	CELLULAR_COMPONENT	0.000129093	6.97801e-07	6	8	155	6044
Phytophthora rubi	clade7	GO:0030599	pectinesterase activity	MOLECULAR_FUNCTION	0.000129093	6.97801e-07	6	8	155	6044
Phytophthora rubi	clade7	GO:0030312	external encapsulating structure	CELLULAR_COMPONENT	0.000182487	1.13817e-06	6	9	155	6043
Phytophthora rubi	clade7	GO:0016837	carbon-oxygen lyase activity, acting on polysaccharides	MOLECULAR_FUNCTION	0.000182487	1.13817e-06	6	9	155	6043
Phytophthora rubi	clade7	GO:0004650	polygalacturonase activity	MOLECULAR_FUNCTION	0.000238123	1.78221e-06	6	10	155	6042
Phytophthora rubi	clade7	GO:0071555	cell wall organization	BIOLOGICAL_PROCESS	0.000238123	1.78221e-06	6	10	155	6042
Phytophthora rubi	clade7	GO:0045229	external encapsulating structure organization	BIOLOGICAL_PROCESS	0.000238123	1.78221e-06	6	10	155	6042
Phytophthora rubi	clade7	GO:0003993	acid phosphatase activity	MOLECULAR_FUNCTION	0.000950463	7.50885e-06	5	7	156	6045
Phytophthora rubi	clade7	GO:0008236	serine-type peptidase activity	MOLECULAR_FUNCTION	0.00149484	1.30527e-05	9	48	152	6004
Phytophthora rubi	clade7	GO:0017171	serine hydrolase activity	MOLECULAR_FUNCTION	0.00149484	1.30527e-05	9	48	152	6004
Phytophthora rubi	clade7	GO:0052689	carboxylic ester hydrolase activity	MOLECULAR_FUNCTION	0.00159513	1.45916e-05	6	16	155	6036
Phytophthora rubi	clade7	GO:0016788	hydrolase activity, acting on ester bonds	MOLECULAR_FUNCTION	0.00386493	3.69619e-05	14	139	147	5913
Phytophthora rubi	clade7	GO:0003824	catalytic activity	MOLECULAR_FUNCTION	0.00430149	4.29255e-05	105	2985	56	3067
Phytophthora rubi	clade7	GO:0005507	copper ion binding	MOLECULAR_FUNCTION	0.00940608	9.77763e-05	6	24	155	6028
Phytophthora rubi	clade7	GO:0004252	serine-type endopeptidase activity	MOLECULAR_FUNCTION	0.018712	0.000202292	5	17	156	6035
Phytophthora rubi	clade7	GO:0006508	proteolysis	BIOLOGICAL_PROCESS	0.0269294	0.000302326	13	151	148	5901
Phytophthora rubi	clade7	GO:0070011	peptidase activity, acting on L-amino acid peptides	MOLECULAR_FUNCTION	0.0412643	0.000480416	13	159	148	5893
Species	Clade	GO ID	GO Name	GO Category	FDR	P-Value	Nr Test	Nr Reference	Non Annot Test	Non Annot Reference
Phytophthora sojae	clade7	GO:0004553	hydrolase activity, hydrolyzing O-glycosyl compounds	MOLECULAR_FUNCTION	8.07349e-62	3.41229e-65	96	117	311	6640
Phytophthora sojae	clade7	GO:0005576	extracellular region	CELLULAR_COMPONENT	8.59888e-62	1.09031e-64	72	37	335	6720
Phytophthora sojae	clade7	GO:0016798	hydrolase activity, acting on glycosyl bonds	MOLECULAR_FUNCTION	8.59888e-62	1.02132e-64	96	119	311	6638
Phytophthora sojae	clade7	GO:0005975	carbohydrate metabolic process	BIOLOGICAL_PROCESS	1.49456e-50	2.52673e-53	98	187	309	6570
Phytophthora sojae	clade7	GO:0016787	hydrolase activity	MOLECULAR_FUNCTION	1.72102e-46	3.63698e-49	199	1091	208	5666
Phytophthora sojae	clade7	GO:0044419	interspecies interaction between organisms	BIOLOGICAL_PROCESS	2.09788e-37	7.09342e-40	42	17	365	6740
Phytophthora sojae	clade7	GO:0009405	pathogenesis	BIOLOGICAL_PROCESS	2.09788e-37	7.09342e-40	42	17	365	6740
Phytophthora sojae	clade7	GO:0051704	multi-organism process	BIOLOGICAL_PROCESS	2.09788e-37	7.09342e-40	42	17	365	6740
Phytophthora sojae	clade7	GO:0006952	defense response	BIOLOGICAL_PROCESS	5.30154e-36	2.01665e-38	42	20	365	6737
Phytophthora sojae	clade7	GO:0003824	catalytic activity	MOLECULAR_FUNCTION	1.23086e-28	5.20228e-31	304	3085	103	3672
Phytophthora sojae	clade7	GO:0006950	response to stress	BIOLOGICAL_PROCESS	2.51803e-22	1.17068e-24	47	94	360	6663
Phytophthora sojae	clade7	GO:0016837	carbon-oxygen lyase activity, acting on polysaccharides	MOLECULAR_FUNCTION	8.12828e-16	4.12254e-18	23	20	384	6737
Phytophthora sojae	clade7	GO:0004650	polygalacturonase activity	MOLECULAR_FUNCTION	1.60147e-15	8.79928e-18	18	7	389	6750
Phytophthora sojae	clade7	GO:0030570	pectate lyase activity	MOLECULAR_FUNCTION	8.3935e-15	4.96657e-17	21	17	386	6740
Phytophthora sojae	clade7	GO:0000272	polysaccharide catabolic process	BIOLOGICAL_PROCESS	2.69957e-13	1.71148e-15	14	3	393	6754
Phytophthora sojae	clade7	GO:0016835	carbon-oxygen lyase activity	MOLECULAR_FUNCTION	4.14808e-13	2.80512e-15	25	40	382	6717
Phytophthora sojae	clade7	GO:0008810	cellulase activity	MOLECULAR_FUNCTION	2.29988e-12	1.7497e-14	11	0	396	6757
Phytophthora sojae	clade7	GO:0004252	serine-type endopeptidase activity	MOLECULAR_FUNCTION	2.29988e-12	1.70644e-14	23	35	384	6722
Phytophthora sojae	clade7	GO:0005976	polysaccharide metabolic process	BIOLOGICAL_PROCESS	1.78516e-11	1.43356e-13	16	12	391	6745
Phytophthora sojae	clade7	GO:0008236	serine-type peptidase activity	MOLECULAR_FUNCTION	3.67138e-10	3.25862e-12	25	60	382	6697
Phytophthora sojae	clade7	GO:0017171	serine hydrolase activity	MOLECULAR_FUNCTION	3.67138e-10	3.25862e-12	25	60	382	6697
Phytophthora sojae	clade7	GO:0071554	cell wall organization or biogenesis	BIOLOGICAL_PROCESS	1.78448e-09	1.65928e-11	13	9	394	6748
Phytophthora sojae	clade7	GO:0004175	endopeptidase activity	MOLECULAR_FUNCTION	6.05116e-09	5.88236e-11	27	84	380	6673
Phytophthora sojae	clade7	GO:0030312	external encapsulating structure	CELLULAR_COMPONENT	6.55211e-09	8.0309e-11	12	8	395	6749
Phytophthora sojae	clade7	GO:0042545	cell wall modification	BIOLOGICAL_PROCESS	6.55211e-09	8.0309e-11	12	8	395	6749
Phytophthora sojae	clade7	GO:0005618	cell wall	CELLULAR_COMPONENT	6.55211e-09	8.0309e-11	12	8	395	6749
Phytophthora sojae	clade7	GO:0030599	pectinesterase activity	MOLECULAR_FUNCTION	6.55211e-09	8.0309e-11	12	8	395	6749
Phytophthora sojae	clade7	GO:0071555	cell wall organization	BIOLOGICAL_PROCESS	6.55211e-09	8.0309e-11	12	8	395	6749
Phytophthora sojae	clade7	GO:0045229	external encapsulating structure organization	BIOLOGICAL_PROCESS	6.55211e-09	8.0309e-11	12	8	395	6749
Phytophthora sojae	clade7	GO:0050896	response to stimulus	BIOLOGICAL_PROCESS	9.32686e-09	1.18261e-10	47	254	360	6503
Phytophthora sojae	clade7	GO:0052689	carboxylic ester hydrolase activity	MOLECULAR_FUNCTION	2.00479e-07	2.62674e-09	13	17	394	6740
Phytophthora sojae	clade7	GO:0008152	metabolic process	BIOLOGICAL_PROCESS	3.31932e-07	4.48936e-09	221	2677	186	4080
Phytophthora sojae	clade7	GO:0030248	cellulose binding	MOLECULAR_FUNCTION	1.03261e-06	1.44025e-08	8	3	399	6754
Phytophthora sojae	clade7	GO:0016829	lyase activity	MOLECULAR_FUNCTION	1.91975e-06	2.75872e-08	25	101	382	6656
Phytophthora sojae	clade7	GO:0016788	hydrolase activity, acting on ester bonds	MOLECULAR_FUNCTION	2.53242e-06	3.74618e-08	34	181	373	6576
Phytophthora sojae	clade7	GO:0016052	carbohydrate catabolic process	BIOLOGICAL_PROCESS	3.30604e-06	5.03032e-08	14	29	393	6728
Phytophthora sojae	clade7	GO:0044238	primary metabolic process	BIOLOGICAL_PROCESS	4.85819e-06	7.59735e-08	164	1872	243	4885
Phytophthora sojae	clade7	GO:0016755	transferase activity, transferring amino-acyl groups	MOLECULAR_FUNCTION	6.82873e-06	1.09675e-07	10	12	397	6745
Phytophthora sojae	clade7	GO:0009057	macromolecule catabolic process	BIOLOGICAL_PROCESS	1.01714e-05	1.67661e-07	16	45	391	6712
Phytophthora sojae	clade7	GO:0006508	proteolysis	BIOLOGICAL_PROCESS	1.20952e-05	2.04483e-07	39	246	368	6511
Phytophthora sojae	clade7	GO:0071944	cell periphery	CELLULAR_COMPONENT	1.40394e-05	2.43287e-07	12	23	395	6734
Phytophthora sojae	clade7	GO:0071704	organic substance metabolic process	BIOLOGICAL_PROCESS	1.62845e-05	2.89074e-07	166	1940	241	4817
Phytophthora sojae	clade7	GO:0030247	polysaccharide binding	MOLECULAR_FUNCTION	2.46591e-05	4.5858e-07	8	7	399	6750
Phytophthora sojae	clade7	GO:0001871	pattern binding	MOLECULAR_FUNCTION	2.46591e-05	4.5858e-07	8	7	399	6750
Phytophthora sojae	clade7	GO:0033897	ribonuclease T2 activity	MOLECULAR_FUNCTION	3.04013e-05	5.78216e-07	5	0	402	6757
Phytophthora sojae	clade7	GO:0016894	endonuclease activity, active with either ribo- or deoxyribonucleic acids and producing 3'-phosphomonoesters	MOLECULAR_FUNCTION	4.23796e-05	8.23948e-07	6	2	401	6755
Phytophthora sojae	clade7	GO:0030246	carbohydrate binding	MOLECULAR_FUNCTION	5.56738e-05	1.10595e-06	10	17	397	6740
Phytophthora sojae	clade7	GO:0008233	peptidase activity	MOLECULAR_FUNCTION	5.94616e-05	1.20632e-06	39	266	368	6491
Phytophthora sojae	clade7	GO:0070011	peptidase activity, acting on L-amino acid peptides	MOLECULAR_FUNCTION	0.000242985	5.03224e-06	37	262	370	6495
Phytophthora sojae	clade7	GO:0016892	endoribonuclease activity, producing 3'-phosphomonoesters	MOLECULAR_FUNCTION	0.000522102	1.10334e-05	5	2	402	6755
Phytophthora sojae	clade7	GO:0003993	acid phosphatase activity	MOLECULAR_FUNCTION	0.00154327	3.32658e-05	8	16	399	6741
Phytophthora sojae	clade7	GO:1901575	organic substance catabolic process	BIOLOGICAL_PROCESS	0.00238639	5.2448e-05	18	94	389	6663
Phytophthora sojae	clade7	GO:0009056	catabolic process	BIOLOGICAL_PROCESS	0.00264226	5.91885e-05	18	95	389	6662
Phytophthora sojae	clade7	GO:0004519	endonuclease activity	MOLECULAR_FUNCTION	0.00279955	6.3895e-05	8	18	399	6739
Phytophthora sojae	clade7	GO:0005507	copper ion binding	MOLECULAR_FUNCTION	0.0063151	0.000146801	7	15	400	6742
Species	Clade	GO ID	GO Name	GO Category	FDR	P-Value	Nr Test	Nr Reference	Non Annot Test	Non Annot Reference
Phytophthora taxon totara	clade3	GO:0004553	hydrolase activity, hydrolyzing O-glycosyl compounds	MOLECULAR_FUNCTION	6.14051e-40	2.55535e-43	67	117	227	5738
Phytophthora taxon totara	clade4	GO:0016798	hydrolase activity, acting on glycosyl bonds	MOLECULAR_FUNCTION	6.97075e-40	5.8017e-43	67	119	227	5736
Phytophthora taxon totara	clade5	GO:0005576	extracellular region	CELLULAR_COMPONENT	5.96133e-39	7.44236e-42	42	20	252	5835
Phytophthora taxon totara	clade6	GO:0005975	carbohydrate metabolic process	BIOLOGICAL_PROCESS	7.84551e-31	1.30595e-33	66	177	228	5678
Phytophthora taxon totara	clade7	GO:0016787	hydrolase activity	MOLECULAR_FUNCTION	6.05389e-28	1.25965e-30	135	953	159	4902
Phytophthora taxon totara	clade8	GO:0044419	interspecies interaction between organisms	BIOLOGICAL_PROCESS	1.55007e-25	5.16045e-28	27	11	267	5844
Phytophthora taxon totara	clade9	GO:0009405	pathogenesis	BIOLOGICAL_PROCESS	1.55007e-25	5.16045e-28	27	11	267	5844
Phytophthora taxon totara	clade10	GO:0051704	multi-organism process	BIOLOGICAL_PROCESS	1.55007e-25	5.16045e-28	27	11	267	5844
Phytophthora taxon totara	clade11	GO:0006952	defense response	BIOLOGICAL_PROCESS	2.44871e-23	9.17121e-26	27	16	267	5839
Phytophthora taxon totara	clade12	GO:0003824	catalytic activity	MOLECULAR_FUNCTION	6.45826e-18	2.68758e-20	211	2608	83	3247
Phytophthora taxon totara	clade13	GO:0006950	response to stress	BIOLOGICAL_PROCESS	4.52075e-13	2.06942e-15	31	88	263	5767
Phytophthora taxon totara	clade14	GO:0016755	transferase activity, transferring amino-acyl groups	MOLECULAR_FUNCTION	1.75688e-09	8.77344e-12	11	5	283	5850
Phytophthora taxon totara	clade15	GO:0000272	polysaccharide catabolic process	BIOLOGICAL_PROCESS	2.46553e-08	1.33383e-10	11	8	283	5847
Phytophthora taxon totara	clade16	GO:0005976	polysaccharide metabolic process	BIOLOGICAL_PROCESS	4.90308e-07	2.85656e-09	12	17	282	5838
Phytophthora taxon totara	clade17	GO:0004650	polygalacturonase activity	MOLECULAR_FUNCTION	8.72441e-06	5.80901e-08	8	6	286	5849
Phytophthora taxon totara	clade18	GO:0030570	pectate lyase activity	MOLECULAR_FUNCTION	8.72441e-06	5.80901e-08	8	6	286	5849
Phytophthora taxon totara	clade19	GO:0004252	serine-type endopeptidase activity	MOLECULAR_FUNCTION	1.42772e-05	1.01004e-07	12	26	282	5829
Phytophthora taxon totara	clade20	GO:0016052	carbohydrate catabolic process	BIOLOGICAL_PROCESS	1.86537e-05	1.39728e-07	12	27	282	5828
Phytophthora taxon totara	clade21	GO:0016894	endonuclease activity, active with either ribo- or deoxyribonucleic acids and producing 3'-phosphomonoesters	MOLECULAR_FUNCTION	2.83607e-05	2.93471e-07	6	2	288	5853
Phytophthora taxon totara	clade22	GO:0051275	beta-glucan catabolic process	BIOLOGICAL_PROCESS	2.83607e-05	2.93471e-07	6	2	288	5853
Phytophthora taxon totara	clade23	GO:0030245	cellulose catabolic process	BIOLOGICAL_PROCESS	2.83607e-05	2.93471e-07	6	2	288	5853
Phytophthora taxon totara	clade24	GO:0009251	glucan catabolic process	BIOLOGICAL_PROCESS	2.83607e-05	2.93471e-07	6	2	288	5853
Phytophthora taxon totara	clade25	GO:0033897	ribonuclease T2 activity	MOLECULAR_FUNCTION	2.83607e-05	2.41865e-07	5	0	289	5855
Phytophthora taxon totara	clade26	GO:0044247	cellular polysaccharide catabolic process	BIOLOGICAL_PROCESS	2.83607e-05	2.93471e-07	6	2	288	5853
Phytophthora taxon totara	clade27	GO:0006508	proteolysis	BIOLOGICAL_PROCESS	2.83607e-05	2.95055e-07	28	175	266	5680
Phytophthora taxon totara	clade28	GO:0030247	polysaccharide binding	MOLECULAR_FUNCTION	3.05208e-05	3.42931e-07	7	5	287	5850
Phytophthora taxon totara	clade29	GO:0001871	pattern binding	MOLECULAR_FUNCTION	3.05208e-05	3.42931e-07	7	5	287	5850
Phytophthora taxon totara	clade30	GO:0016837	carbon-oxygen lyase activity, acting on polysaccharides	MOLECULAR_FUNCTION	3.55634e-05	4.14389e-07	8	9	286	5846
Phytophthora taxon totara	clade31	GO:0030246	carbohydrate binding	MOLECULAR_FUNCTION	4.32992e-05	5.22545e-07	9	14	285	5841
Phytophthora taxon totara	clade32	GO:0030248	cellulose binding	MOLECULAR_FUNCTION	6.76914e-05	8.45086e-07	6	3	288	5852
Phytophthora taxon totara	clade33	GO:0008236	serine-type peptidase activity	MOLECULAR_FUNCTION	7.84263e-05	1.07483e-06	14	49	280	5806
Phytophthora taxon totara	clade34	GO:0008233	peptidase activity	MOLECULAR_FUNCTION	7.84263e-05	1.07702e-06	28	188	266	5667
Phytophthora taxon totara	clade35	GO:0017171	serine hydrolase activity	MOLECULAR_FUNCTION	7.84263e-05	1.07483e-06	14	49	280	5806
Phytophthora taxon totara	clade36	GO:0030243	cellulose metabolic process	BIOLOGICAL_PROCESS	0.000139237	2.028e-06	6	4	288	5851
Phytophthora taxon totara	clade37	GO:0044275	cellular carbohydrate catabolic process	BIOLOGICAL_PROCESS	0.000139237	2.028e-06	6	4	288	5851
Phytophthora taxon totara	clade38	GO:0004175	endopeptidase activity	MOLECULAR_FUNCTION	0.000245911	3.68407e-06	16	73	278	5782
Phytophthora taxon totara	clade39	GO:0050896	response to stimulus	BIOLOGICAL_PROCESS	0.00028593	4.40259e-06	32	253	262	5602
Phytophthora taxon totara	clade40	GO:0016892	endoribonuclease activity, producing 3'-phosphomonoesters	MOLECULAR_FUNCTION	0.000288913	4.68898e-06	5	2	289	5853
Phytophthora taxon totara	clade41	GO:0008152	metabolic process	BIOLOGICAL_PROCESS	0.000288913	4.6241e-06	158	2366	136	3489
Phytophthora taxon totara	clade42	GO:0070011	peptidase activity, acting on L-amino acid peptides	MOLECULAR_FUNCTION	0.000317294	5.28163e-06	26	182	268	5673
Phytophthora taxon totara	clade43	GO:0044238	primary metabolic process	BIOLOGICAL_PROCESS	0.000821873	1.40228e-05	121	1711	173	4144
Phytophthora taxon totara	clade44	GO:0003993	acid phosphatase activity	MOLECULAR_FUNCTION	0.00252842	4.41921e-05	8	21	286	5834
Phytophthora taxon totara	clade45	GO:0071704	organic substance metabolic process	BIOLOGICAL_PROCESS	0.00419648	7.50931e-05	121	1773	173	4082
Phytophthora taxon totara	clade46	GO:0008810	cellulase activity	MOLECULAR_FUNCTION	0.00449705	8.79619e-05	5	6	289	5849
Phytophthora taxon totara	clade47	GO:0051273	beta-glucan metabolic process	BIOLOGICAL_PROCESS	0.00449705	8.98287e-05	6	11	288	5844
Phytophthora taxon totara	clade48	GO:0044042	glucan metabolic process	BIOLOGICAL_PROCESS	0.00449705	8.98287e-05	6	11	288	5844
Phytophthora taxon totara	clade49	GO:0044264	cellular polysaccharide metabolic process	BIOLOGICAL_PROCESS	0.00449705	8.98287e-05	6	11	288	5844
Phytophthora taxon totara	clade50	GO:0006073	cellular glucan metabolic process	BIOLOGICAL_PROCESS	0.00449705	8.98287e-05	6	11	288	5844
Phytophthora taxon totara	clade51	GO:0016835	carbon-oxygen lyase activity	MOLECULAR_FUNCTION	0.0051263	0.000104531	9	32	285	5823
Phytophthora taxon totara	clade52	GO:0009057	macromolecule catabolic process	BIOLOGICAL_PROCESS	0.00584143	0.000121544	11	50	283	5805
Phytophthora taxon totara	clade53	GO:0016788	hydrolase activity, acting on ester bonds	MOLECULAR_FUNCTION	0.0141671	0.000300675	21	171	273	5684
Phytophthora taxon totara	clade54	GO:1901575	organic substance catabolic process	BIOLOGICAL_PROCESS	0.0218753	0.000473373	14	92	280	5763
Phytophthora taxon totara	clade55	GO:0004521	endoribonuclease activity	MOLECULAR_FUNCTION	0.02212	0.000487874	5	10	289	5845
Phytophthora taxon totara	clade56	GO:0009056	catabolic process	BIOLOGICAL_PROCESS	0.0232141	0.000521666	14	93	280	5762
Phytophthora taxon totara	clade57	GO:0004519	endonuclease activity	MOLECULAR_FUNCTION	0.0321338	0.00073548	6	18	288	5837
Phytophthora taxon totara	clade58	GO:0016684	oxidoreductase activity, acting on peroxide as acceptor	MOLECULAR_FUNCTION	0.0497941	0.00116041	6	20	288	5835
Species	Clade	GO ID	GO Name	GO Category	FDR	P-Value	Nr Test	Nr Reference	Non Annot Test	Non Annot Reference
Pilasporangium apinafurcum	n/a	GO:0005576	extracellular region	CELLULAR_COMPONENT	1.08999e-53	4.48924e-57	49	13	196	5430
Pilasporangium apinafurcum	n/a	GO:0009405	pathogenesis	BIOLOGICAL_PROCESS	3.6602e-41	3.01499e-44	37	8	208	5435
Pilasporangium apinafurcum	n/a	GO:0044419	interspecies interaction between organisms	BIOLOGICAL_PROCESS	9.01822e-41	1.4857e-43	37	9	208	5434
Pilasporangium apinafurcum	n/a	GO:0051704	multi-organism process	BIOLOGICAL_PROCESS	9.01822e-41	1.4857e-43	37	9	208	5434
Pilasporangium apinafurcum	n/a	GO:0006952	defense response	BIOLOGICAL_PROCESS	1.37534e-39	2.83226e-42	37	11	208	5432
Pilasporangium apinafurcum	n/a	GO:0016787	hydrolase activity	MOLECULAR_FUNCTION	2.87422e-29	7.10269e-32	117	815	128	4628
Pilasporangium apinafurcum	n/a	GO:0006950	response to stress	BIOLOGICAL_PROCESS	1.81616e-22	5.23605e-25	39	80	206	5363
Pilasporangium apinafurcum	n/a	GO:0004553	hydrolase activity, hydrolyzing O-glycosyl compounds	MOLECULAR_FUNCTION	4.3156e-22	1.42194e-24	36	65	209	5378
Pilasporangium apinafurcum	n/a	GO:0016798	hydrolase activity, acting on glycosyl bonds	MOLECULAR_FUNCTION	8.46398e-22	3.13739e-24	36	67	209	5376
Pilasporangium apinafurcum	n/a	GO:0004252	serine-type endopeptidase activity	MOLECULAR_FUNCTION	2.76296e-18	1.25175e-20	23	21	222	5422
Pilasporangium apinafurcum	n/a	GO:0006508	proteolysis	BIOLOGICAL_PROCESS	2.76296e-18	1.1565e-20	46	170	199	5273
Pilasporangium apinafurcum	n/a	GO:0008233	peptidase activity	MOLECULAR_FUNCTION	2.44533e-17	1.20856e-19	46	182	199	5261
Pilasporangium apinafurcum	n/a	GO:0070011	peptidase activity, acting on L-amino acid peptides	MOLECULAR_FUNCTION	2.2578e-16	1.20887e-18	44	176	201	5267
Pilasporangium apinafurcum	n/a	GO:0004175	endopeptidase activity	MOLECULAR_FUNCTION	6.97205e-14	4.02013e-16	28	72	217	5371
Pilasporangium apinafurcum	n/a	GO:0008236	serine-type peptidase activity	MOLECULAR_FUNCTION	2.1385e-13	1.40923e-15	24	50	221	5393
Pilasporangium apinafurcum	n/a	GO:0017171	serine hydrolase activity	MOLECULAR_FUNCTION	2.1385e-13	1.40923e-15	24	50	221	5393
Pilasporangium apinafurcum	n/a	GO:0003824	catalytic activity	MOLECULAR_FUNCTION	1.29358e-12	9.05717e-15	169	2392	76	3051
Pilasporangium apinafurcum	n/a	GO:0005975	carbohydrate metabolic process	BIOLOGICAL_PROCESS	1.58269e-11	1.17333e-13	31	120	214	5323
Pilasporangium apinafurcum	n/a	GO:0050896	response to stimulus	BIOLOGICAL_PROCESS	2.12798e-09	1.66522e-11	39	236	206	5207
Pilasporangium apinafurcum	n/a	GO:0003993	acid phosphatase activity	MOLECULAR_FUNCTION	1.5997e-06	1.31771e-08	11	18	234	5425
Pilasporangium apinafurcum	n/a	GO:0030247	polysaccharide binding	MOLECULAR_FUNCTION	2.99821e-06	2.71667e-08	7	3	238	5440
Pilasporangium apinafurcum	n/a	GO:0001871	pattern binding	MOLECULAR_FUNCTION	2.99821e-06	2.71667e-08	7	3	238	5440
Pilasporangium apinafurcum	n/a	GO:0030246	carbohydrate binding	MOLECULAR_FUNCTION	1.93831e-05	1.83612e-07	8	9	237	5434
Pilasporangium apinafurcum	n/a	GO:0016684	oxidoreductase activity, acting on peroxide as acceptor	MOLECULAR_FUNCTION	3.69401e-05	3.65141e-07	10	21	235	5422
Pilasporangium apinafurcum	n/a	GO:0004601	peroxidase activity	MOLECULAR_FUNCTION	4.77791e-05	4.91959e-07	9	16	236	5427
Pilasporangium apinafurcum	n/a	GO:0016788	hydrolase activity, acting on ester bonds	MOLECULAR_FUNCTION	5.90852e-05	6.32708e-07	23	145	222	5298
Pilasporangium apinafurcum	n/a	GO:0016837	carbon-oxygen lyase activity, acting on polysaccharides	MOLECULAR_FUNCTION	9.46622e-05	1.09166e-06	6	4	239	5439
Pilasporangium apinafurcum	n/a	GO:0030570	pectate lyase activity	MOLECULAR_FUNCTION	9.46622e-05	1.09166e-06	6	4	239	5439
Pilasporangium apinafurcum	n/a	GO:0016894	endonuclease activity, active with either ribo- or deoxyribonucleic acids and producing 3'-phosphomonoesters	MOLECULAR_FUNCTION	0.000193845	2.31528e-06	6	5	239	5438
Pilasporangium apinafurcum	n/a	GO:0030248	cellulose binding	MOLECULAR_FUNCTION	0.000272098	3.362e-06	4	0	241	5443
Pilasporangium apinafurcum	n/a	GO:0016209	antioxidant activity	MOLECULAR_FUNCTION	0.000302066	3.8567e-06	10	29	235	5414
Pilasporangium apinafurcum	n/a	GO:0033897	ribonuclease T2 activity	MOLECULAR_FUNCTION	0.00052753	7.16989e-06	5	3	240	5440
Pilasporangium apinafurcum	n/a	GO:0008199	ferric iron binding	MOLECULAR_FUNCTION	0.00052753	7.16989e-06	5	3	240	5440
Pilasporangium apinafurcum	n/a	GO:0004519	endonuclease activity	MOLECULAR_FUNCTION	0.000600612	8.41055e-06	8	18	237	5425
Pilasporangium apinafurcum	n/a	GO:0008152	metabolic process	BIOLOGICAL_PROCESS	0.000620362	8.94262e-06	132	2165	113	3278
Pilasporangium apinafurcum	n/a	GO:0071704	organic substance metabolic process	BIOLOGICAL_PROCESS	0.000971371	1.44025e-05	106	1639	139	3804
Pilasporangium apinafurcum	n/a	GO:0042578	phosphoric ester hydrolase activity	MOLECULAR_FUNCTION	0.0011093	1.69044e-05	14	73	231	5370
Pilasporangium apinafurcum	n/a	GO:0016791	phosphatase activity	MOLECULAR_FUNCTION	0.00168829	2.6423e-05	12	56	233	5387
Pilasporangium apinafurcum	n/a	GO:0044238	primary metabolic process	BIOLOGICAL_PROCESS	0.00178507	2.86728e-05	102	1583	143	3860
Pilasporangium apinafurcum	n/a	GO:0016892	endoribonuclease activity, producing 3'-phosphomonoesters	MOLECULAR_FUNCTION	0.00182346	3.00405e-05	5	5	240	5438
Pilasporangium apinafurcum	n/a	GO:0044036	cell wall macromolecule metabolic process	BIOLOGICAL_PROCESS	0.0039135	7.89792e-05	3	0	242	5443
Pilasporangium apinafurcum	n/a	GO:0016998	cell wall macromolecule catabolic process	BIOLOGICAL_PROCESS	0.0039135	7.89792e-05	3	0	242	5443
Pilasporangium apinafurcum	n/a	GO:0004568	chitinase activity	MOLECULAR_FUNCTION	0.0039135	7.89792e-05	3	0	242	5443
Pilasporangium apinafurcum	n/a	GO:0046348	amino sugar catabolic process	BIOLOGICAL_PROCESS	0.0039135	7.89792e-05	3	0	242	5443
Pilasporangium apinafurcum	n/a	GO:0004650	polygalacturonase activity	MOLECULAR_FUNCTION	0.0039135	7.89792e-05	3	0	242	5443
Pilasporangium apinafurcum	n/a	GO:1901072	glucosamine-containing compound catabolic process	BIOLOGICAL_PROCESS	0.0039135	7.89792e-05	3	0	242	5443
Pilasporangium apinafurcum	n/a	GO:0006026	aminoglycan catabolic process	BIOLOGICAL_PROCESS	0.0039135	7.89792e-05	3	0	242	5443
Pilasporangium apinafurcum	n/a	GO:0006032	chitin catabolic process	BIOLOGICAL_PROCESS	0.0039135	7.89792e-05	3	0	242	5443
Pilasporangium apinafurcum	n/a	GO:0071554	cell wall organization or biogenesis	BIOLOGICAL_PROCESS	0.0039135	7.89792e-05	3	0	242	5443
Pilasporangium apinafurcum	n/a	GO:0008237	metallopeptidase activity	MOLECULAR_FUNCTION	0.00486043	0.000100091	9	36	236	5407
Pilasporangium apinafurcum	n/a	GO:0008234	cysteine-type peptidase activity	MOLECULAR_FUNCTION	0.00543511	0.000114164	11	56	234	5387
Pilasporangium apinafurcum	n/a	GO:0034655	nucleobase-containing compound catabolic process	BIOLOGICAL_PROCESS	0.00966396	0.000206971	5	9	240	5434
Pilasporangium apinafurcum	n/a	GO:1901071	glucosamine-containing compound metabolic process	BIOLOGICAL_PROCESS	0.0132599	0.000305831	3	1	242	5442
Pilasporangium apinafurcum	n/a	GO:0006040	amino sugar metabolic process	BIOLOGICAL_PROCESS	0.0132599	0.000305831	3	1	242	5442
Pilasporangium apinafurcum	n/a	GO:0006022	aminoglycan metabolic process	BIOLOGICAL_PROCESS	0.0132599	0.000305831	3	1	242	5442
Pilasporangium apinafurcum	n/a	GO:0006030	chitin metabolic process	BIOLOGICAL_PROCESS	0.0132599	0.000305831	3	1	242	5442
Pilasporangium apinafurcum	n/a	GO:0046700	heterocycle catabolic process	BIOLOGICAL_PROCESS	0.0179169	0.000420619	5	11	240	5432
Pilasporangium apinafurcum	n/a	GO:0004521	endoribonuclease activity	MOLECULAR_FUNCTION	0.0232733	0.000575122	5	12	240	5431
Pilasporangium apinafurcum	n/a	GO:0044270	cellular nitrogen compound catabolic process	BIOLOGICAL_PROCESS	0.0232733	0.000575122	5	12	240	5431
Pilasporangium apinafurcum	n/a	GO:0019439	aromatic compound catabolic process	BIOLOGICAL_PROCESS	0.0232733	0.000575122	5	12	240	5431
Pilasporangium apinafurcum	n/a	GO:1901361	organic cyclic compound catabolic process	BIOLOGICAL_PROCESS	0.0305934	0.000768614	5	13	240	5430
Pilasporangium apinafurcum	n/a	GO:0016835	carbon-oxygen lyase activity	MOLECULAR_FUNCTION	0.0398252	0.00101695	6	22	239	5421
Pilasporangium apinafurcum	n/a	GO:0004181	metallocarboxypeptidase activity	MOLECULAR_FUNCTION	0.0479678	0.00126439	4	8	241	5435
Pilasporangium apinafurcum	n/a	GO:0008235	metalloexopeptidase activity	MOLECULAR_FUNCTION	0.0479678	0.00126439	4	8	241	5435
Species	Clade	GO ID	GO Name	GO Category	FDR	P-Value	Nr Test	Nr Reference	Non Annot Test	Non Annot Reference
Plasmopara halstedii	n/a	GO:0004553	hydrolase activity, hydrolyzing O-glycosyl compounds	MOLECULAR_FUNCTION	1.93894e-14	8.34568e-18	24	53	125	4227
Plasmopara halstedii	n/a	GO:0016798	hydrolase activity, acting on glycosyl bonds	MOLECULAR_FUNCTION	1.93894e-14	1.63762e-17	24	55	125	4225
Plasmopara halstedii	n/a	GO:0016787	hydrolase activity	MOLECULAR_FUNCTION	7.29492e-12	9.24188e-15	62	632	87	3648
Plasmopara halstedii	n/a	GO:0005576	extracellular region	CELLULAR_COMPONENT	1.52919e-09	2.5831e-12	12	12	137	4268
Plasmopara halstedii	n/a	GO:0005975	carbohydrate metabolic process	BIOLOGICAL_PROCESS	1.62333e-09	3.42765e-12	23	96	126	4184
Plasmopara halstedii	n/a	GO:0009405	pathogenesis	BIOLOGICAL_PROCESS	1.60411e-07	4.06446e-10	9	7	140	4273
Plasmopara halstedii	n/a	GO:0006952	defense response	BIOLOGICAL_PROCESS	2.83853e-07	8.39093e-10	9	8	140	4272
Plasmopara halstedii	n/a	GO:0004252	serine-type endopeptidase activity	MOLECULAR_FUNCTION	6.35597e-07	2.4157e-09	12	27	137	4253
Plasmopara halstedii	n/a	GO:0003824	catalytic activity	MOLECULAR_FUNCTION	6.35597e-07	2.34524e-09	101	1849	48	2431
Plasmopara halstedii	n/a	GO:0044419	interspecies interaction between organisms	BIOLOGICAL_PROCESS	6.47863e-07	3.0095e-09	9	10	140	4270
Plasmopara halstedii	n/a	GO:0051704	multi-organism process	BIOLOGICAL_PROCESS	6.47863e-07	3.0095e-09	9	10	140	4270
Plasmopara halstedii	n/a	GO:0006508	proteolysis	BIOLOGICAL_PROCESS	8.36482e-07	4.23893e-09	23	144	126	4136
Plasmopara halstedii	n/a	GO:0008236	serine-type peptidase activity	MOLECULAR_FUNCTION	1.86992e-06	1.10553e-08	13	40	136	4240
Plasmopara halstedii	n/a	GO:0017171	serine hydrolase activity	MOLECULAR_FUNCTION	1.86992e-06	1.10553e-08	13	40	136	4240
Plasmopara halstedii	n/a	GO:0008233	peptidase activity	MOLECULAR_FUNCTION	4.02322e-06	2.54849e-08	23	160	126	4120
Plasmopara halstedii	n/a	GO:0000272	polysaccharide catabolic process	BIOLOGICAL_PROCESS	3.64902e-05	2.46555e-07	6	4	143	4276
Plasmopara halstedii	n/a	GO:0070011	peptidase activity, acting on L-amino acid peptides	MOLECULAR_FUNCTION	3.80384e-05	2.7308e-07	21	155	128	4125
Plasmopara halstedii	n/a	GO:0004175	endopeptidase activity	MOLECULAR_FUNCTION	0.000127709	9.7076e-07	14	74	135	4206
Plasmopara halstedii	n/a	GO:0071554	cell wall organization or biogenesis	BIOLOGICAL_PROCESS	0.000567819	4.55598e-06	5	4	144	4276
Plasmopara halstedii	n/a	GO:0030312	external encapsulating structure	CELLULAR_COMPONENT	0.000568014	5.99677e-06	4	1	145	4279
Plasmopara halstedii	n/a	GO:0042545	cell wall modification	BIOLOGICAL_PROCESS	0.000568014	5.99677e-06	4	1	145	4279
Plasmopara halstedii	n/a	GO:0005618	cell wall	CELLULAR_COMPONENT	0.000568014	5.99677e-06	4	1	145	4279
Plasmopara halstedii	n/a	GO:0030599	pectinesterase activity	MOLECULAR_FUNCTION	0.000568014	5.99677e-06	4	1	145	4279
Plasmopara halstedii	n/a	GO:0071555	cell wall organization	BIOLOGICAL_PROCESS	0.000568014	5.99677e-06	4	1	145	4279
Plasmopara halstedii	n/a	GO:0045229	external encapsulating structure organization	BIOLOGICAL_PROCESS	0.000568014	5.99677e-06	4	1	145	4279
Plasmopara halstedii	n/a	GO:0006950	response to stress	BIOLOGICAL_PROCESS	0.00133551	1.46635e-05	12	70	137	4210
Plasmopara halstedii	n/a	GO:0005976	polysaccharide metabolic process	BIOLOGICAL_PROCESS	0.00152773	1.74193e-05	6	12	143	4268
Plasmopara halstedii	n/a	GO:0052689	carboxylic ester hydrolase activity	MOLECULAR_FUNCTION	0.00352701	4.17045e-05	5	8	144	4272
Plasmopara halstedii	n/a	GO:0008152	metabolic process	BIOLOGICAL_PROCESS	0.00454439	5.56534e-05	84	1714	65	2566
Plasmopara halstedii	n/a	GO:0016052	carbohydrate catabolic process	BIOLOGICAL_PROCESS	0.00494189	6.26084e-05	6	16	143	4264
Plasmopara halstedii	n/a	GO:0008810	cellulase activity	MOLECULAR_FUNCTION	0.0111261	0.000145654	3	1	146	4279
Plasmopara halstedii	n/a	GO:0009057	macromolecule catabolic process	BIOLOGICAL_PROCESS	0.0140619	0.000190026	8	41	141	4239
Plasmopara halstedii	n/a	GO:0005507	copper ion binding	MOLECULAR_FUNCTION	0.0158313	0.000220622	4	6	145	4274
Plasmopara halstedii	n/a	GO:0051275	beta-glucan catabolic process	BIOLOGICAL_PROCESS	0.0443367	0.000692761	3	3	146	4277
Plasmopara halstedii	n/a	GO:0030245	cellulose catabolic process	BIOLOGICAL_PROCESS	0.0443367	0.000692761	3	3	146	4277
Plasmopara halstedii	n/a	GO:0009251	glucan catabolic process	BIOLOGICAL_PROCESS	0.0443367	0.000692761	3	3	146	4277
Plasmopara halstedii	n/a	GO:0044247	cellular polysaccharide catabolic process	BIOLOGICAL_PROCESS	0.0443367	0.000692761	3	3	146	4277
Species	Clade	GO ID	GO Name	GO Category	FDR	P-Value	Nr Test	Nr Reference	Non Annot Test	Non Annot Reference
Plasmopara viticola	n/a	GO:0016787	hydrolase activity	MOLECULAR_FUNCTION	6.6626e-36	2.93119e-39	107	630	81	3752
Plasmopara viticola	n/a	GO:0004553	hydrolase activity, hydrolyzing O-glycosyl compounds	MOLECULAR_FUNCTION	3.38232e-29	2.97608e-32	41	58	147	4324
Plasmopara viticola	n/a	GO:0016798	hydrolase activity, acting on glycosyl bonds	MOLECULAR_FUNCTION	6.02761e-29	7.95549e-32	41	60	147	4322
Plasmopara viticola	n/a	GO:0004252	serine-type endopeptidase activity	MOLECULAR_FUNCTION	1.61055e-24	2.83423e-27	30	28	158	4354
Plasmopara viticola	n/a	GO:0005975	carbohydrate metabolic process	BIOLOGICAL_PROCESS	2.25804e-22	4.9671e-25	42	108	146	4274
Plasmopara viticola	n/a	GO:0008236	serine-type peptidase activity	MOLECULAR_FUNCTION	4.40804e-22	1.35751e-24	31	43	157	4339
Plasmopara viticola	n/a	GO:0017171	serine hydrolase activity	MOLECULAR_FUNCTION	4.40804e-22	1.35751e-24	31	43	157	4339
Plasmopara viticola	n/a	GO:0003824	catalytic activity	MOLECULAR_FUNCTION	2.98586e-21	1.0509e-23	147	1819	41	2563
Plasmopara viticola	n/a	GO:0004175	endopeptidase activity	MOLECULAR_FUNCTION	1.54202e-18	6.10569e-21	32	69	156	4313
Plasmopara viticola	n/a	GO:0006508	proteolysis	BIOLOGICAL_PROCESS	1.4274e-17	6.27979e-20	41	147	147	4235
Plasmopara viticola	n/a	GO:0008233	peptidase activity	MOLECULAR_FUNCTION	1.49413e-16	7.23073e-19	41	159	147	4223
Plasmopara viticola	n/a	GO:0070011	peptidase activity, acting on L-amino acid peptides	MOLECULAR_FUNCTION	5.95985e-16	3.14642e-18	39	148	149	4234
Plasmopara viticola	n/a	GO:0051275	beta-glucan catabolic process	BIOLOGICAL_PROCESS	1.63089e-15	1.21976e-17	15	5	173	4377
Plasmopara viticola	n/a	GO:0030245	cellulose catabolic process	BIOLOGICAL_PROCESS	1.63089e-15	1.21976e-17	15	5	173	4377
Plasmopara viticola	n/a	GO:0009251	glucan catabolic process	BIOLOGICAL_PROCESS	1.63089e-15	1.21976e-17	15	5	173	4377
Plasmopara viticola	n/a	GO:0044247	cellular polysaccharide catabolic process	BIOLOGICAL_PROCESS	1.63089e-15	1.21976e-17	15	5	173	4377
Plasmopara viticola	n/a	GO:0000272	polysaccharide catabolic process	BIOLOGICAL_PROCESS	1.63089e-15	1.21976e-17	15	5	173	4377
Plasmopara viticola	n/a	GO:0030243	cellulose metabolic process	BIOLOGICAL_PROCESS	1.49283e-14	1.24785e-16	15	7	173	4375
Plasmopara viticola	n/a	GO:0044275	cellular carbohydrate catabolic process	BIOLOGICAL_PROCESS	1.49283e-14	1.24785e-16	15	7	173	4375
Plasmopara viticola	n/a	GO:0016052	carbohydrate catabolic process	BIOLOGICAL_PROCESS	2.56627e-12	2.25805e-14	16	17	172	4365
Plasmopara viticola	n/a	GO:0051273	beta-glucan metabolic process	BIOLOGICAL_PROCESS	4.00251e-12	4.40223e-14	15	14	173	4368
Plasmopara viticola	n/a	GO:0044042	glucan metabolic process	BIOLOGICAL_PROCESS	4.00251e-12	4.40223e-14	15	14	173	4368
Plasmopara viticola	n/a	GO:0005976	polysaccharide metabolic process	BIOLOGICAL_PROCESS	4.00251e-12	4.40223e-14	15	14	173	4368
Plasmopara viticola	n/a	GO:0044264	cellular polysaccharide metabolic process	BIOLOGICAL_PROCESS	4.00251e-12	4.40223e-14	15	14	173	4368
Plasmopara viticola	n/a	GO:0006073	cellular glucan metabolic process	BIOLOGICAL_PROCESS	4.00251e-12	4.40223e-14	15	14	173	4368
Plasmopara viticola	n/a	GO:0030312	external encapsulating structure	CELLULAR_COMPONENT	1.0269e-11	1.40053e-13	11	3	177	4379
Plasmopara viticola	n/a	GO:0042545	cell wall modification	BIOLOGICAL_PROCESS	1.0269e-11	1.40053e-13	11	3	177	4379
Plasmopara viticola	n/a	GO:0005618	cell wall	CELLULAR_COMPONENT	1.0269e-11	1.40053e-13	11	3	177	4379
Plasmopara viticola	n/a	GO:0030599	pectinesterase activity	MOLECULAR_FUNCTION	1.0269e-11	1.40053e-13	11	3	177	4379
Plasmopara viticola	n/a	GO:0071555	cell wall organization	BIOLOGICAL_PROCESS	1.0269e-11	1.40053e-13	11	3	177	4379
Plasmopara viticola	n/a	GO:0045229	external encapsulating structure organization	BIOLOGICAL_PROCESS	1.0269e-11	1.40053e-13	11	3	177	4379
Plasmopara viticola	n/a	GO:0005576	extracellular region	CELLULAR_COMPONENT	7.64692e-11	1.07656e-12	13	11	175	4371
Plasmopara viticola	n/a	GO:0071554	cell wall organization or biogenesis	BIOLOGICAL_PROCESS	5.15999e-10	7.49141e-12	12	10	176	4372
Plasmopara viticola	n/a	GO:0044262	cellular carbohydrate metabolic process	BIOLOGICAL_PROCESS	1.17067e-09	1.75111e-11	16	31	172	4351
Plasmopara viticola	n/a	GO:0044419	interspecies interaction between organisms	BIOLOGICAL_PROCESS	1.0371e-08	1.73383e-10	9	4	179	4378
Plasmopara viticola	n/a	GO:0009405	pathogenesis	BIOLOGICAL_PROCESS	1.0371e-08	1.73383e-10	9	4	179	4378
Plasmopara viticola	n/a	GO:0051704	multi-organism process	BIOLOGICAL_PROCESS	1.0371e-08	1.73383e-10	9	4	179	4378
Plasmopara viticola	n/a	GO:0006952	defense response	BIOLOGICAL_PROCESS	1.0371e-08	1.73383e-10	9	4	179	4378
Plasmopara viticola	n/a	GO:0052689	carboxylic ester hydrolase activity	MOLECULAR_FUNCTION	2.18851e-08	3.75503e-10	11	12	177	4370
Plasmopara viticola	n/a	GO:0009057	macromolecule catabolic process	BIOLOGICAL_PROCESS	1.73676e-07	3.07066e-09	16	48	172	4334
Plasmopara viticola	n/a	GO:0071944	cell periphery	CELLULAR_COMPONENT	1.73676e-07	3.13274e-09	11	16	177	4366
Plasmopara viticola	n/a	GO:0044248	cellular catabolic process	BIOLOGICAL_PROCESS	2.6609e-07	4.91676e-09	17	58	171	4324
Plasmopara viticola	n/a	GO:1901575	organic substance catabolic process	BIOLOGICAL_PROCESS	1.08682e-06	2.05602e-08	18	74	170	4308
Plasmopara viticola	n/a	GO:0009056	catabolic process	BIOLOGICAL_PROCESS	1.27012e-06	2.45866e-08	18	75	170	4307
Plasmopara viticola	n/a	GO:0008152	metabolic process	BIOLOGICAL_PROCESS	4.01647e-05	7.95165e-07	115	1888	73	2494
Plasmopara viticola	n/a	GO:0044238	primary metabolic process	BIOLOGICAL_PROCESS	0.000422532	8.55103e-06	93	1474	95	2908
Plasmopara viticola	n/a	GO:0071704	organic substance metabolic process	BIOLOGICAL_PROCESS	0.000532457	1.10099e-05	95	1526	93	2856
Plasmopara viticola	n/a	GO:0006950	response to stress	BIOLOGICAL_PROCESS	0.00769061	0.000162406	11	62	177	4320
Plasmopara viticola	n/a	GO:0004650	polygalacturonase activity	MOLECULAR_FUNCTION	0.0123343	0.000265895	3	1	185	4381
Plasmopara viticola	n/a	GO:0005507	copper ion binding	MOLECULAR_FUNCTION	0.0135085	0.000297152	4	5	184	4377
Plasmopara viticola	n/a	GO:0016788	hydrolase activity, acting on ester bonds	MOLECULAR_FUNCTION	0.0264671	0.000593851	15	126	173	4256
Plasmopara viticola	n/a	GO:0016837	carbon-oxygen lyase activity, acting on polysaccharides	MOLECULAR_FUNCTION	0.027644	0.000644581	3	2	185	4380
Plasmopara viticola	n/a	GO:0030570	pectate lyase activity	MOLECULAR_FUNCTION	0.027644	0.000644581	3	2	185	4380
Plasmopara viticola	n/a	GO:0019538	protein metabolic process	BIOLOGICAL_PROCESS	0.0381779	0.000906997	46	670	142	3712
Plasmopara viticola	n/a	GO:0016755	transferase activity, transferring amino-acyl groups	MOLECULAR_FUNCTION	0.04376	0.00105886	4	8	184	4374
Species	Clade	GO ID	GO Name	GO Category	FDR	P-Value	Nr Test	Nr Reference	Non Annot Test	Non Annot Reference
Pythium aphanidermatum	Clade A	GO:0016787	hydrolase activity	MOLECULAR_FUNCTION	1.9723e-37	8.30441e-41	141	804	119	4065
Pythium aphanidermatum	Clade A	GO:0004252	serine-type endopeptidase activity	MOLECULAR_FUNCTION	2.89118e-29	2.43467e-32	37	27	223	4842
Pythium aphanidermatum	Clade A	GO:0006508	proteolysis	BIOLOGICAL_PROCESS	3.36733e-26	4.25347e-29	63	185	197	4684
Pythium aphanidermatum	Clade A	GO:0008233	peptidase activity	MOLECULAR_FUNCTION	4.16884e-26	7.0212e-29	63	187	197	4682
Pythium aphanidermatum	Clade A	GO:0005576	extracellular region	CELLULAR_COMPONENT	6.67487e-26	1.40524e-28	33	25	227	4844
Pythium aphanidermatum	Clade A	GO:0070011	peptidase activity, acting on L-amino acid peptides	MOLECULAR_FUNCTION	1.47886e-25	3.73608e-28	61	179	199	4690
Pythium aphanidermatum	Clade A	GO:0004175	endopeptidase activity	MOLECULAR_FUNCTION	1.85714e-25	5.47367e-28	45	79	215	4790
Pythium aphanidermatum	Clade A	GO:0008236	serine-type peptidase activity	MOLECULAR_FUNCTION	1.88657e-25	7.14912e-28	40	55	220	4814
Pythium aphanidermatum	Clade A	GO:0017171	serine hydrolase activity	MOLECULAR_FUNCTION	1.88657e-25	7.14912e-28	40	55	220	4814
Pythium aphanidermatum	Clade A	GO:0009405	pathogenesis	BIOLOGICAL_PROCESS	4.38478e-22	2.00599e-24	26	15	234	4854
Pythium aphanidermatum	Clade A	GO:0003824	catalytic activity	MOLECULAR_FUNCTION	4.38478e-22	2.03084e-24	195	2096	65	2773
Pythium aphanidermatum	Clade A	GO:0044419	interspecies interaction between organisms	BIOLOGICAL_PROCESS	9.19447e-22	5.03276e-24	26	16	234	4853
Pythium aphanidermatum	Clade A	GO:0051704	multi-organism process	BIOLOGICAL_PROCESS	9.19447e-22	5.03276e-24	26	16	234	4853
Pythium aphanidermatum	Clade A	GO:0006952	defense response	BIOLOGICAL_PROCESS	2.06399e-21	1.21667e-23	26	17	234	4852
Pythium aphanidermatum	Clade A	GO:0004553	hydrolase activity, hydrolyzing O-glycosyl compounds	MOLECULAR_FUNCTION	2.07124e-14	1.30815e-16	27	50	233	4819
Pythium aphanidermatum	Clade A	GO:0016798	hydrolase activity, acting on glycosyl bonds	MOLECULAR_FUNCTION	2.83819e-14	1.91205e-16	27	51	233	4818
Pythium aphanidermatum	Clade A	GO:0006950	response to stress	BIOLOGICAL_PROCESS	1.37823e-11	9.8652e-14	28	77	232	4792
Pythium aphanidermatum	Clade A	GO:0003993	acid phosphatase activity	MOLECULAR_FUNCTION	8.56513e-11	6.49147e-13	16	17	244	4852
Pythium aphanidermatum	Clade A	GO:0019538	protein metabolic process	BIOLOGICAL_PROCESS	1.08451e-07	8.67609e-10	72	632	188	4237
Pythium aphanidermatum	Clade A	GO:0042578	phosphoric ester hydrolase activity	MOLECULAR_FUNCTION	3.79907e-07	3.19922e-09	21	71	239	4798
Pythium aphanidermatum	Clade A	GO:0044238	primary metabolic process	BIOLOGICAL_PROCESS	8.02678e-07	7.09737e-09	112	1273	148	3596
Pythium aphanidermatum	Clade A	GO:0016791	phosphatase activity	MOLECULAR_FUNCTION	1.03138e-06	9.55383e-09	18	54	242	4815
Pythium aphanidermatum	Clade A	GO:0008152	metabolic process	BIOLOGICAL_PROCESS	1.48543e-06	1.43852e-08	143	1819	117	3050
Pythium aphanidermatum	Clade A	GO:0005975	carbohydrate metabolic process	BIOLOGICAL_PROCESS	1.51717e-06	1.53314e-08	24	104	236	4765
Pythium aphanidermatum	Clade A	GO:0071704	organic substance metabolic process	BIOLOGICAL_PROCESS	1.64105e-06	1.72742e-08	114	1326	146	3543
Pythium aphanidermatum	Clade A	GO:0008237	metallopeptidase activity	MOLECULAR_FUNCTION	3.87458e-05	4.24164e-07	13	35	247	4834
Pythium aphanidermatum	Clade A	GO:0016788	hydrolase activity, acting on ester bonds	MOLECULAR_FUNCTION	6.35514e-05	7.22479e-07	26	152	234	4717
Pythium aphanidermatum	Clade A	GO:0016755	transferase activity, transferring amino-acyl groups	MOLECULAR_FUNCTION	8.89297e-05	1.04843e-06	7	6	253	4863
Pythium aphanidermatum	Clade A	GO:0008378	galactosyltransferase activity	MOLECULAR_FUNCTION	0.00253938	3.10072e-05	4	1	256	4868
Pythium aphanidermatum	Clade A	GO:0050896	response to stimulus	BIOLOGICAL_PROCESS	0.00462444	5.84139e-05	28	224	232	4645
Pythium aphanidermatum	Clade A	GO:0004222	metalloendopeptidase activity	MOLECULAR_FUNCTION	0.00853842	0.000111449	8	23	252	4846
Pythium aphanidermatum	Clade A	GO:0030246	carbohydrate binding	MOLECULAR_FUNCTION	0.0132839	0.000190169	5	7	255	4862
Pythium aphanidermatum	Clade A	GO:0004181	metallocarboxypeptidase activity	MOLECULAR_FUNCTION	0.0132839	0.000190169	5	7	255	4862
Pythium aphanidermatum	Clade A	GO:0008235	metalloexopeptidase activity	MOLECULAR_FUNCTION	0.0132839	0.000190169	5	7	255	4862
Pythium aphanidermatum	Clade A	GO:0043170	macromolecule metabolic process	BIOLOGICAL_PROCESS	0.0195481	0.000295398	77	984	183	3885
Pythium aphanidermatum	Clade A	GO:0051082	unfolded protein binding	MOLECULAR_FUNCTION	0.0195481	0.000296308	5	8	255	4861
Pythium aphanidermatum	Clade A	GO:0046700	heterocycle catabolic process	BIOLOGICAL_PROCESS	0.0283702	0.000441979	5	9	255	4860
Pythium aphanidermatum	Clade A	GO:0016837	carbon-oxygen lyase activity, acting on polysaccharides	MOLECULAR_FUNCTION	0.0359502	0.00063575	5	10	255	4859
Pythium aphanidermatum	Clade A	GO:0016684	oxidoreductase activity, acting on peroxide as acceptor	MOLECULAR_FUNCTION	0.0359502	0.000600583	6	16	254	4853
Pythium aphanidermatum	Clade A	GO:0030570	pectate lyase activity	MOLECULAR_FUNCTION	0.0359502	0.00063575	5	10	255	4859
Pythium aphanidermatum	Clade A	GO:0044270	cellular nitrogen compound catabolic process	BIOLOGICAL_PROCESS	0.0359502	0.00063575	5	10	255	4859
Pythium aphanidermatum	Clade A	GO:1901361	organic cyclic compound catabolic process	BIOLOGICAL_PROCESS	0.0359502	0.00063575	5	10	255	4859
Pythium aphanidermatum	Clade A	GO:0004180	carboxypeptidase activity	MOLECULAR_FUNCTION	0.0403422	0.000730406	7	24	253	4845
Pythium aphanidermatum	Clade A	GO:0004601	peroxidase activity	MOLECULAR_FUNCTION	0.0478675	0.000886808	5	11	255	4858
Species	Clade	GO ID	GO Name	GO Category	FDR	P-Value	Nr Test	Nr Reference	Non Annot Test	Non Annot Reference
Pythium arrhenomanes	Clade B	GO:0016787	hydrolase activity	MOLECULAR_FUNCTION	1.25446e-28	5.33813e-32	126	930	110	4171
Pythium arrhenomanes	Clade B	GO:0004553	hydrolase activity, hydrolyzing O-glycosyl compounds	MOLECULAR_FUNCTION	1.66284e-23	1.41519e-26	40	74	196	5027
Pythium arrhenomanes	Clade B	GO:0016798	hydrolase activity, acting on glycosyl bonds	MOLECULAR_FUNCTION	2.40831e-23	3.07444e-26	40	76	196	5025
Pythium arrhenomanes	Clade B	GO:0003824	catalytic activity	MOLECULAR_FUNCTION	4.78894e-18	8.15138e-21	178	2286	58	2815
Pythium arrhenomanes	Clade B	GO:0005975	carbohydrate metabolic process	BIOLOGICAL_PROCESS	2.75357e-15	5.85866e-18	39	136	197	4965
Pythium arrhenomanes	Clade B	GO:0005576	extracellular region	CELLULAR_COMPONENT	4.53041e-14	1.1567e-16	21	27	215	5074
Pythium arrhenomanes	Clade B	GO:0009405	pathogenesis	BIOLOGICAL_PROCESS	9.42414e-13	2.80719e-15	19	24	217	5077
Pythium arrhenomanes	Clade B	GO:0044419	interspecies interaction between organisms	BIOLOGICAL_PROCESS	2.06275e-12	7.89989e-15	19	26	217	5075
Pythium arrhenomanes	Clade B	GO:0051704	multi-organism process	BIOLOGICAL_PROCESS	2.06275e-12	7.89989e-15	19	26	217	5075
Pythium arrhenomanes	Clade B	GO:0006952	defense response	BIOLOGICAL_PROCESS	4.90473e-12	2.08712e-14	19	28	217	5073
Pythium arrhenomanes	Clade B	GO:0006508	proteolysis	BIOLOGICAL_PROCESS	2.91561e-10	1.36475e-12	43	254	193	4847
Pythium arrhenomanes	Clade B	GO:0004252	serine-type endopeptidase activity	MOLECULAR_FUNCTION	3.03888e-10	1.55177e-12	21	51	215	5050
Pythium arrhenomanes	Clade B	GO:0008236	serine-type peptidase activity	MOLECULAR_FUNCTION	4.30346e-10	2.62357e-12	26	90	210	5011
Pythium arrhenomanes	Clade B	GO:0008233	peptidase activity	MOLECULAR_FUNCTION	4.30346e-10	2.74689e-12	43	260	193	4841
Pythium arrhenomanes	Clade B	GO:0017171	serine hydrolase activity	MOLECULAR_FUNCTION	4.30346e-10	2.62357e-12	26	90	210	5011
Pythium arrhenomanes	Clade B	GO:0070011	peptidase activity, acting on L-amino acid peptides	MOLECULAR_FUNCTION	8.52623e-10	5.8051e-12	42	255	194	4846
Pythium arrhenomanes	Clade B	GO:0003993	acid phosphatase activity	MOLECULAR_FUNCTION	3.26653e-08	2.36302e-10	12	14	224	5087
Pythium arrhenomanes	Clade B	GO:0004175	endopeptidase activity	MOLECULAR_FUNCTION	8.81947e-08	6.75534e-10	25	111	211	4990
Pythium arrhenomanes	Clade B	GO:0006950	response to stress	BIOLOGICAL_PROCESS	1.71388e-07	1.38569e-09	24	106	212	4995
Pythium arrhenomanes	Clade B	GO:0004601	peroxidase activity	MOLECULAR_FUNCTION	5.06317e-07	4.30908e-09	11	15	225	5086
Pythium arrhenomanes	Clade B	GO:0008152	metabolic process	BIOLOGICAL_PROCESS	9.24647e-07	8.2628e-09	136	1978	100	3123
Pythium arrhenomanes	Clade B	GO:0016684	oxidoreductase activity, acting on peroxide as acceptor	MOLECULAR_FUNCTION	4.14218e-06	3.87778e-08	11	20	225	5081
Pythium arrhenomanes	Clade B	GO:0016788	hydrolase activity, acting on ester bonds	MOLECULAR_FUNCTION	4.82482e-06	4.72217e-08	25	141	211	4960
Pythium arrhenomanes	Clade B	GO:0042578	phosphoric ester hydrolase activity	MOLECULAR_FUNCTION	1.27148e-05	1.29853e-07	16	60	220	5041
Pythium arrhenomanes	Clade B	GO:0044238	primary metabolic process	BIOLOGICAL_PROCESS	1.78869e-05	1.90287e-07	103	1408	133	3693
Pythium arrhenomanes	Clade B	GO:0016209	antioxidant activity	MOLECULAR_FUNCTION	2.79439e-05	3.09167e-07	11	26	225	5075
Pythium arrhenomanes	Clade B	GO:0016755	transferase activity, transferring amino-acyl groups	MOLECULAR_FUNCTION	3.60162e-05	4.13803e-07	7	6	229	5095
Pythium arrhenomanes	Clade B	GO:0016791	phosphatase activity	MOLECULAR_FUNCTION	5.17011e-05	6.16013e-07	13	43	223	5058
Pythium arrhenomanes	Clade B	GO:0071704	organic substance metabolic process	BIOLOGICAL_PROCESS	5.57687e-05	6.88209e-07	104	1464	132	3637
Pythium arrhenomanes	Clade B	GO:0000272	polysaccharide catabolic process	BIOLOGICAL_PROCESS	0.0122057	0.000155817	5	8	231	5093
Pythium arrhenomanes	Clade B	GO:0016894	endonuclease activity, active with either ribo- or deoxyribonucleic acids and producing 3'-phosphomonoesters	MOLECULAR_FUNCTION	0.0171889	0.000226747	4	4	232	5097
Pythium arrhenomanes	Clade B	GO:0050896	response to stimulus	BIOLOGICAL_PROCESS	0.0195885	0.000266738	27	272	209	4829
Pythium arrhenomanes	Clade B	GO:0004181	metallocarboxypeptidase activity	MOLECULAR_FUNCTION	0.0233616	0.000337998	5	10	231	5091
Pythium arrhenomanes	Clade B	GO:0008235	metalloexopeptidase activity	MOLECULAR_FUNCTION	0.0233616	0.000337998	5	10	231	5091
Pythium arrhenomanes	Clade B	GO:0004180	carboxypeptidase activity	MOLECULAR_FUNCTION	0.0278683	0.00041506	8	34	228	5067
Pythium arrhenomanes	Clade B	GO:0008237	metallopeptidase activity	MOLECULAR_FUNCTION	0.0387577	0.000593735	9	46	227	5055
Pythium arrhenomanes	Clade B	GO:0016052	carbohydrate catabolic process	BIOLOGICAL_PROCESS	0.0486363	0.000765764	6	20	230	5081
Species	Clade	GO ID	GO Name	GO Category	FDR	P-Value	Nr Test	Nr Reference	Non Annot Test	Non Annot Reference
Pythium insidiosum	Clade C	GO:0005576	extracellular region	CELLULAR_COMPONENT	2.4242e-46	1.00882e-49	55	31	340	7010
Pythium insidiosum	Clade C	GO:0016787	hydrolase activity	MOLECULAR_FUNCTION	5.42893e-43	4.51846e-46	182	1041	213	6000
Pythium insidiosum	Clade C	GO:0006952	defense response	BIOLOGICAL_PROCESS	5.78048e-42	7.21658e-45	50	29	345	7012
Pythium insidiosum	Clade C	GO:0009405	pathogenesis	BIOLOGICAL_PROCESS	1.18719e-40	1.97617e-43	48	27	347	7014
Pythium insidiosum	Clade C	GO:0044419	interspecies interaction between organisms	BIOLOGICAL_PROCESS	5.18961e-40	1.29578e-42	48	29	347	7012
Pythium insidiosum	Clade C	GO:0051704	multi-organism process	BIOLOGICAL_PROCESS	5.18961e-40	1.29578e-42	48	29	347	7012
Pythium insidiosum	Clade C	GO:0006508	proteolysis	BIOLOGICAL_PROCESS	2.51492e-39	7.32603e-42	91	246	304	6795
Pythium insidiosum	Clade C	GO:0008233	peptidase activity	MOLECULAR_FUNCTION	1.91474e-37	6.3745e-40	90	256	305	6785
Pythium insidiosum	Clade C	GO:0070011	peptidase activity, acting on L-amino acid peptides	MOLECULAR_FUNCTION	2.23458e-35	8.36923e-38	86	247	309	6794
Pythium insidiosum	Clade C	GO:0004175	endopeptidase activity	MOLECULAR_FUNCTION	1.75355e-26	7.29733e-29	53	108	342	6933
Pythium insidiosum	Clade C	GO:0006950	response to stress	BIOLOGICAL_PROCESS	4.94649e-26	2.26431e-28	54	117	341	6924
Pythium insidiosum	Clade C	GO:0004252	serine-type endopeptidase activity	MOLECULAR_FUNCTION	1.62976e-25	8.13862e-28	38	42	357	6999
Pythium insidiosum	Clade C	GO:0008236	serine-type peptidase activity	MOLECULAR_FUNCTION	5.44565e-23	3.17266e-25	42	72	353	6969
Pythium insidiosum	Clade C	GO:0017171	serine hydrolase activity	MOLECULAR_FUNCTION	5.44565e-23	3.17266e-25	42	72	353	6969
Pythium insidiosum	Clade C	GO:0003824	catalytic activity	MOLECULAR_FUNCTION	8.72675e-19	5.44741e-21	267	3064	128	3977
Pythium insidiosum	Clade C	GO:0004553	hydrolase activity, hydrolyzing O-glycosyl compounds	MOLECULAR_FUNCTION	1.79852e-18	1.19751e-20	35	63	360	6978
Pythium insidiosum	Clade C	GO:0016798	hydrolase activity, acting on glycosyl bonds	MOLECULAR_FUNCTION	5.32617e-18	3.76799e-20	35	66	360	6975
Pythium insidiosum	Clade C	GO:0016755	transferase activity, transferring amino-acyl groups	MOLECULAR_FUNCTION	2.47978e-12	1.85752e-14	20	25	375	7016
Pythium insidiosum	Clade C	GO:0003993	acid phosphatase activity	MOLECULAR_FUNCTION	4.14829e-12	3.27996e-14	19	22	376	7019
Pythium insidiosum	Clade C	GO:0008237	metallopeptidase activity	MOLECULAR_FUNCTION	3.33525e-08	2.7759e-10	19	44	376	6997
Pythium insidiosum	Clade C	GO:0008234	cysteine-type peptidase activity	MOLECULAR_FUNCTION	5.02116e-08	4.38803e-10	25	86	370	6955
Pythium insidiosum	Clade C	GO:0050896	response to stimulus	BIOLOGICAL_PROCESS	5.78953e-08	5.30044e-10	55	375	340	6666
Pythium insidiosum	Clade C	GO:0016791	phosphatase activity	MOLECULAR_FUNCTION	9.96629e-08	9.53911e-10	22	68	373	6973
Pythium insidiosum	Clade C	GO:0004222	metalloendopeptidase activity	MOLECULAR_FUNCTION	1.53677e-07	1.53485e-09	15	27	380	7014
Pythium insidiosum	Clade C	GO:0016788	hydrolase activity, acting on ester bonds	MOLECULAR_FUNCTION	2.198e-07	2.28672e-09	36	191	359	6850
Pythium insidiosum	Clade C	GO:0005975	carbohydrate metabolic process	BIOLOGICAL_PROCESS	3.29148e-07	3.56132e-09	30	139	365	6902
Pythium insidiosum	Clade C	GO:0019538	protein metabolic process	BIOLOGICAL_PROCESS	6.12088e-07	6.8774e-09	113	1173	282	5868
Pythium insidiosum	Clade C	GO:0042578	phosphoric ester hydrolase activity	MOLECULAR_FUNCTION	7.48026e-07	8.71607e-09	24	94	371	6947
Pythium insidiosum	Clade C	GO:0033897	ribonuclease T2 activity	MOLECULAR_FUNCTION	3.4213e-05	4.12892e-07	5	0	390	7041
Pythium insidiosum	Clade C	GO:0044238	primary metabolic process	BIOLOGICAL_PROCESS	7.3246e-05	9.14433e-07	167	2144	228	4897
Pythium insidiosum	Clade C	GO:0004519	endonuclease activity	MOLECULAR_FUNCTION	0.000142695	1.84084e-06	10	20	385	7021
Pythium insidiosum	Clade C	GO:0071704	organic substance metabolic process	BIOLOGICAL_PROCESS	0.000305277	4.06527e-06	169	2228	226	4813
Pythium insidiosum	Clade C	GO:0008152	metabolic process	BIOLOGICAL_PROCESS	0.00032053	4.40178e-06	204	2825	191	4216
Pythium insidiosum	Clade C	GO:0016892	endoribonuclease activity, producing 3'-phosphomonoesters	MOLECULAR_FUNCTION	0.000529281	7.9293e-06	5	2	390	7039
Pythium insidiosum	Clade C	GO:0016894	endonuclease activity, active with either ribo- or deoxyribonucleic acids and producing 3'-phosphomonoesters	MOLECULAR_FUNCTION	0.000529281	7.9293e-06	5	2	390	7039
Pythium insidiosum	Clade C	GO:0006308	DNA catabolic process	BIOLOGICAL_PROCESS	0.000529281	7.84811e-06	4	0	391	7041
Pythium insidiosum	Clade C	GO:0034655	nucleobase-containing compound catabolic process	BIOLOGICAL_PROCESS	0.00140416	2.16204e-05	7	11	388	7030
Pythium insidiosum	Clade C	GO:0016684	oxidoreductase activity, acting on peroxide as acceptor	MOLECULAR_FUNCTION	0.00182852	2.89155e-05	9	23	386	7018
Pythium insidiosum	Clade C	GO:0046700	heterocycle catabolic process	BIOLOGICAL_PROCESS	0.00295737	4.79973e-05	7	13	388	7028
Pythium insidiosum	Clade C	GO:0044270	cellular nitrogen compound catabolic process	BIOLOGICAL_PROCESS	0.00402854	6.8735e-05	7	14	388	7027
Pythium insidiosum	Clade C	GO:0004601	peroxidase activity	MOLECULAR_FUNCTION	0.00402854	6.8735e-05	7	14	388	7027
Pythium insidiosum	Clade C	GO:0016746	transferase activity, transferring acyl groups	MOLECULAR_FUNCTION	0.00460505	8.04878e-05	23	158	372	6883
Pythium insidiosum	Clade C	GO:1901361	organic cyclic compound catabolic process	BIOLOGICAL_PROCESS	0.00525648	9.62485e-05	7	15	388	7026
Pythium insidiosum	Clade C	GO:0019439	aromatic compound catabolic process	BIOLOGICAL_PROCESS	0.00525648	9.62485e-05	7	15	388	7026
Pythium insidiosum	Clade C	GO:0004521	endoribonuclease activity	MOLECULAR_FUNCTION	0.00586584	0.000109847	6	10	389	7031
Pythium insidiosum	Clade C	GO:0030246	carbohydrate binding	MOLECULAR_FUNCTION	0.00847393	0.000162214	6	11	389	7030
Pythium insidiosum	Clade C	GO:0016209	antioxidant activity	MOLECULAR_FUNCTION	0.00986794	0.000193006	9	31	386	7010
Pythium insidiosum	Clade C	GO:0004540	ribonuclease activity	MOLECULAR_FUNCTION	0.022195	0.000443346	6	14	389	7027
Pythium insidiosum	Clade C	GO:0008374	O-acyltransferase activity	MOLECULAR_FUNCTION	0.0269377	0.000571711	3	1	392	7040
Pythium insidiosum	Clade C	GO:1901575	organic substance catabolic process	BIOLOGICAL_PROCESS	0.0269377	0.000568283	16	104	379	6937
Pythium insidiosum	Clade C	GO:0006541	glutamine metabolic process	BIOLOGICAL_PROCESS	0.0269377	0.000571711	3	1	392	7040
Pythium insidiosum	Clade C	GO:0009056	catabolic process	BIOLOGICAL_PROCESS	0.0288253	0.000623768	16	105	379	6936
Species	Clade	GO ID	GO Name	GO Category	FDR	P-Value	Nr Test	Nr Reference	Non Annot Test	Non Annot Reference
Pythium irregular	Clade F	GO:0005576	extracellular region	CELLULAR_COMPONENT	3.90708e-44	1.6334e-47	45	16	225	5298
Pythium irregular	Clade F	GO:0009405	pathogenesis	BIOLOGICAL_PROCESS	7.51783e-32	6.28581e-35	34	14	236	5300
Pythium irregular	Clade F	GO:0044419	interspecies interaction between organisms	BIOLOGICAL_PROCESS	3.52615e-31	5.89656e-34	34	16	236	5298
Pythium irregular	Clade F	GO:0051704	multi-organism process	BIOLOGICAL_PROCESS	3.52615e-31	5.89656e-34	34	16	236	5298
Pythium irregular	Clade F	GO:0006952	defense response	BIOLOGICAL_PROCESS	8.11239e-31	1.69573e-33	34	17	236	5297
Pythium irregular	Clade F	GO:0016787	hydrolase activity	MOLECULAR_FUNCTION	1.9487e-26	4.88803e-29	127	888	143	4426
Pythium irregular	Clade F	GO:0006508	proteolysis	BIOLOGICAL_PROCESS	2.31533e-19	6.77564e-22	54	198	216	5116
Pythium irregular	Clade F	GO:0004252	serine-type endopeptidase activity	MOLECULAR_FUNCTION	4.35213e-19	1.45556e-21	29	37	241	5277
Pythium irregular	Clade F	GO:0008233	peptidase activity	MOLECULAR_FUNCTION	2.22571e-18	8.37433e-21	54	211	216	5103
Pythium irregular	Clade F	GO:0006950	response to stress	BIOLOGICAL_PROCESS	3.19228e-18	1.33457e-20	36	79	234	5235
Pythium irregular	Clade F	GO:0003824	catalytic activity	MOLECULAR_FUNCTION	4.63455e-18	2.13127e-20	194	2303	76	3011
Pythium irregular	Clade F	GO:0070011	peptidase activity, acting on L-amino acid peptides	MOLECULAR_FUNCTION	6.8485e-17	3.4357e-19	51	205	219	5109
Pythium irregular	Clade F	GO:0008236	serine-type peptidase activity	MOLECULAR_FUNCTION	1.7689e-15	1.03531e-17	31	69	239	5245
Pythium irregular	Clade F	GO:0017171	serine hydrolase activity	MOLECULAR_FUNCTION	1.7689e-15	1.03531e-17	31	69	239	5245
Pythium irregular	Clade F	GO:0004175	endopeptidase activity	MOLECULAR_FUNCTION	3.71799e-15	2.33151e-17	34	91	236	5223
Pythium irregular	Clade F	GO:0004553	hydrolase activity, hydrolyzing O-glycosyl compounds	MOLECULAR_FUNCTION	5.84497e-14	3.90968e-16	28	62	242	5252
Pythium irregular	Clade F	GO:0016798	hydrolase activity, acting on glycosyl bonds	MOLECULAR_FUNCTION	1.04753e-13	7.4448e-16	28	64	242	5250
Pythium irregular	Clade F	GO:0003993	acid phosphatase activity	MOLECULAR_FUNCTION	1.05875e-09	7.96717e-12	16	23	254	5291
Pythium irregular	Clade F	GO:0033897	ribonuclease T2 activity	MOLECULAR_FUNCTION	2.9362e-08	2.33227e-10	8	1	262	5313
Pythium irregular	Clade F	GO:0005975	carbohydrate metabolic process	BIOLOGICAL_PROCESS	8.0073e-08	6.69507e-10	28	126	242	5188
Pythium irregular	Clade F	GO:0030246	carbohydrate binding	MOLECULAR_FUNCTION	9.73228e-08	8.54422e-10	10	7	260	5307
Pythium irregular	Clade F	GO:0016892	endoribonuclease activity, producing 3'-phosphomonoesters	MOLECULAR_FUNCTION	1.21497e-07	1.11745e-09	8	2	262	5312
Pythium irregular	Clade F	GO:0016894	endonuclease activity, active with either ribo- or deoxyribonucleic acids and producing 3'-phosphomonoesters	MOLECULAR_FUNCTION	4.08336e-07	3.92631e-09	8	3	262	5311
Pythium irregular	Clade F	GO:0016788	hydrolase activity, acting on ester bonds	MOLECULAR_FUNCTION	6.11812e-07	6.13858e-09	29	151	241	5163
Pythium irregular	Clade F	GO:0050896	response to stimulus	BIOLOGICAL_PROCESS	1.35948e-06	1.42086e-08	36	233	234	5081
Pythium irregular	Clade F	GO:0030247	polysaccharide binding	MOLECULAR_FUNCTION	1.68119e-06	1.89767e-08	7	2	263	5312
Pythium irregular	Clade F	GO:0001871	pattern binding	MOLECULAR_FUNCTION	1.68119e-06	1.89767e-08	7	2	263	5312
Pythium irregular	Clade F	GO:0016837	carbon-oxygen lyase activity, acting on polysaccharides	MOLECULAR_FUNCTION	5.1811e-06	6.06483e-08	7	3	263	5311
Pythium irregular	Clade F	GO:0016791	phosphatase activity	MOLECULAR_FUNCTION	9.40503e-06	1.14024e-07	17	61	253	5253
Pythium irregular	Clade F	GO:0030570	pectate lyase activity	MOLECULAR_FUNCTION	2.49014e-05	3.12309e-07	6	2	264	5312
Pythium irregular	Clade F	GO:0042578	phosphoric ester hydrolase activity	MOLECULAR_FUNCTION	5.69692e-05	7.38313e-07	18	80	252	5234
Pythium irregular	Clade F	GO:0004521	endoribonuclease activity	MOLECULAR_FUNCTION	5.7781e-05	7.72989e-07	8	10	262	5304
Pythium irregular	Clade F	GO:0004519	endonuclease activity	MOLECULAR_FUNCTION	9.46472e-05	1.30575e-06	9	16	261	5298
Pythium irregular	Clade F	GO:0016684	oxidoreductase activity, acting on peroxide as acceptor	MOLECULAR_FUNCTION	0.000273135	3.88236e-06	9	19	261	5295
Pythium irregular	Clade F	GO:0004540	ribonuclease activity	MOLECULAR_FUNCTION	0.000316703	4.76644e-06	8	14	262	5300
Pythium irregular	Clade F	GO:0004601	peroxidase activity	MOLECULAR_FUNCTION	0.000316703	4.76644e-06	8	14	262	5300
Pythium irregular	Clade F	GO:0019538	protein metabolic process	BIOLOGICAL_PROCESS	0.000874276	1.35235e-05	62	699	208	4615
Pythium irregular	Clade F	GO:0016209	antioxidant activity	MOLECULAR_FUNCTION	0.001436	2.28127e-05	9	25	261	5289
Pythium irregular	Clade F	GO:0044238	primary metabolic process	BIOLOGICAL_PROCESS	0.00279427	4.55588e-05	101	1386	169	3928
Pythium irregular	Clade F	GO:0016835	carbon-oxygen lyase activity	MOLECULAR_FUNCTION	0.00284431	4.75638e-05	8	21	262	5293
Pythium irregular	Clade F	GO:2001070	starch binding	MOLECULAR_FUNCTION	0.0043328	7.42663e-05	4	2	266	5312
Pythium irregular	Clade F	GO:0004518	nuclease activity	MOLECULAR_FUNCTION	0.0051786	9.09285e-05	10	39	260	5275
Pythium irregular	Clade F	GO:0030248	cellulose binding	MOLECULAR_FUNCTION	0.00622215	0.000111853	3	0	267	5314
Pythium irregular	Clade F	GO:0071704	organic substance metabolic process	BIOLOGICAL_PROCESS	0.0114883	0.000211324	101	1441	169	3873
Pythium irregular	Clade F	GO:0008152	metabolic process	BIOLOGICAL_PROCESS	0.0258486	0.000486283	129	1992	141	3322
Pythium irregular	Clade F	GO:0016755	transferase activity, transferring amino-acyl groups	MOLECULAR_FUNCTION	0.0266502	0.000512504	5	10	265	5304
Pythium irregular	Clade F	GO:0008234	cysteine-type peptidase activity	MOLECULAR_FUNCTION	0.0386538	0.000759502	11	63	259	5251
Species	Clade	GO ID	GO Name	GO Category	FDR	P-Value	Nr Test	Nr Reference	Non Annot Test	Non Annot Reference
Pythium iwayami	Clade G	GO:0005576	extracellular region	CELLULAR_COMPONENT	2.32047e-26	9.76219e-30	29	14	216	5138
Pythium iwayami	Clade G	GO:0009405	pathogenesis	BIOLOGICAL_PROCESS	3.63711e-23	3.06025e-26	25	11	220	5141
Pythium iwayami	Clade G	GO:0044419	interspecies interaction between organisms	BIOLOGICAL_PROCESS	5.38613e-23	9.06374e-26	25	12	220	5140
Pythium iwayami	Clade G	GO:0051704	multi-organism process	BIOLOGICAL_PROCESS	5.38613e-23	9.06374e-26	25	12	220	5140
Pythium iwayami	Clade G	GO:0006952	defense response	BIOLOGICAL_PROCESS	8.29255e-22	1.74433e-24	25	15	220	5137
Pythium iwayami	Clade G	GO:0004553	hydrolase activity, hydrolyzing O-glycosyl compounds	MOLECULAR_FUNCTION	6.50931e-20	1.64307e-22	33	56	212	5096
Pythium iwayami	Clade G	GO:0016798	hydrolase activity, acting on glycosyl bonds	MOLECULAR_FUNCTION	1.27735e-19	3.76166e-22	33	58	212	5094
Pythium iwayami	Clade G	GO:0016787	hydrolase activity	MOLECULAR_FUNCTION	1.04861e-17	3.5292e-20	108	922	137	4230
Pythium iwayami	Clade G	GO:0003824	catalytic activity	MOLECULAR_FUNCTION	1.09377e-14	4.14133e-17	178	2348	67	2804
Pythium iwayami	Clade G	GO:0005975	carbohydrate metabolic process	BIOLOGICAL_PROCESS	1.60981e-13	6.77243e-16	34	113	211	5039
Pythium iwayami	Clade G	GO:0006950	response to stress	BIOLOGICAL_PROCESS	1.94414e-13	8.99684e-16	29	77	216	5075
Pythium iwayami	Clade G	GO:0003993	acid phosphatase activity	MOLECULAR_FUNCTION	2.05636e-11	1.03813e-13	15	13	230	5139
Pythium iwayami	Clade G	GO:0006508	proteolysis	BIOLOGICAL_PROCESS	1.67968e-08	9.18629e-11	38	226	207	4926
Pythium iwayami	Clade G	GO:0030246	carbohydrate binding	MOLECULAR_FUNCTION	3.31871e-08	1.95465e-10	10	6	235	5146
Pythium iwayami	Clade G	GO:0008233	peptidase activity	MOLECULAR_FUNCTION	4.1738e-08	2.63387e-10	37	224	208	4928
Pythium iwayami	Clade G	GO:0070011	peptidase activity, acting on L-amino acid peptides	MOLECULAR_FUNCTION	7.09161e-08	4.77348e-10	36	218	209	4934
Pythium iwayami	Clade G	GO:0016755	transferase activity, transferring amino-acyl groups	MOLECULAR_FUNCTION	3.90576e-07	2.79335e-09	9	6	236	5146
Pythium iwayami	Clade G	GO:0004252	serine-type endopeptidase activity	MOLECULAR_FUNCTION	5.99719e-07	4.79372e-09	17	51	228	5101
Pythium iwayami	Clade G	GO:0016791	phosphatase activity	MOLECULAR_FUNCTION	5.99719e-07	4.79372e-09	17	51	228	5101
Pythium iwayami	Clade G	GO:0030247	polysaccharide binding	MOLECULAR_FUNCTION	4.41475e-06	3.90029e-08	7	3	238	5149
Pythium iwayami	Clade G	GO:0001871	pattern binding	MOLECULAR_FUNCTION	4.41475e-06	3.90029e-08	7	3	238	5149
Pythium iwayami	Clade G	GO:0042578	phosphoric ester hydrolase activity	MOLECULAR_FUNCTION	6.54183e-06	6.0547e-08	18	71	227	5081
Pythium iwayami	Clade G	GO:0008236	serine-type peptidase activity	MOLECULAR_FUNCTION	8.35565e-06	8.4365e-08	20	91	225	5061
Pythium iwayami	Clade G	GO:0017171	serine hydrolase activity	MOLECULAR_FUNCTION	8.35565e-06	8.4365e-08	20	91	225	5061
Pythium iwayami	Clade G	GO:0004175	endopeptidase activity	MOLECULAR_FUNCTION	1.32458e-05	1.39312e-07	21	104	224	5048
Pythium iwayami	Clade G	GO:0050896	response to stimulus	BIOLOGICAL_PROCESS	0.000347734	3.80357e-06	29	228	216	4924
Pythium iwayami	Clade G	GO:0016788	hydrolase activity, acting on ester bonds	MOLECULAR_FUNCTION	0.00105348	1.19663e-05	21	142	224	5010
Pythium iwayami	Clade G	GO:0016684	oxidoreductase activity, acting on peroxide as acceptor	MOLECULAR_FUNCTION	0.00144452	1.70158e-05	7	13	238	5139
Pythium iwayami	Clade G	GO:0004601	peroxidase activity	MOLECULAR_FUNCTION	0.00239072	2.91674e-05	6	9	239	5143
Pythium iwayami	Clade G	GO:0008152	metabolic process	BIOLOGICAL_PROCESS	0.00251774	3.17763e-05	127	1994	118	3158
Pythium iwayami	Clade G	GO:0044238	primary metabolic process	BIOLOGICAL_PROCESS	0.0025872	3.37414e-05	97	1408	148	3744
Pythium iwayami	Clade G	GO:2001070	starch binding	MOLECULAR_FUNCTION	0.00429757	5.78554e-05	4	2	241	5150
Pythium iwayami	Clade G	GO:0008378	galactosyltransferase activity	MOLECULAR_FUNCTION	0.00665981	9.24584e-05	3	0	242	5152
Pythium iwayami	Clade G	GO:0016209	antioxidant activity	MOLECULAR_FUNCTION	0.0103665	0.000148279	7	20	238	5132
Pythium iwayami	Clade G	GO:0071704	organic substance metabolic process	BIOLOGICAL_PROCESS	0.0115728	0.000170403	97	1467	148	3685
Pythium iwayami	Clade G	GO:0030248	cellulose binding	MOLECULAR_FUNCTION	0.0235976	0.000357389	3	1	242	5151
Species	Clade	GO ID	GO Name	GO Category	FDR	P-Value	Nr Test	Nr Reference	Non Annot Test	Non Annot Reference
Pythium oligandrum	Clade D	GO:0016787	hydrolase activity	MOLECULAR_FUNCTION	3.64629e-59	1.49316e-62	201	948	146	4762
Pythium oligandrum	Clade D	GO:0004252	serine-type endopeptidase activity	MOLECULAR_FUNCTION	7.41642e-40	6.07406e-43	52	36	295	5674
Pythium oligandrum	Clade D	GO:0004553	hydrolase activity, hydrolyzing O-glycosyl compounds	MOLECULAR_FUNCTION	1.5208e-37	1.86831e-40	57	61	290	5649
Pythium oligandrum	Clade D	GO:0016798	hydrolase activity, acting on glycosyl bonds	MOLECULAR_FUNCTION	6.80344e-37	1.1144e-39	57	64	290	5646
Pythium oligandrum	Clade D	GO:0004175	endopeptidase activity	MOLECULAR_FUNCTION	1.16422e-34	2.38375e-37	62	96	285	5614
Pythium oligandrum	Clade D	GO:0003824	catalytic activity	MOLECULAR_FUNCTION	2.78625e-34	6.84581e-37	279	2646	68	3064
Pythium oligandrum	Clade D	GO:0006508	proteolysis	BIOLOGICAL_PROCESS	3.33005e-33	9.5456e-36	79	201	268	5509
Pythium oligandrum	Clade D	GO:0008236	serine-type peptidase activity	MOLECULAR_FUNCTION	3.47848e-33	1.282e-35	55	73	292	5637
Pythium oligandrum	Clade D	GO:0017171	serine hydrolase activity	MOLECULAR_FUNCTION	3.47848e-33	1.282e-35	55	73	292	5637
Pythium oligandrum	Clade D	GO:0008233	peptidase activity	MOLECULAR_FUNCTION	8.34085e-32	3.41558e-34	79	214	268	5496
Pythium oligandrum	Clade D	GO:0070011	peptidase activity, acting on L-amino acid peptides	MOLECULAR_FUNCTION	5.17475e-31	2.33097e-33	77	208	270	5502
Pythium oligandrum	Clade D	GO:0005576	extracellular region	CELLULAR_COMPONENT	4.52236e-23	2.22229e-25	29	17	318	5693
Pythium oligandrum	Clade D	GO:0005975	carbohydrate metabolic process	BIOLOGICAL_PROCESS	1.78526e-18	9.50384e-21	46	117	301	5593
Pythium oligandrum	Clade D	GO:0006952	defense response	BIOLOGICAL_PROCESS	7.80757e-18	4.47608e-20	24	17	323	5693
Pythium oligandrum	Clade D	GO:0009405	pathogenesis	BIOLOGICAL_PROCESS	4.47695e-14	2.74997e-16	19	13	328	5697
Pythium oligandrum	Clade D	GO:0044419	interspecies interaction between organisms	BIOLOGICAL_PROCESS	1.8983e-13	1.3215e-15	19	15	328	5695
Pythium oligandrum	Clade D	GO:0051704	multi-organism process	BIOLOGICAL_PROCESS	1.8983e-13	1.3215e-15	19	15	328	5695
Pythium oligandrum	Clade D	GO:0044036	cell wall macromolecule metabolic process	BIOLOGICAL_PROCESS	1.25606e-12	1.28589e-14	12	1	335	5709
Pythium oligandrum	Clade D	GO:0016998	cell wall macromolecule catabolic process	BIOLOGICAL_PROCESS	1.25606e-12	1.28589e-14	12	1	335	5709
Pythium oligandrum	Clade D	GO:0004568	chitinase activity	MOLECULAR_FUNCTION	1.25606e-12	1.28589e-14	12	1	335	5709
Pythium oligandrum	Clade D	GO:0046348	amino sugar catabolic process	BIOLOGICAL_PROCESS	1.25606e-12	1.28589e-14	12	1	335	5709
Pythium oligandrum	Clade D	GO:1901072	glucosamine-containing compound catabolic process	BIOLOGICAL_PROCESS	1.25606e-12	1.28589e-14	12	1	335	5709
Pythium oligandrum	Clade D	GO:0006026	aminoglycan catabolic process	BIOLOGICAL_PROCESS	1.25606e-12	1.28589e-14	12	1	335	5709
Pythium oligandrum	Clade D	GO:0006032	chitin catabolic process	BIOLOGICAL_PROCESS	1.25606e-12	1.28589e-14	12	1	335	5709
Pythium oligandrum	Clade D	GO:0071554	cell wall organization or biogenesis	BIOLOGICAL_PROCESS	1.25606e-12	1.28589e-14	12	1	335	5709
Pythium oligandrum	Clade D	GO:0003993	acid phosphatase activity	MOLECULAR_FUNCTION	6.28399e-12	6.69057e-14	17	14	330	5696
Pythium oligandrum	Clade D	GO:1901071	glucosamine-containing compound metabolic process	BIOLOGICAL_PROCESS	3.29838e-11	4.05206e-13	12	3	335	5707
Pythium oligandrum	Clade D	GO:0006040	amino sugar metabolic process	BIOLOGICAL_PROCESS	3.29838e-11	4.05206e-13	12	3	335	5707
Pythium oligandrum	Clade D	GO:0006022	aminoglycan metabolic process	BIOLOGICAL_PROCESS	3.29838e-11	4.05206e-13	12	3	335	5707
Pythium oligandrum	Clade D	GO:0006030	chitin metabolic process	BIOLOGICAL_PROCESS	3.29838e-11	4.05206e-13	12	3	335	5707
Pythium oligandrum	Clade D	GO:0071704	organic substance metabolic process	BIOLOGICAL_PROCESS	3.76133e-11	4.77483e-13	166	1651	181	4059
Pythium oligandrum	Clade D	GO:1901136	carbohydrate derivative catabolic process	BIOLOGICAL_PROCESS	1.17365e-10	1.53795e-12	12	4	335	5706
Pythium oligandrum	Clade D	GO:0016894	endonuclease activity, active with either ribo- or deoxyribonucleic acids and producing 3'-phosphomonoesters	MOLECULAR_FUNCTION	3.67168e-10	4.96174e-12	12	5	335	5705
Pythium oligandrum	Clade D	GO:0033897	ribonuclease T2 activity	MOLECULAR_FUNCTION	4.19234e-10	5.837e-12	11	3	336	5707
Pythium oligandrum	Clade D	GO:1901565	organonitrogen compound catabolic process	BIOLOGICAL_PROCESS	2.53819e-09	3.63786e-11	12	7	335	5703
Pythium oligandrum	Clade D	GO:0016892	endoribonuclease activity, producing 3'-phosphomonoesters	MOLECULAR_FUNCTION	4.27992e-09	6.30947e-11	11	5	336	5705
Pythium oligandrum	Clade D	GO:0016788	hydrolase activity, acting on ester bonds	MOLECULAR_FUNCTION	4.42826e-09	6.70948e-11	36	152	311	5558
Pythium oligandrum	Clade D	GO:0044238	primary metabolic process	BIOLOGICAL_PROCESS	1.01168e-08	1.57428e-10	154	1592	193	4118
Pythium oligandrum	Clade D	GO:0006950	response to stress	BIOLOGICAL_PROCESS	1.47206e-08	2.35096e-10	26	83	321	5627
Pythium oligandrum	Clade D	GO:0008152	metabolic process	BIOLOGICAL_PROCESS	2.36237e-08	3.86956e-10	199	2301	148	3409
Pythium oligandrum	Clade D	GO:0004519	endonuclease activity	MOLECULAR_FUNCTION	3.46821e-08	5.82296e-10	14	18	333	5692
Pythium oligandrum	Clade D	GO:0004601	peroxidase activity	MOLECULAR_FUNCTION	5.71129e-08	9.82286e-10	13	15	334	5695
Pythium oligandrum	Clade D	GO:0009057	macromolecule catabolic process	BIOLOGICAL_PROCESS	7.19046e-08	1.26613e-09	19	45	328	5665
Pythium oligandrum	Clade D	GO:0016684	oxidoreductase activity, acting on peroxide as acceptor	MOLECULAR_FUNCTION	8.58761e-08	1.54732e-09	14	20	333	5690
Pythium oligandrum	Clade D	GO:0044248	cellular catabolic process	BIOLOGICAL_PROCESS	1.42882e-07	2.63295e-09	21	60	326	5650
Pythium oligandrum	Clade D	GO:1901575	organic substance catabolic process	BIOLOGICAL_PROCESS	1.98661e-07	3.74218e-09	23	75	324	5635
Pythium oligandrum	Clade D	GO:2001070	starch binding	MOLECULAR_FUNCTION	2.17608e-07	4.36641e-09	8	2	339	5708
Pythium oligandrum	Clade D	GO:0030247	polysaccharide binding	MOLECULAR_FUNCTION	2.17608e-07	4.36641e-09	8	2	339	5708
Pythium oligandrum	Clade D	GO:0001871	pattern binding	MOLECULAR_FUNCTION	2.17608e-07	4.36641e-09	8	2	339	5708
Pythium oligandrum	Clade D	GO:0030246	carbohydrate binding	MOLECULAR_FUNCTION	2.21359e-07	4.55058e-09	10	7	337	5703
Pythium oligandrum	Clade D	GO:0009056	catabolic process	BIOLOGICAL_PROCESS	2.21359e-07	4.62297e-09	23	76	324	5634
Pythium oligandrum	Clade D	GO:0016791	phosphatase activity	MOLECULAR_FUNCTION	4.07883e-07	8.68547e-09	19	52	328	5658
Pythium oligandrum	Clade D	GO:0004521	endoribonuclease activity	MOLECULAR_FUNCTION	6.24503e-07	1.35539e-08	11	12	336	5698
Pythium oligandrum	Clade D	GO:0016209	antioxidant activity	MOLECULAR_FUNCTION	8.50484e-07	1.88068e-08	14	26	333	5684
Pythium oligandrum	Clade D	GO:0016755	transferase activity, transferring amino-acyl groups	MOLECULAR_FUNCTION	1.92564e-06	4.33702e-08	8	4	339	5706
Pythium oligandrum	Clade D	GO:0042578	phosphoric ester hydrolase activity	MOLECULAR_FUNCTION	2.44987e-06	5.61805e-08	21	74	326	5636
Pythium oligandrum	Clade D	GO:0016837	carbon-oxygen lyase activity, acting on polysaccharides	MOLECULAR_FUNCTION	2.62059e-06	6.22417e-08	7	2	340	5708
Pythium oligandrum	Clade D	GO:0030570	pectate lyase activity	MOLECULAR_FUNCTION	2.62059e-06	6.22417e-08	7	2	340	5708
Pythium oligandrum	Clade D	GO:0004540	ribonuclease activity	MOLECULAR_FUNCTION	4.39176e-06	1.06107e-07	11	16	336	5694
Pythium oligandrum	Clade D	GO:0042742	defense response to bacterium	BIOLOGICAL_PROCESS	2.15647e-05	6.00491e-07	5	0	342	5710
Pythium oligandrum	Clade D	GO:0043207	response to external biotic stimulus	BIOLOGICAL_PROCESS	2.15647e-05	6.00491e-07	5	0	342	5710
Pythium oligandrum	Clade D	GO:0050832	defense response to fungus	BIOLOGICAL_PROCESS	2.15647e-05	6.00491e-07	5	0	342	5710
Pythium oligandrum	Clade D	GO:0051707	response to other organism	BIOLOGICAL_PROCESS	2.15647e-05	6.00491e-07	5	0	342	5710
Pythium oligandrum	Clade D	GO:0098542	defense response to other organism	BIOLOGICAL_PROCESS	2.15647e-05	6.00491e-07	5	0	342	5710
Pythium oligandrum	Clade D	GO:0009607	response to biotic stimulus	BIOLOGICAL_PROCESS	2.15647e-05	6.00491e-07	5	0	342	5710
Pythium oligandrum	Clade D	GO:0009605	response to external stimulus	BIOLOGICAL_PROCESS	2.15647e-05	6.00491e-07	5	0	342	5710
Pythium oligandrum	Clade D	GO:0009620	response to fungus	BIOLOGICAL_PROCESS	2.15647e-05	6.00491e-07	5	0	342	5710
Pythium oligandrum	Clade D	GO:0009617	response to bacterium	BIOLOGICAL_PROCESS	2.15647e-05	6.00491e-07	5	0	342	5710
Pythium oligandrum	Clade D	GO:0019538	protein metabolic process	BIOLOGICAL_PROCESS	4.91299e-05	1.38819e-06	90	894	257	4816
Pythium oligandrum	Clade D	GO:0004518	nuclease activity	MOLECULAR_FUNCTION	0.000168944	4.91196e-06	14	46	333	5664
Pythium oligandrum	Clade D	GO:0008237	metallopeptidase activity	MOLECULAR_FUNCTION	0.000168944	4.91196e-06	14	46	333	5664
Pythium oligandrum	Clade D	GO:0004222	metalloendopeptidase activity	MOLECULAR_FUNCTION	0.00126696	3.73551e-05	10	28	337	5682
Pythium oligandrum	Clade D	GO:0043170	macromolecule metabolic process	BIOLOGICAL_PROCESS	0.00132217	3.95244e-05	111	1276	236	4434
Pythium oligandrum	Clade D	GO:0016702	oxidoreductase activity, acting on single donors with incorporation of molecular oxygen, incorporation of two atoms of oxygen	MOLECULAR_FUNCTION	0.0160232	0.00048555	6	13	341	5697
Pythium oligandrum	Clade D	GO:0034655	nucleobase-containing compound catabolic process	BIOLOGICAL_PROCESS	0.017138	0.000526351	5	8	342	5702
Pythium oligandrum	Clade D	GO:0016835	carbon-oxygen lyase activity	MOLECULAR_FUNCTION	0.0200463	0.000623882	7	20	340	5690
Pythium oligandrum	Clade D	GO:0051213	dioxygenase activity	MOLECULAR_FUNCTION	0.0279319	0.000880736	6	15	341	5695
Pythium oligandrum	Clade D	GO:0051275	beta-glucan catabolic process	BIOLOGICAL_PROCESS	0.0315595	0.00105974	4	5	343	5705
Pythium oligandrum	Clade D	GO:0030245	cellulose catabolic process	BIOLOGICAL_PROCESS	0.0315595	0.00105974	4	5	343	5705
Pythium oligandrum	Clade D	GO:0009251	glucan catabolic process	BIOLOGICAL_PROCESS	0.0315595	0.00105974	4	5	343	5705
Pythium oligandrum	Clade D	GO:0044247	cellular polysaccharide catabolic process	BIOLOGICAL_PROCESS	0.0315595	0.00105974	4	5	343	5705
Pythium oligandrum	Clade D	GO:0000272	polysaccharide catabolic process	BIOLOGICAL_PROCESS	0.0315595	0.00105974	4	5	343	5705
Pythium oligandrum	Clade D	GO:0046700	heterocycle catabolic process	BIOLOGICAL_PROCESS	0.0324568	0.00111645	5	10	342	5700
Pythium oligandrum	Clade D	GO:0019439	aromatic compound catabolic process	BIOLOGICAL_PROCESS	0.0324568	0.00111645	5	10	342	5700
Pythium oligandrum	Clade D	GO:0016701	oxidoreductase activity, acting on single donors with incorporation of molecular oxygen	MOLECULAR_FUNCTION	0.0331361	0.00115339	6	16	341	5694
Pythium oligandrum	Clade D	GO:0044270	cellular nitrogen compound catabolic process	BIOLOGICAL_PROCESS	0.0434641	0.00154848	5	11	342	5699
Pythium oligandrum	Clade D	GO:1901361	organic cyclic compound catabolic process	BIOLOGICAL_PROCESS	0.0434641	0.00154848	5	11	342	5699
Pythium oligandrum	Clade D	GO:0030243	cellulose metabolic process	BIOLOGICAL_PROCESS	0.0457716	0.00168691	4	6	343	5704
Pythium oligandrum	Clade D	GO:0052736	beta-glucanase activity	MOLECULAR_FUNCTION	0.0457716	0.00168691	4	6	343	5704
Pythium oligandrum	Clade D	GO:0052861	glucan endo-1,3-beta-glucanase activity, C-3 substituted reducing group	MOLECULAR_FUNCTION	0.0457716	0.00168691	4	6	343	5704
Pythium oligandrum	Clade D	GO:0008199	ferric iron binding	MOLECULAR_FUNCTION	0.0458773	0.0017096	3	2	344	5708
Pythium oligandrum	Clade D	GO:1901135	carbohydrate derivative metabolic process	BIOLOGICAL_PROCESS	0.0487931	0.00183823	15	98	332	5612
Species	Clade	GO ID	GO Name	GO Category	FDR	P-Value	Nr Test	Nr Reference	Non Annot Test	Non Annot Reference
Pythium ultimum var. sporangiiferum	Clade I	GO:0005576	extracellular region	CELLULAR_COMPONENT	1.74626e-24	7.49788e-28	26	17	144	4598
Pythium ultimum var. sporangiiferum	Clade I	GO:0009405	pathogenesis	BIOLOGICAL_PROCESS	2.95985e-20	2.54174e-23	20	9	150	4606
Pythium ultimum var. sporangiiferum	Clade I	GO:0044419	interspecies interaction between organisms	BIOLOGICAL_PROCESS	4.30652e-20	7.39634e-23	20	10	150	4605
Pythium ultimum var. sporangiiferum	Clade I	GO:0051704	multi-organism process	BIOLOGICAL_PROCESS	4.30652e-20	7.39634e-23	20	10	150	4605
Pythium ultimum var. sporangiiferum	Clade I	GO:0006952	defense response	BIOLOGICAL_PROCESS	1.41292e-18	3.03332e-21	20	14	150	4601
Pythium ultimum var. sporangiiferum	Clade I	GO:0016787	hydrolase activity	MOLECULAR_FUNCTION	8.02119e-17	2.06643e-19	82	803	88	3812
Pythium ultimum var. sporangiiferum	Clade I	GO:0004553	hydrolase activity, hydrolyzing O-glycosyl compounds	MOLECULAR_FUNCTION	1.5152e-16	4.55405e-19	26	54	144	4561
Pythium ultimum var. sporangiiferum	Clade I	GO:0016798	hydrolase activity, acting on glycosyl bonds	MOLECULAR_FUNCTION	2.69348e-16	9.25197e-19	26	56	144	4559
Pythium ultimum var. sporangiiferum	Clade I	GO:0005975	carbohydrate metabolic process	BIOLOGICAL_PROCESS	1.43903e-11	5.56086e-14	27	107	143	4508
Pythium ultimum var. sporangiiferum	Clade I	GO:0003824	catalytic activity	MOLECULAR_FUNCTION	8.56891e-09	3.67922e-11	121	2110	49	2505
Pythium ultimum var. sporangiiferum	Clade I	GO:0006950	response to stress	BIOLOGICAL_PROCESS	9.05967e-09	4.27894e-11	21	83	149	4532
Pythium ultimum var. sporangiiferum	Clade I	GO:0006508	proteolysis	BIOLOGICAL_PROCESS	4.0225e-06	2.07256e-08	26	188	144	4427
Pythium ultimum var. sporangiiferum	Clade I	GO:0008233	peptidase activity	MOLECULAR_FUNCTION	8.8056e-06	4.9151e-08	26	197	144	4418
Pythium ultimum var. sporangiiferum	Clade I	GO:0070011	peptidase activity, acting on L-amino acid peptides	MOLECULAR_FUNCTION	1.61261e-05	9.69367e-08	25	190	145	4425
Pythium ultimum var. sporangiiferum	Clade I	GO:0030246	carbohydrate binding	MOLECULAR_FUNCTION	2.72969e-05	1.75807e-07	7	7	163	4608
Pythium ultimum var. sporangiiferum	Clade I	GO:0016837	carbon-oxygen lyase activity, acting on polysaccharides	MOLECULAR_FUNCTION	0.000106892	7.34336e-07	6	5	164	4610
Pythium ultimum var. sporangiiferum	Clade I	GO:0030247	polysaccharide binding	MOLECULAR_FUNCTION	0.000129795	1.05887e-06	5	2	165	4613
Pythium ultimum var. sporangiiferum	Clade I	GO:0003993	acid phosphatase activity	MOLECULAR_FUNCTION	0.000129795	9.74301e-07	8	16	162	4599
Pythium ultimum var. sporangiiferum	Clade I	GO:0001871	pattern binding	MOLECULAR_FUNCTION	0.000129795	1.05887e-06	5	2	165	4613
Pythium ultimum var. sporangiiferum	Clade I	GO:0004252	serine-type endopeptidase activity	MOLECULAR_FUNCTION	0.000311187	2.67228e-06	10	35	160	4580
Pythium ultimum var. sporangiiferum	Clade I	GO:0051275	beta-glucan catabolic process	BIOLOGICAL_PROCESS	0.000697178	7.48367e-06	4	1	166	4614
Pythium ultimum var. sporangiiferum	Clade I	GO:0030245	cellulose catabolic process	BIOLOGICAL_PROCESS	0.000697178	7.48367e-06	4	1	166	4614
Pythium ultimum var. sporangiiferum	Clade I	GO:0009251	glucan catabolic process	BIOLOGICAL_PROCESS	0.000697178	7.48367e-06	4	1	166	4614
Pythium ultimum var. sporangiiferum	Clade I	GO:0044247	cellular polysaccharide catabolic process	BIOLOGICAL_PROCESS	0.000697178	7.48367e-06	4	1	166	4614
Pythium ultimum var. sporangiiferum	Clade I	GO:0000272	polysaccharide catabolic process	BIOLOGICAL_PROCESS	0.000697178	7.48367e-06	4	1	166	4614
Pythium ultimum var. sporangiiferum	Clade I	GO:0008236	serine-type peptidase activity	MOLECULAR_FUNCTION	0.00101281	1.17415e-05	12	64	158	4551
Pythium ultimum var. sporangiiferum	Clade I	GO:0017171	serine hydrolase activity	MOLECULAR_FUNCTION	0.00101281	1.17415e-05	12	64	158	4551
Pythium ultimum var. sporangiiferum	Clade I	GO:0030243	cellulose metabolic process	BIOLOGICAL_PROCESS	0.00181562	2.1828e-05	4	2	166	4613
Pythium ultimum var. sporangiiferum	Clade I	GO:0004175	endopeptidase activity	MOLECULAR_FUNCTION	0.00303521	3.90967e-05	13	86	157	4529
Pythium ultimum var. sporangiiferum	Clade I	GO:0016788	hydrolase activity, acting on ester bonds	MOLECULAR_FUNCTION	0.00303521	3.90102e-05	17	142	153	4473
Pythium ultimum var. sporangiiferum	Clade I	GO:2001070	starch binding	MOLECULAR_FUNCTION	0.00331192	4.4083e-05	3	0	167	4615
Pythium ultimum var. sporangiiferum	Clade I	GO:0044275	cellular carbohydrate catabolic process	BIOLOGICAL_PROCESS	0.00360414	4.95202e-05	4	3	166	4612
Pythium ultimum var. sporangiiferum	Clade I	GO:0009057	macromolecule catabolic process	BIOLOGICAL_PROCESS	0.00367669	5.20956e-05	9	41	161	4574
Pythium ultimum var. sporangiiferum	Clade I	GO:0016791	phosphatase activity	MOLECULAR_FUNCTION	0.00575854	8.40663e-05	9	44	161	4571
Pythium ultimum var. sporangiiferum	Clade I	GO:0044238	primary metabolic process	BIOLOGICAL_PROCESS	0.00674792	0.000101407	70	1265	100	3350
Pythium ultimum var. sporangiiferum	Clade I	GO:0044248	cellular catabolic process	BIOLOGICAL_PROCESS	0.00776173	0.000119975	10	58	160	4557
Pythium ultimum var. sporangiiferum	Clade I	GO:0016835	carbon-oxygen lyase activity	MOLECULAR_FUNCTION	0.00915339	0.000145417	6	18	164	4597
Pythium ultimum var. sporangiiferum	Clade I	GO:0034655	nucleobase-containing compound catabolic process	BIOLOGICAL_PROCESS	0.00940198	0.000169551	5	11	165	4604
Pythium ultimum var. sporangiiferum	Clade I	GO:0050896	response to stimulus	BIOLOGICAL_PROCESS	0.00940198	0.000163572	21	228	149	4387
Pythium ultimum var. sporangiiferum	Clade I	GO:1901575	organic substance catabolic process	BIOLOGICAL_PROCESS	0.00940198	0.000160567	11	73	159	4542
Pythium ultimum var. sporangiiferum	Clade I	GO:0030570	pectate lyase activity	MOLECULAR_FUNCTION	0.00940198	0.000168541	4	5	166	4610
Pythium ultimum var. sporangiiferum	Clade I	GO:0009056	catabolic process	BIOLOGICAL_PROCESS	0.00940198	0.000160567	11	73	159	4542
Pythium ultimum var. sporangiiferum	Clade I	GO:0042578	phosphoric ester hydrolase activity	MOLECULAR_FUNCTION	0.00941101	0.000173754	10	61	160	4554
Pythium ultimum var. sporangiiferum	Clade I	GO:0004181	metallocarboxypeptidase activity	MOLECULAR_FUNCTION	0.0141365	0.00027314	4	6	166	4609
Pythium ultimum var. sporangiiferum	Clade I	GO:0008235	metalloexopeptidase activity	MOLECULAR_FUNCTION	0.0141365	0.00027314	4	6	166	4609
Pythium ultimum var. sporangiiferum	Clade I	GO:0004519	endonuclease activity	MOLECULAR_FUNCTION	0.0148172	0.000292655	6	21	164	4594
Pythium ultimum var. sporangiiferum	Clade I	GO:0046700	heterocycle catabolic process	BIOLOGICAL_PROCESS	0.0149185	0.000313871	5	13	165	4602
Pythium ultimum var. sporangiiferum	Clade I	GO:0044270	cellular nitrogen compound catabolic process	BIOLOGICAL_PROCESS	0.0149185	0.000313871	5	13	165	4602
Pythium ultimum var. sporangiiferum	Clade I	GO:0019439	aromatic compound catabolic process	BIOLOGICAL_PROCESS	0.0149185	0.000313871	5	13	165	4602
Pythium ultimum var. sporangiiferum	Clade I	GO:0033897	ribonuclease T2 activity	MOLECULAR_FUNCTION	0.0190913	0.000418059	3	2	167	4613
Pythium ultimum var. sporangiiferum	Clade I	GO:1901361	organic cyclic compound catabolic process	BIOLOGICAL_PROCESS	0.0190913	0.000413826	5	14	165	4601
Pythium ultimum var. sporangiiferum	Clade I	GO:0071704	organic substance metabolic process	BIOLOGICAL_PROCESS	0.0197686	0.000441376	70	1326	100	3289
Pythium ultimum var. sporangiiferum	Clade I	GO:0004180	carboxypeptidase activity	MOLECULAR_FUNCTION	0.033969	0.000773018	6	26	164	4589
Species	Clade	GO ID	GO Name	GO Category	FDR	P-Value	Nr Test	Nr Reference	Non Annot Test	Non Annot Reference
Pythium ultimum var. ultimum	Clade I	GO:0005576	extracellular region	CELLULAR_COMPONENT	9.04047e-51	3.74657e-54	50	15	236	5563
Pythium ultimum var. ultimum	Clade I	GO:0016787	hydrolase activity	MOLECULAR_FUNCTION	1.02549e-35	8.49973e-39	144	889	142	4689
Pythium ultimum var. ultimum	Clade I	GO:0009405	pathogenesis	BIOLOGICAL_PROCESS	4.63376e-34	5.76099e-37	34	10	252	5568
Pythium ultimum var. ultimum	Clade I	GO:0044419	interspecies interaction between organisms	BIOLOGICAL_PROCESS	1.38568e-32	2.87129e-35	34	13	252	5565
Pythium ultimum var. ultimum	Clade I	GO:0051704	multi-organism process	BIOLOGICAL_PROCESS	1.38568e-32	2.87129e-35	34	13	252	5565
Pythium ultimum var. ultimum	Clade I	GO:0006952	defense response	BIOLOGICAL_PROCESS	1.18679e-31	2.95099e-34	34	15	252	5563
Pythium ultimum var. ultimum	Clade I	GO:0006508	proteolysis	BIOLOGICAL_PROCESS	5.10298e-29	1.48035e-31	66	191	220	5387
Pythium ultimum var. ultimum	Clade I	GO:0008233	peptidase activity	MOLECULAR_FUNCTION	1.28765e-25	4.26904e-28	63	201	223	5377
Pythium ultimum var. ultimum	Clade I	GO:0004252	serine-type endopeptidase activity	MOLECULAR_FUNCTION	1.95419e-25	7.28872e-28	35	36	251	5542
Pythium ultimum var. ultimum	Clade I	GO:0070011	peptidase activity, acting on L-amino acid peptides	MOLECULAR_FUNCTION	5.81037e-25	2.40794e-27	61	193	225	5385
Pythium ultimum var. ultimum	Clade I	GO:0008236	serine-type peptidase activity	MOLECULAR_FUNCTION	2.01195e-21	1.00056e-23	37	64	249	5514
Pythium ultimum var. ultimum	Clade I	GO:0017171	serine hydrolase activity	MOLECULAR_FUNCTION	2.01195e-21	1.00056e-23	37	64	249	5514
Pythium ultimum var. ultimum	Clade I	GO:0004553	hydrolase activity, hydrolyzing O-glycosyl compounds	MOLECULAR_FUNCTION	6.20763e-21	3.34435e-23	37	67	249	5511
Pythium ultimum var. ultimum	Clade I	GO:0016798	hydrolase activity, acting on glycosyl bonds	MOLECULAR_FUNCTION	1.25493e-20	7.281e-23	37	69	249	5509
Pythium ultimum var. ultimum	Clade I	GO:0004175	endopeptidase activity	MOLECULAR_FUNCTION	1.14136e-19	7.09509e-22	39	87	247	5491
Pythium ultimum var. ultimum	Clade I	GO:0003824	catalytic activity	MOLECULAR_FUNCTION	2.11757e-19	1.40411e-21	204	2384	82	3194
Pythium ultimum var. ultimum	Clade I	GO:0006950	response to stress	BIOLOGICAL_PROCESS	9.9266e-19	6.99346e-21	38	88	248	5490
Pythium ultimum var. ultimum	Clade I	GO:0016837	carbon-oxygen lyase activity, acting on polysaccharides	MOLECULAR_FUNCTION	1.41017e-15	1.05193e-17	15	3	271	5575
Pythium ultimum var. ultimum	Clade I	GO:0005975	carbohydrate metabolic process	BIOLOGICAL_PROCESS	6.12204e-15	4.82051e-17	38	121	248	5457
Pythium ultimum var. ultimum	Clade I	GO:0030570	pectate lyase activity	MOLECULAR_FUNCTION	4.01626e-13	3.32885e-15	13	3	273	5575
Pythium ultimum var. ultimum	Clade I	GO:0016835	carbon-oxygen lyase activity	MOLECULAR_FUNCTION	2.26184e-09	1.96845e-11	15	20	271	5558
Pythium ultimum var. ultimum	Clade I	GO:0044238	primary metabolic process	BIOLOGICAL_PROCESS	1.2871e-08	1.17348e-10	123	1402	163	4176
Pythium ultimum var. ultimum	Clade I	GO:0071704	organic substance metabolic process	BIOLOGICAL_PROCESS	1.78611e-07	1.70247e-09	123	1462	163	4116
Pythium ultimum var. ultimum	Clade I	GO:0003993	acid phosphatase activity	MOLECULAR_FUNCTION	8.89476e-07	8.84684e-09	12	19	274	5559
Pythium ultimum var. ultimum	Clade I	GO:0050896	response to stimulus	BIOLOGICAL_PROCESS	1.10653e-06	1.14642e-08	39	262	247	5316
Pythium ultimum var. ultimum	Clade I	GO:0033897	ribonuclease T2 activity	MOLECULAR_FUNCTION	1.18796e-06	1.28003e-08	6	0	280	5578
Pythium ultimum var. ultimum	Clade I	GO:0016894	endonuclease activity, active with either ribo- or deoxyribonucleic acids and producing 3'-phosphomonoesters	MOLECULAR_FUNCTION	1.80781e-06	2.02283e-08	7	2	279	5576
Pythium ultimum var. ultimum	Clade I	GO:0030246	carbohydrate binding	MOLECULAR_FUNCTION	2.04725e-06	2.37559e-08	9	8	277	5570
Pythium ultimum var. ultimum	Clade I	GO:0030247	polysaccharide binding	MOLECULAR_FUNCTION	5.19763e-06	6.46204e-08	7	3	279	5575
Pythium ultimum var. ultimum	Clade I	GO:0001871	pattern binding	MOLECULAR_FUNCTION	5.19763e-06	6.46204e-08	7	3	279	5575
Pythium ultimum var. ultimum	Clade I	GO:0019538	protein metabolic process	BIOLOGICAL_PROCESS	7.31733e-06	9.40064e-08	70	706	216	4872
Pythium ultimum var. ultimum	Clade I	GO:0016892	endoribonuclease activity, producing 3'-phosphomonoesters	MOLECULAR_FUNCTION	2.48578e-05	3.29652e-07	6	2	280	5576
Pythium ultimum var. ultimum	Clade I	GO:0008152	metabolic process	BIOLOGICAL_PROCESS	0.00010495	1.47879e-06	146	2060	140	3518
Pythium ultimum var. ultimum	Clade I	GO:0016788	hydrolase activity, acting on ester bonds	MOLECULAR_FUNCTION	0.00010495	1.46893e-06	25	154	261	5424
Pythium ultimum var. ultimum	Clade I	GO:0004650	polygalacturonase activity	MOLECULAR_FUNCTION	0.000105989	1.53735e-06	5	1	281	5577
Pythium ultimum var. ultimum	Clade I	GO:0004519	endonuclease activity	MOLECULAR_FUNCTION	0.000108232	1.61473e-06	10	22	276	5556
Pythium ultimum var. ultimum	Clade I	GO:0016791	phosphatase activity	MOLECULAR_FUNCTION	0.000232908	3.57132e-06	14	54	272	5524
Pythium ultimum var. ultimum	Clade I	GO:0008234	cysteine-type peptidase activity	MOLECULAR_FUNCTION	0.000545572	8.59168e-06	14	59	272	5519
Pythium ultimum var. ultimum	Clade I	GO:0004181	metallocarboxypeptidase activity	MOLECULAR_FUNCTION	0.000555381	9.20649e-06	6	6	280	5572
Pythium ultimum var. ultimum	Clade I	GO:0008235	metalloexopeptidase activity	MOLECULAR_FUNCTION	0.000555381	9.20649e-06	6	6	280	5572
Pythium ultimum var. ultimum	Clade I	GO:0016829	lyase activity	MOLECULAR_FUNCTION	0.000810611	1.37733e-05	15	71	271	5507
Pythium ultimum var. ultimum	Clade I	GO:0016755	transferase activity, transferring amino-acyl groups	MOLECULAR_FUNCTION	0.000942246	1.64005e-05	6	7	280	5571
Pythium ultimum var. ultimum	Clade I	GO:0034655	nucleobase-containing compound catabolic process	BIOLOGICAL_PROCESS	0.00103959	1.85256e-05	7	12	279	5566
Pythium ultimum var. ultimum	Clade I	GO:0046700	heterocycle catabolic process	BIOLOGICAL_PROCESS	0.00210662	3.92863e-05	7	14	279	5564
Pythium ultimum var. ultimum	Clade I	GO:0019439	aromatic compound catabolic process	BIOLOGICAL_PROCESS	0.00210662	3.92863e-05	7	14	279	5564
Pythium ultimum var. ultimum	Clade I	GO:0044270	cellular nitrogen compound catabolic process	BIOLOGICAL_PROCESS	0.00283593	5.52377e-05	7	15	279	5563
Pythium ultimum var. ultimum	Clade I	GO:1901361	organic cyclic compound catabolic process	BIOLOGICAL_PROCESS	0.00283593	5.52377e-05	7	15	279	5563
Pythium ultimum var. ultimum	Clade I	GO:0004521	endoribonuclease activity	MOLECULAR_FUNCTION	0.0033964	6.7562e-05	6	10	280	5568
Pythium ultimum var. ultimum	Clade I	GO:2001070	starch binding	MOLECULAR_FUNCTION	0.00372214	7.69134e-05	4	2	282	5576
Pythium ultimum var. ultimum	Clade I	GO:0042578	phosphoric ester hydrolase activity	MOLECULAR_FUNCTION	0.00372214	7.71267e-05	14	74	272	5504
Pythium ultimum var. ultimum	Clade I	GO:0008237	metallopeptidase activity	MOLECULAR_FUNCTION	0.0122258	0.000258399	9	36	277	5542
Pythium ultimum var. ultimum	Clade I	GO:0004540	ribonuclease activity	MOLECULAR_FUNCTION	0.0128563	0.000277051	6	14	280	5564
Pythium ultimum var. ultimum	Clade I	GO:0052736	beta-glucanase activity	MOLECULAR_FUNCTION	0.0148322	0.000331927	4	4	282	5574
Pythium ultimum var. ultimum	Clade I	GO:0052861	glucan endo-1,3-beta-glucanase activity, C-3 substituted reducing group	MOLECULAR_FUNCTION	0.0148322	0.000331927	4	4	282	5574
Pythium ultimum var. ultimum	Clade I	GO:0030248	cellulose binding	MOLECULAR_FUNCTION	0.019427	0.000442803	3	1	283	5577
Pythium ultimum var. ultimum	Clade I	GO:0004518	nuclease activity	MOLECULAR_FUNCTION	0.0241361	0.000560142	10	50	276	5528
Pythium ultimum var. ultimum	Clade I	GO:0004180	carboxypeptidase activity	MOLECULAR_FUNCTION	0.0303021	0.000715797	7	25	279	5553
Pythium ultimum var. ultimum	Clade I	GO:0043170	macromolecule metabolic process	BIOLOGICAL_PROCESS	0.0322958	0.000776276	79	1088	207	4490
Species	Clade	GO ID	GO Name	GO Category	FDR	P-Value	Nr Test	Nr Reference	Non Annot Test	Non Annot Reference
Phytopythium vexans	n/a	GO:0004553	hydrolase activity, hydrolyzing O-glycosyl compounds	MOLECULAR_FUNCTION	2.05117e-39	8.64742e-43	52	53	190	4899
Phytopythium vexans	n/a	GO:0016798	hydrolase activity, acting on glycosyl bonds	MOLECULAR_FUNCTION	3.63511e-39	3.06502e-42	52	55	190	4897
Phytopythium vexans	n/a	GO:0005576	extracellular region	CELLULAR_COMPONENT	6.0421e-33	7.64178e-36	32	9	210	4943
Phytopythium vexans	n/a	GO:0016787	hydrolase activity	MOLECULAR_FUNCTION	1.7517e-29	2.95396e-32	123	824	119	4128
Phytopythium vexans	n/a	GO:0009405	pathogenesis	BIOLOGICAL_PROCESS	3.31763e-24	6.99332e-27	24	7	218	4945
Phytopythium vexans	n/a	GO:0044419	interspecies interaction between organisms	BIOLOGICAL_PROCESS	7.95806e-24	2.684e-26	24	8	218	4944
Phytopythium vexans	n/a	GO:0051704	multi-organism process	BIOLOGICAL_PROCESS	7.95806e-24	2.684e-26	24	8	218	4944
Phytopythium vexans	n/a	GO:0006952	defense response	BIOLOGICAL_PROCESS	7.95806e-24	2.684e-26	24	8	218	4944
Phytopythium vexans	n/a	GO:0005975	carbohydrate metabolic process	BIOLOGICAL_PROCESS	2.36489e-22	8.97303e-25	45	111	197	4841
Phytopythium vexans	n/a	GO:0003824	catalytic activity	MOLECULAR_FUNCTION	1.49008e-18	6.28197e-21	180	2177	62	2775
Phytopythium vexans	n/a	GO:0006950	response to stress	BIOLOGICAL_PROCESS	1.03202e-13	4.78591e-16	28	66	214	4886
Phytopythium vexans	n/a	GO:0016837	carbon-oxygen lyase activity, acting on polysaccharides	MOLECULAR_FUNCTION	8.4014e-11	4.25029e-13	10	1	232	4951
Phytopythium vexans	n/a	GO:0008233	peptidase activity	MOLECULAR_FUNCTION	6.09069e-08	3.33807e-10	33	177	209	4775
Phytopythium vexans	n/a	GO:0004252	serine-type endopeptidase activity	MOLECULAR_FUNCTION	6.93338e-08	4.32095e-10	12	14	230	4938
Phytopythium vexans	n/a	GO:0030570	pectate lyase activity	MOLECULAR_FUNCTION	6.93338e-08	4.38452e-10	7	0	235	4952
Phytopythium vexans	n/a	GO:0070011	peptidase activity, acting on L-amino acid peptides	MOLECULAR_FUNCTION	7.185e-08	5.14945e-10	32	170	210	4782
Phytopythium vexans	n/a	GO:0004175	endopeptidase activity	MOLECULAR_FUNCTION	7.185e-08	4.99433e-10	20	62	222	4890
Phytopythium vexans	n/a	GO:0006508	proteolysis	BIOLOGICAL_PROCESS	2.26541e-07	1.71911e-09	31	169	211	4783
Phytopythium vexans	n/a	GO:0030246	carbohydrate binding	MOLECULAR_FUNCTION	1.1236e-06	9.00019e-09	10	11	232	4941
Phytopythium vexans	n/a	GO:0016835	carbon-oxygen lyase activity	MOLECULAR_FUNCTION	2.26074e-06	1.90619e-08	11	17	231	4935
Phytopythium vexans	n/a	GO:0003993	acid phosphatase activity	MOLECULAR_FUNCTION	3.03512e-06	2.68708e-08	10	13	232	4939
Phytopythium vexans	n/a	GO:0008152	metabolic process	BIOLOGICAL_PROCESS	9.79722e-06	9.0868e-08	134	1890	108	3062
Phytopythium vexans	n/a	GO:0044238	primary metabolic process	BIOLOGICAL_PROCESS	4.51064e-05	4.37372e-07	100	1296	142	3656
Phytopythium vexans	n/a	GO:0052736	beta-glucanase activity	MOLECULAR_FUNCTION	5.3829e-05	5.90431e-07	7	6	235	4946
Phytopythium vexans	n/a	GO:0052861	glucan endo-1,3-beta-glucanase activity, C-3 substituted reducing group	MOLECULAR_FUNCTION	5.3829e-05	5.90431e-07	7	6	235	4946
Phytopythium vexans	n/a	GO:0008236	serine-type peptidase activity	MOLECULAR_FUNCTION	5.3829e-05	6.12724e-07	14	48	228	4904
Phytopythium vexans	n/a	GO:0017171	serine hydrolase activity	MOLECULAR_FUNCTION	5.3829e-05	6.12724e-07	14	48	228	4904
Phytopythium vexans	n/a	GO:0071704	organic substance metabolic process	BIOLOGICAL_PROCESS	7.63629e-05	9.01417e-07	102	1352	140	3600
Phytopythium vexans	n/a	GO:0050896	response to stimulus	BIOLOGICAL_PROCESS	0.000460478	5.62979e-06	28	214	214	4738
Phytopythium vexans	n/a	GO:0004559	alpha-mannosidase activity	MOLECULAR_FUNCTION	0.00082144	1.05202e-05	5	3	237	4949
Phytopythium vexans	n/a	GO:0004222	metalloendopeptidase activity	MOLECULAR_FUNCTION	0.00082144	1.07355e-05	8	17	234	4935
Phytopythium vexans	n/a	GO:0008237	metallopeptidase activity	MOLECULAR_FUNCTION	0.000927259	1.25094e-05	10	31	232	4921
Phytopythium vexans	n/a	GO:0016788	hydrolase activity, acting on ester bonds	MOLECULAR_FUNCTION	0.00147503	2.05211e-05	20	132	222	4820
Phytopythium vexans	n/a	GO:0004650	polygalacturonase activity	MOLECULAR_FUNCTION	0.00154636	2.21653e-05	4	1	238	4951
Phytopythium vexans	n/a	GO:0030247	polysaccharide binding	MOLECULAR_FUNCTION	0.00288711	4.38178e-05	5	5	237	4947
Phytopythium vexans	n/a	GO:0001871	pattern binding	MOLECULAR_FUNCTION	0.00288711	4.38178e-05	5	5	237	4947
Phytopythium vexans	n/a	GO:0016791	phosphatase activity	MOLECULAR_FUNCTION	0.00315051	4.91436e-05	11	46	231	4906
Phytopythium vexans	n/a	GO:0015923	mannosidase activity	MOLECULAR_FUNCTION	0.00482453	7.72901e-05	5	6	237	4946
Phytopythium vexans	n/a	GO:0008378	galactosyltransferase activity	MOLECULAR_FUNCTION	0.00607909	9.99514e-05	3	0	239	4952
Phytopythium vexans	n/a	GO:2001070	starch binding	MOLECULAR_FUNCTION	0.00853951	0.000144005	4	3	238	4949
Phytopythium vexans	n/a	GO:0042578	phosphoric ester hydrolase activity	MOLECULAR_FUNCTION	0.0113735	0.00019659	12	65	230	4887
Phytopythium vexans	n/a	GO:0016755	transferase activity, transferring amino-acyl groups	MOLECULAR_FUNCTION	0.0156716	0.00027749	4	4	238	4948
Phytopythium vexans	n/a	GO:0022610	biological adhesion	BIOLOGICAL_PROCESS	0.0203465	0.000386	3	1	239	4951
Phytopythium vexans	n/a	GO:0007155	cell adhesion	BIOLOGICAL_PROCESS	0.0203465	0.000386	3	1	239	4951
Phytopythium vexans	n/a	GO:0000272	polysaccharide catabolic process	BIOLOGICAL_PROCESS	0.0203465	0.000386	3	1	239	4951
Phytopythium vexans	n/a	GO:0005507	copper ion binding	MOLECULAR_FUNCTION	0.0222075	0.000430668	5	10	237	4942
Phytopythium vexans	n/a	GO:0016829	lyase activity	MOLECULAR_FUNCTION	0.0278409	0.000551654	11	63	231	4889
Phytopythium vexans	n/a	GO:0016684	oxidoreductase activity, acting on peroxide as acceptor	MOLECULAR_FUNCTION	0.0406136	0.00082186	5	12	237	4940
Species	Clade	GO ID	GO Name	GO Category	FDR	P-Value	Nr Test	Nr Reference	Non Annot Test	Non Annot Reference
Saprolegnia diclina	n/a	GO:0016787	hydrolase activity	MOLECULAR_FUNCTION	5.97771e-64	2.42996e-67	193	1030	143	5877
Saprolegnia diclina	n/a	GO:0004553	hydrolase activity, hydrolyzing O-glycosyl compounds	MOLECULAR_FUNCTION	1.09784e-60	8.92556e-64	80	88	256	6819
Saprolegnia diclina	n/a	GO:0016798	hydrolase activity, acting on glycosyl bonds	MOLECULAR_FUNCTION	4.42303e-60	5.39394e-63	80	91	256	6816
Saprolegnia diclina	n/a	GO:0005975	carbohydrate metabolic process	BIOLOGICAL_PROCESS	3.44393e-48	5.59989e-51	79	143	257	6764
Saprolegnia diclina	n/a	GO:0005576	extracellular region	CELLULAR_COMPONENT	7.95726e-42	1.61733e-44	45	23	291	6884
Saprolegnia diclina	n/a	GO:0006508	proteolysis	BIOLOGICAL_PROCESS	4.2353e-37	1.033e-39	83	253	253	6654
Saprolegnia diclina	n/a	GO:0008233	peptidase activity	MOLECULAR_FUNCTION	5.15474e-36	1.4668e-38	83	264	253	6643
Saprolegnia diclina	n/a	GO:0070011	peptidase activity, acting on L-amino acid peptides	MOLECULAR_FUNCTION	7.13336e-36	2.31979e-38	82	258	254	6649
Saprolegnia diclina	n/a	GO:0003824	catalytic activity	MOLECULAR_FUNCTION	7.27368e-35	2.6611e-37	267	3086	69	3821
Saprolegnia diclina	n/a	GO:0008152	metabolic process	BIOLOGICAL_PROCESS	1.70324e-29	6.92374e-32	240	2693	96	4214
Saprolegnia diclina	n/a	GO:0008236	serine-type peptidase activity	MOLECULAR_FUNCTION	5.90371e-23	2.87986e-25	37	59	299	6848
Saprolegnia diclina	n/a	GO:0017171	serine hydrolase activity	MOLECULAR_FUNCTION	5.90371e-23	2.87986e-25	37	59	299	6848
Saprolegnia diclina	n/a	GO:0030248	cellulose binding	MOLECULAR_FUNCTION	1.31843e-22	6.96731e-25	26	16	310	6891
Saprolegnia diclina	n/a	GO:0004252	serine-type endopeptidase activity	MOLECULAR_FUNCTION	2.69354e-22	1.53291e-24	29	27	307	6880
Saprolegnia diclina	n/a	GO:0030247	polysaccharide binding	MOLECULAR_FUNCTION	6.08615e-22	3.95847e-24	26	18	310	6889
Saprolegnia diclina	n/a	GO:0001871	pattern binding	MOLECULAR_FUNCTION	6.08615e-22	3.95847e-24	26	18	310	6889
Saprolegnia diclina	n/a	GO:0071704	organic substance metabolic process	BIOLOGICAL_PROCESS	1.24816e-21	8.62552e-24	195	2126	141	4781
Saprolegnia diclina	n/a	GO:0044238	primary metabolic process	BIOLOGICAL_PROCESS	2.1111e-21	1.54471e-23	191	2063	145	4844
Saprolegnia diclina	n/a	GO:0030246	carbohydrate binding	MOLECULAR_FUNCTION	4.33182e-21	3.34571e-23	30	36	306	6871
Saprolegnia diclina	n/a	GO:0006952	defense response	BIOLOGICAL_PROCESS	3.77411e-15	3.06838e-17	17	9	319	6898
Saprolegnia diclina	n/a	GO:0009405	pathogenesis	BIOLOGICAL_PROCESS	3.86537e-15	3.2997e-17	18	12	318	6895
Saprolegnia diclina	n/a	GO:0044419	interspecies interaction between organisms	BIOLOGICAL_PROCESS	8.06495e-15	7.5404e-17	18	13	318	6894
Saprolegnia diclina	n/a	GO:0051704	multi-organism process	BIOLOGICAL_PROCESS	8.06495e-15	7.5404e-17	18	13	318	6894
Saprolegnia diclina	n/a	GO:0004175	endopeptidase activity	MOLECULAR_FUNCTION	1.02905e-14	1.00395e-16	33	93	303	6814
Saprolegnia diclina	n/a	GO:0008234	cysteine-type peptidase activity	MOLECULAR_FUNCTION	4.08864e-14	4.15512e-16	34	106	302	6801
Saprolegnia diclina	n/a	GO:0006950	response to stress	BIOLOGICAL_PROCESS	6.71603e-07	7.09825e-09	20	74	316	6833
Saprolegnia diclina	n/a	GO:0016894	endonuclease activity, active with either ribo- or deoxyribonucleic acids and producing 3'-phosphomonoesters	MOLECULAR_FUNCTION	1.31676e-06	1.44522e-08	7	2	329	6905
Saprolegnia diclina	n/a	GO:0033897	ribonuclease T2 activity	MOLECULAR_FUNCTION	1.83441e-05	2.08795e-07	5	0	331	6907
Saprolegnia diclina	n/a	GO:0019538	protein metabolic process	BIOLOGICAL_PROCESS	3.23464e-05	3.81319e-07	99	1241	237	5666
Saprolegnia diclina	n/a	GO:0004181	metallocarboxypeptidase activity	MOLECULAR_FUNCTION	8.92883e-05	1.12518e-06	7	7	329	6900
Saprolegnia diclina	n/a	GO:0008235	metalloexopeptidase activity	MOLECULAR_FUNCTION	8.92883e-05	1.12518e-06	7	7	329	6900
Saprolegnia diclina	n/a	GO:0000272	polysaccharide catabolic process	BIOLOGICAL_PROCESS	0.000265933	3.45929e-06	7	9	329	6898
Saprolegnia diclina	n/a	GO:0016892	endoribonuclease activity, producing 3'-phosphomonoesters	MOLECULAR_FUNCTION	0.000302433	4.05703e-06	5	2	331	6905
Saprolegnia diclina	n/a	GO:0004519	endonuclease activity	MOLECULAR_FUNCTION	0.000771717	1.0666e-05	8	17	328	6890
Saprolegnia diclina	n/a	GO:0004180	carboxypeptidase activity	MOLECULAR_FUNCTION	0.00090126	1.28228e-05	9	24	327	6883
Saprolegnia diclina	n/a	GO:0008237	metallopeptidase activity	MOLECULAR_FUNCTION	0.00163948	2.39925e-05	11	42	325	6865
Saprolegnia diclina	n/a	GO:0016491	oxidoreductase activity	MOLECULAR_FUNCTION	0.00247649	3.7248e-05	41	421	295	6486
Saprolegnia diclina	n/a	GO:0016052	carbohydrate catabolic process	BIOLOGICAL_PROCESS	0.00592432	9.88266e-05	8	25	328	6882
Saprolegnia diclina	n/a	GO:0016160	amylase activity	MOLECULAR_FUNCTION	0.00592432	9.89817e-05	3	0	333	6907
Saprolegnia diclina	n/a	GO:0016161	beta-amylase activity	MOLECULAR_FUNCTION	0.00592432	9.89817e-05	3	0	333	6907
Saprolegnia diclina	n/a	GO:0004650	polygalacturonase activity	MOLECULAR_FUNCTION	0.00592432	9.89817e-05	3	0	333	6907
Saprolegnia diclina	n/a	GO:0005976	polysaccharide metabolic process	BIOLOGICAL_PROCESS	0.00592432	0.000101147	7	18	329	6889
Saprolegnia diclina	n/a	GO:0043170	macromolecule metabolic process	BIOLOGICAL_PROCESS	0.0112769	0.000197116	112	1684	224	5223
Saprolegnia diclina	n/a	GO:0004521	endoribonuclease activity	MOLECULAR_FUNCTION	0.0164984	0.000295093	5	9	331	6898
Saprolegnia diclina	n/a	GO:0005996	monosaccharide metabolic process	BIOLOGICAL_PROCESS	0.0232842	0.000425931	5	10	331	6897
Saprolegnia diclina	n/a	GO:1901575	organic substance catabolic process	BIOLOGICAL_PROCESS	0.0402659	0.00075294	14	100	322	6807
Species	Clade	GO ID	GO Name	GO Category	FDR	P-Value	Nr Test	Nr Reference	Non Annot Test	Non Annot Reference
Saprolegnia parasitica	n/a	GO:0016787	hydrolase activity	MOLECULAR_FUNCTION	1.25831e-70	5.11717e-74	208	1039	155	6129
Saprolegnia parasitica	n/a	GO:0004553	hydrolase activity, hydrolyzing O-glycosyl compounds	MOLECULAR_FUNCTION	5.96161e-48	4.84881e-51	72	99	291	7069
Saprolegnia parasitica	n/a	GO:0016798	hydrolase activity, acting on glycosyl bonds	MOLECULAR_FUNCTION	1.77295e-47	2.16301e-50	72	102	291	7066
Saprolegnia parasitica	n/a	GO:0006508	proteolysis	BIOLOGICAL_PROCESS	1.69608e-43	3.44871e-46	94	263	269	6905
Saprolegnia parasitica	n/a	GO:0008233	peptidase activity	MOLECULAR_FUNCTION	1.69608e-43	3.14853e-46	95	270	268	6898
Saprolegnia parasitica	n/a	GO:0070011	peptidase activity, acting on L-amino acid peptides	MOLECULAR_FUNCTION	2.40772e-43	5.87489e-46	94	265	269	6903
Saprolegnia parasitica	n/a	GO:0005576	extracellular region	CELLULAR_COMPONENT	5.67597e-43	1.61577e-45	48	27	315	7141
Saprolegnia parasitica	n/a	GO:0005975	carbohydrate metabolic process	BIOLOGICAL_PROCESS	4.46069e-38	1.45122e-40	72	158	291	7010
Saprolegnia parasitica	n/a	GO:0003824	catalytic activity	MOLECULAR_FUNCTION	8.60277e-38	3.14864e-40	288	3188	75	3980
Saprolegnia parasitica	n/a	GO:0008152	metabolic process	BIOLOGICAL_PROCESS	6.67969e-28	2.71643e-30	253	2814	110	4354
Saprolegnia parasitica	n/a	GO:0030248	cellulose binding	MOLECULAR_FUNCTION	1.91553e-27	8.56888e-30	31	17	332	7151
Saprolegnia parasitica	n/a	GO:0030247	polysaccharide binding	MOLECULAR_FUNCTION	2.59553e-26	1.37218e-28	31	20	332	7148
Saprolegnia parasitica	n/a	GO:0001871	pattern binding	MOLECULAR_FUNCTION	2.59553e-26	1.37218e-28	31	20	332	7148
Saprolegnia parasitica	n/a	GO:0030246	carbohydrate binding	MOLECULAR_FUNCTION	4.69839e-24	2.67497e-26	33	34	330	7134
Saprolegnia parasitica	n/a	GO:0008236	serine-type peptidase activity	MOLECULAR_FUNCTION	7.56552e-23	4.92266e-25	39	67	324	7101
Saprolegnia parasitica	n/a	GO:0017171	serine hydrolase activity	MOLECULAR_FUNCTION	7.56552e-23	4.92266e-25	39	67	324	7101
Saprolegnia parasitica	n/a	GO:0004252	serine-type endopeptidase activity	MOLECULAR_FUNCTION	7.0036e-22	4.84185e-24	29	27	334	7141
Saprolegnia parasitica	n/a	GO:0044238	primary metabolic process	BIOLOGICAL_PROCESS	1.38643e-21	1.01488e-23	204	2158	159	5010
Saprolegnia parasitica	n/a	GO:0071704	organic substance metabolic process	BIOLOGICAL_PROCESS	2.20192e-20	1.70136e-22	205	2224	158	4944
Saprolegnia parasitica	n/a	GO:0008234	cysteine-type peptidase activity	MOLECULAR_FUNCTION	8.73429e-20	7.10393e-22	40	93	323	7075
Saprolegnia parasitica	n/a	GO:0004175	endopeptidase activity	MOLECULAR_FUNCTION	1.04926e-16	8.96077e-19	37	98	326	7070
Saprolegnia parasitica	n/a	GO:0006952	defense response	BIOLOGICAL_PROCESS	2.62611e-12	2.34951e-14	16	13	347	7155
Saprolegnia parasitica	n/a	GO:0009405	pathogenesis	BIOLOGICAL_PROCESS	1.13568e-10	1.06224e-12	15	15	348	7153
Saprolegnia parasitica	n/a	GO:0044419	interspecies interaction between organisms	BIOLOGICAL_PROCESS	1.93655e-10	1.96884e-12	15	16	348	7152
Saprolegnia parasitica	n/a	GO:0051704	multi-organism process	BIOLOGICAL_PROCESS	1.93655e-10	1.96884e-12	15	16	348	7152
Saprolegnia parasitica	n/a	GO:0019538	protein metabolic process	BIOLOGICAL_PROCESS	2.78042e-07	2.93985e-09	113	1291	250	5877
Saprolegnia parasitica	n/a	GO:0006950	response to stress	BIOLOGICAL_PROCESS	1.97847e-05	2.17238e-07	19	81	344	7087
Saprolegnia parasitica	n/a	GO:0045454	cell redox homeostasis	BIOLOGICAL_PROCESS	3.16561e-05	3.73334e-07	15	51	348	7117
Saprolegnia parasitica	n/a	GO:0019725	cellular homeostasis	BIOLOGICAL_PROCESS	3.16561e-05	3.73334e-07	15	51	348	7117
Saprolegnia parasitica	n/a	GO:0042592	homeostatic process	BIOLOGICAL_PROCESS	6.89397e-05	8.4107e-07	15	55	348	7113
Saprolegnia parasitica	n/a	GO:0008237	metallopeptidase activity	MOLECULAR_FUNCTION	0.000145776	1.83776e-06	14	51	349	7117
Saprolegnia parasitica	n/a	GO:0000272	polysaccharide catabolic process	BIOLOGICAL_PROCESS	0.000343933	4.47574e-06	7	9	356	7159
Saprolegnia parasitica	n/a	GO:0043170	macromolecule metabolic process	BIOLOGICAL_PROCESS	0.000780516	1.04746e-05	126	1745	237	5423
Saprolegnia parasitica	n/a	GO:0065008	regulation of biological quality	BIOLOGICAL_PROCESS	0.00078211	1.0814e-05	15	70	348	7098
Saprolegnia parasitica	n/a	GO:0004559	alpha-mannosidase activity	MOLECULAR_FUNCTION	0.000883224	1.25713e-05	5	3	358	7165
Saprolegnia parasitica	n/a	GO:0015923	mannosidase activity	MOLECULAR_FUNCTION	0.00185571	2.71678e-05	5	4	358	7164
Saprolegnia parasitica	n/a	GO:1901575	organic substance catabolic process	BIOLOGICAL_PROCESS	0.00190071	2.85995e-05	17	97	346	7071
Saprolegnia parasitica	n/a	GO:0009056	catabolic process	BIOLOGICAL_PROCESS	0.00232927	3.59953e-05	17	99	346	7069
Saprolegnia parasitica	n/a	GO:0016052	carbohydrate catabolic process	BIOLOGICAL_PROCESS	0.00645257	0.000102338	8	24	355	7144
Saprolegnia parasitica	n/a	GO:0005996	monosaccharide metabolic process	BIOLOGICAL_PROCESS	0.0117514	0.000191158	6	13	357	7155
Saprolegnia parasitica	n/a	GO:0005976	polysaccharide metabolic process	BIOLOGICAL_PROCESS	0.0131402	0.000219092	7	20	356	7148
Saprolegnia parasitica	n/a	GO:0004181	metallocarboxypeptidase activity	MOLECULAR_FUNCTION	0.0149882	0.000262095	6	14	357	7154
Saprolegnia parasitica	n/a	GO:0008235	metalloexopeptidase activity	MOLECULAR_FUNCTION	0.0149882	0.000262095	6	14	357	7154
Saprolegnia parasitica	n/a	GO:0016894	endonuclease activity, active with either ribo- or deoxyribonucleic acids and producing 3'-phosphomonoesters	MOLECULAR_FUNCTION	0.0177202	0.000318447	4	4	359	7164
Saprolegnia parasitica	n/a	GO:0051275	beta-glucan catabolic process	BIOLOGICAL_PROCESS	0.0177202	0.000353107	5	9	358	7159
Saprolegnia parasitica	n/a	GO:0030245	cellulose catabolic process	BIOLOGICAL_PROCESS	0.0177202	0.000353107	5	9	358	7159
Saprolegnia parasitica	n/a	GO:0009251	glucan catabolic process	BIOLOGICAL_PROCESS	0.0177202	0.000353107	5	9	358	7159
Saprolegnia parasitica	n/a	GO:0019318	hexose metabolic process	BIOLOGICAL_PROCESS	0.0177202	0.000353107	5	9	358	7159
Saprolegnia parasitica	n/a	GO:0044247	cellular polysaccharide catabolic process	BIOLOGICAL_PROCESS	0.0177202	0.000353107	5	9	358	7159
Saprolegnia parasitica	n/a	GO:0006013	mannose metabolic process	BIOLOGICAL_PROCESS	0.0206597	0.000428484	3	1	360	7167
Saprolegnia parasitica	n/a	GO:0044248	cellular catabolic process	BIOLOGICAL_PROCESS	0.0206597	0.000427932	13	79	350	7089
Saprolegnia parasitica	n/a	GO:0030243	cellulose metabolic process	BIOLOGICAL_PROCESS	0.0240638	0.000508873	5	10	358	7158
[truncated: 3 more rows]
