# Supplementary material for: Genomic, Network, and Phylogenetic Analysis of the Oomycete Effector Arsenal
Source: mSphere. 2017 Nov 22;2(6):e00408-17. doi: 10.1128/mSphere.00408-17 (PMC5700374; doi:10.1128/mSphere.00408-17)
Supplement: TABLE S3 [file sph006172413st6.xlsx]

## Sheet: total count
	Aspartyl proteases	Cathepsin propeptide inhibitors	Cellulases	Chitinases	Crinklers**	Cutinases	Elicitins & Elictin like proteins	Fungal cellulose binding domains	Glycoside hydrolases*	IgA Peptidase M64s	Kazal-type Protease inhibitors	Lytic polysaccharide mono-oxygenases	Necrosis-inducing proteins	Papain family cysteine proteases	PcF (Phytotoxin)	Pectate lyases	Pectinacetylesterases	Pectinesterases	Subtilases	Trypsin & Trypsin like proteins	Xylanase inhibitors	Total
Albugo candida	24	4	23	4	4	6	18	0	58	0	4	0	0	9	0	1	0	0	8	16	4	156
Albugo labiachii	18	3	19	16	2	3	9	0	55	0	5	0	0	14	0	0	0	0	8	12	2	131
Aphanomyces astaci	30	5	31	50	11	0	9	15	133	10	14	31	0	37	0	0	0	0	94	161	4	554
Aphanomyces invadans	17	5	26	13	1	0	10	9	79	2	3	0	0	58	0	0	0	0	32	52	4	272
Hyaloperonospora arabidopsis	10	4	14	4	21	2	14	0	64	0	4	1	21	16	1	12	0	4	5	17	1	197
Phytophthora agathidicida	21	4	24	5	16	4	39	6	151	0	18	3	39	21	0	20	4	8	7	31	1	393
Phytophthora capsici	30	4	25	5	91	6	44	9	174	0	22	4	65	24	6	45	9	7	8	31	1	580
Phytophthora cinnamomi	14	4	26	2	7	8	38	6	164	0	12	5	30	19	0	30	4	19	3	27	1	391
Phytophthora cryptogea	15	5	27	3	2	6	33	8	189	0	6	4	17	25	0	36	5	10	4	26	1	392
Phytophthora fragariae	20	4	22	3	16	5	24	4	129	0	7	2	13	18	0	14	3	10	4	21	1	295
Phytophthora infestans	14	6	21	6	167	4	43	4	180	0	33	3	28	22	14	43	6	11	15	52	1	646
Phytophthora kernoviae	12	2	18	7	28	2	22	5	150	0	7	2	19	18	0	20	4	5	4	20	1	321
Phytophthora lateralis	15	4	17	2	15	4	24	4	124	0	10	4	25	16	1	19	4	6	5	22	2	304
Phytophthora multivora	33	4	26	3	31	6	43	6	161	0	15	5	38	21	1	32	7	8	8	34	1	454
Phytophthora nicotianae	6	3	19	4	3	4	28	2	129	0	10	5	46	17	0	46	4	16	5	31	2	357
Phytophthora parasitica	42	3	25	7	26	2	50	7	197	0	26	5	74	23	2	38	6	15	10	55	1	582
Phytophthora pinifolia	33	5	22	7	13	0	41	4	138	0	9	2	5	21	0	5	4	4	9	16	2	311
Phytophthora pluvialis	40	4	23	4	42	4	46	8	161	0	15	3	27	19	0	23	6	11	9	32	1	451
Phytophthora pisi	28	4	26	3	15	7	47	9	183	0	16	4	44	19	1	36	5	17	6	34	0	475
Phytophthora ramorum	70	4	28	3	21	4	48	7	180	0	15	7	69	24	1	40	5	13	8	42	2	560
Phytophthora rubi	12	2	12	5	6	5	16	2	147	0	7	0	8	13	0	16	1	14	1	22	1	273
Phytophthora sojae	68	3	29	4	92	15	59	11	193	0	39	5	80	20	4	55	7	20	9	52	1	733
Phytophthora taxon totara	39	4	28	4	26	4	38	9	169	0	19	2	40	19	0	23	6	9	8	33	0	448
Pilasporangium apinafurcum	30	4	19	6	52	0	45	4	93	1	11	4	6	19	0	14	3	0	23	27	0	336
Plasmopara halstedii	13	4	13	6	31	2	16	3	72	0	14	2	19	13	0	4	3	5	9	34	2	246
Plasmopara viticola	12	4	17	10	65	3	13	4	84	0	7	2	9	13	0	5	1	14	9	51	1	297
Pythium aphanidermatum	32	3	22	4	12	9	41	1	66	2	14	5	4	19	0	22	3	0	30	42	1	306
Pythium arrhenomanes	34	3	32	3	12	7	43	0	95	4	12	4	5	23	0	3	4	0	33	45	1	328
Pythium insidiosum	95	9	30	10	28	0	75	2	80	6	43	4	0	44	0	7	4	0	35	61	1	494
Pythium irregulare	24	5	24	2	3	0	48	3	88	3	15	5	4	23	0	12	3	0	32	48	1	317
Pythium iwayami	25	5	21	3	2	0	36	4	76	5	10	2	4	26	0	4	3	0	40	36	1	279
Pythium oligandrum	21	4	31	15	21	0	32	0	114	2	12	1	17	18	0	16	6	0	36	59	0	359
Pythium ultimum var. sporangiiferum	20	5	20	1	3	0	29	4	67	4	11	1	4	20	0	13	2	0	28	19	1	231
Pythium ultimum var. ultimum	38	5	36	2	8	0	44	4	80	1	16	4	7	25	0	27	4	0	43	36	0	342
Phytopythium vexans	18	4	18	7	4	0	31	3	102	0	8	1	4	16	0	10	3	0	13	16	1	234
Saprolegnia diclina	15	5	29	25	1	0	24	42	105	0	9	8	0	69	0	1	0	0	30	45	1	355
Saprolegnia parasitica	14	5	34	23	1	0	25	48	98	0	9	9	0	63	0	1	0	0	32	44	2	351
Totals	1002	155	877	281	899	122	1245	257	4528	40	507	149	771	884	31	693	129	226	663	1402	48	13751
Orders		Notes
Albuginales		Gererated using Pfam results from InterProScan run on all 37 predicted proteomes, except where marked
Peronosporales		* includes counts of cellulases and chitinases
Pythiales		** Manually curated
Saprolegniales

## Sheet: secreted
	Aspartyl proteases	Cathepsin propeptide inhibitors	Cellulases	Chitinases	Crinklers**	Cutinases	Elicitins & Elictin like proteins	Fungal cellulose binding domains	Glycoside hydrolases *	IgA Peptidase M64s	Kazal-type Protease inhibitors	Lytic polysaccharide mono-oxygenases	Necrosis-inducing proteins	Papain family cysteine proteases	PcF (Phytotoxin)	Pectate lyases	Pectinacetylesterases	Pectinesterases	Subtilases	Trypsin & Trypsin like proteins	Xylanase inhibitors	Total
Albugo candida	2	2	1	0	2	1	6	0	15	0	2	0	0	2	0	0	0	0	3	2	0	37
Albugo labiachii	1	2	1	0	0	1	4	0	7	0	1	0	0	3	0	0	0	0	2	0	0	21
Aphanomyces astaci	4	3	6	15	0	0	7	11	45	6	8	25	0	6	0	0	0	0	32	93	2	242
Aphanomyces invadans	5	2	4	2	0	0	5	5	22	1	3	0	0	2	0	0	0	0	7	28	1	81
Hyaloperonospora arabidopsis	0	3	1	1	9	1	8	0	22	0	2	1	9	5	0	6	0	1	1	1	0	69
Phytophthora agathidicida	2	3	5	3	1	2	32	4	77	0	12	3	29	7	0	17	3	6	1	15	0	214
Phytophthora capsici	1	2	4	3	7	5	28	6	94	0	16	3	39	8	5	30	8	5	0	12	0	269
Phytophthora cinnamomi	1	3	3	2	0	1	25	4	78	0	9	2	18	6	0	20	4	12	0	13	0	196
Phytophthora cryptogea	1	3	5	0	0	2	20	6	57	0	5	1	5	9	0	14	3	6	0	12	0	144
Phytophthora fragariae	2	3	4	1	1	2	16	4	54	0	7	1	9	5	0	6	2	6	0	11	0	129
Phytophthora infestans	2	2	1	2	10	4	24	2	59	0	29	0	21	4	5	15	5	5	4	11	0	202
Phytophthora kernoviae	4	1	1	4	1	2	16	1	64	0	5	1	7	5	0	17	4	3	1	6	1	139
Phytophthora lateralis	2	3	7	0	0	3	16	3	63	0	9	4	18	7	0	11	3	3	1	8	0	154
Phytophthora multivora	3	3	7	2	3	5	38	5	88	0	12	5	28	11	1	29	6	8	0	18	0	263
Phytophthora nicotianae	2	3	5	3	0	4	21	1	61	0	7	5	34	6	0	40	4	14	2	17	0	221
Phytophthora parasitica	2	2	3	4	0	2	37	3	103	0	19	5	53	10	2	33	5	11	3	24	0	314
Phytophthora pinifolia	1	3	4	3	0	0	25	3	66	0	5	0	5	7	0	4	3	3	5	8	0	138
Phytophthora pluvialis	3	2	3	3	2	2	33	8	77	0	11	2	13	7	0	15	4	7	2	12	0	200
Phytophthora pisi	2	3	4	2	1	6	32	6	81	0	8	1	22	5	1	21	3	9	2	16	0	219
Phytophthora ramorum	4	1	7	1	2	4	36	7	90	0	10	6	46	8	1	19	4	10	2	21	0	271
Phytophthora rubi	1	1	1	1	0	0	8	1	24	0	4	0	3	2	0	6	0	6	0	8	0	64
Phytophthora sojae	1	3	5	2	3	12	42	8	95	0	23	3	45	6	4	35	3	12	1	27	0	323
Phytophthora taxon totara	4	2	1	2	0	2	27	6	70	0	15	1	27	8	0	15	5	3	2	14	0	201
Pilasporangium apinafurcum	11	3	6	3	6	0	37	4	30	1	7	3	5	11	0	10	1	0	15	16	0	160
Plasmopara halstedii	2	3	1	1	0	1	9	1	26	0	11	2	17	6	0	1	2	4	1	14	0	100
Plasmopara viticola	1	2	3	2	1	3	9	1	37	0	4	1	7	6	0	3	0	11	3	29	0	118
Pythium aphanidermatum	8	1	6	2	0	7	26	1	25	1	7	5	3	7	0	9	2	0	18	24	0	144
Pythium arrhenomanes	9	1	12	2	0	7	19	0	33	2	6	4	4	5	0	1	3	0	5	24	0	123
Pythium insidiosum	5	7	11	2	1	0	48	2	30	4	37	4	0	25	0	4	4	0	20	31	0	222
Pythium irregulare	5	3	6	1	0	0	34	3	27	2	8	3	3	11	0	8	2	0	14	23	0	146
Pythium iwayami	6	3	6	2	0	0	25	3	31	1	6	1	2	9	0	3	2	0	11	11	0	114
Pythium oligandrum	3	3	11	13	2	0	19	0	79	0	6	1	14	8	0	14	5	0	27	36	0	217
Pythium ultimum var. sporangiiferum	6	2	8	0	0	0	20	2	21	2	6	0	2	6	0	7	2	0	8	4	0	88
Pythium ultimum var. ultimum	10	3	7	1	0	0	34	3	37	1	15	3	7	14	0	24	4	0	24	19	0	198
Phytopythium vexans	4	2	5	3	0	0	24	1	52	0	7	1	4	7	0	9	2	0	9	7	0	129
Saprolegnia diclina	1	4	8	14	0	0	17	26	48	0	6	7	0	34	0	0	0	0	19	27	0	189
Saprolegnia parasitica	1	3	6	10	0	0	15	31	40	0	7	6	0	40	0	1	0	0	17	29	1	191
Totals	122	95	179	112	52	79	842	172	1928	21	355	110	499	328	19	447	98	145	262	671	5	6250
Orders		Notes
Albuginales		Gererated using Pfam results from InterProScan run on all 37 predicted proteomes, except where marked
Peronosporales		Proteins were predicted to be secreted using SignalP 3.0 and TMHMM
Pythiales		* includes counts of cellulases and chitinases
Saprolegniales		** Manually curated
