# Supplementary material for: Genomic, Network, and Phylogenetic Analysis of the Oomycete Effector Arsenal
Source: mSphere. 2017 Nov 22;2(6):e00408-17. doi: 10.1128/mSphere.00408-17 (PMC5700374; doi:10.1128/mSphere.00408-17)
Supplement: TABLE S4 [file sph006172413st7.xlsx]

## Sheet: Glycoside Hydrolase Families
Glycoside Hydrolase Family	1	2	3	4	6	7	8	10	11	12	13	14	15	16	17	18	19	20	24	26	27	28	29	30	31	32	35	36	37	38	42	43	44	46	47	48	53	61	62	63	71	76	81	85	88	98	114	Species Totals
Pfam ID(s)	PF00232	PF00703;PF02836;PF02837	PF00933;PF01915	PF02056	PF01341	PF00840	PF01270	PF00331	PF00457	PF01670	PF00128	PF01373	PF00723	PF00722	PF00332	PF00704	PF00182	PF02838;PF00728	PF00959	PF02156	PF16499	PF00295	PF01120	PF02055;PF14587;PF17189	PF01055;PF13802	PF00251;PF08244	PF01301	PF02065;PF16875;PF16874	PF01204	PF01074;PF07748;PF09261	PF02449	PF04616;PF16369	PF12891	PF01374	PF01532	PF02011	PF07745	PF03443	PF03664	PF03200;PF16923	PF03659	PF03663	PF03639	PF03644	PF07470	PF08305	PF03537
Albugo candida	1	1	5	0	5	5	0	0	0	0	0	0	0	0	2	4	0	0	0	0	0	7	0	1	7	2	2	0	4	1	0	0	0	0	3	0	0	0	0	2	0	0	6	0	0	0	0	58
Albugo laibachii	1	0	4	0	2	1	0	0	0	0	0	0	0	0	1	16	0	0	0	0	0	3	0	1	1	2	2	0	5	1	0	0	0	0	2	0	0	0	0	2	0	0	11	0	0	0	0	55
Aphanomyces astaci	3	1	24	0	8	0	0	0	0	0	0	0	0	3	3	38	12	8	0	0	1	0	0	3	4	0	0	0	0	4	0	0	0	0	8	0	1	0	0	1	0	0	8	2	0	1	0	133
Aphanomyces invadans	3	0	13	0	7	0	0	0	0	0	0	0	0	2	1	12	1	4	0	0	2	0	0	2	5	0	0	0	0	2	0	0	0	0	11	0	0	0	0	3	0	0	7	1	0	3	0	79
Hyaloperonospora arabidopsis	2	1	6	0	4	2	0	2	0	3	1	0	0	0	1	3	1	0	0	0	0	3	0	5	3	3	1	0	3	2	0	1	0	0	1	0	1	0	0	1	0	0	13	0	0	1	0	64
Phytophthora agathidicida	13	1	23	0	8	6	0	4	0	9	0	0	0	0	8	2	3	0	0	0	0	17	0	18	5	3	1	0	2	2	0	2	0	0	5	0	4	0	0	1	0	0	11	1	1	0	1	151
Phytophthora capsici	16	1	24	0	8	6	0	6	0	13	1	0	0	0	6	3	2	0	0	0	0	19	0	14	6	6	1	0	2	1	0	7	0	0	5	0	3	0	0	1	0	0	17	1	1	0	4	174
Phytophthora cinnamomi	14	1	31	0	7	7	0	6	0	10	0	0	0	0	6	1	1	0	0	0	0	27	0	13	5	3	1	0	1	2	0	4	0	0	5	0	3	0	0	1	0	0	12	1	1	0	1	164
Phytophthora cryptogea	17	1	42	0	10	10	0	9	0	11	0	0	0	0	4	1	2	0	0	0	0	15	0	15	4	6	2	0	1	2	0	7	0	0	5	0	2	0	2	1	0	0	16	0	0	0	4	189
Phytophthora fragariae	11	1	21	0	7	4	0	7	0	9	0	0	0	0	8	1	2	0	0	0	0	13	0	11	4	3	1	0	1	1	0	5	0	0	4	0	2	0	0	1	0	0	11	0	1	0	0	129
Phytophthora infestans	21	1	25	0	7	3	0	4	0	10	1	0	0	0	5	3	3	0	0	0	0	24	0	21	7	3	1	0	3	1	0	3	0	0	6	0	3	0	0	2	0	0	18	1	2	1	1	180
Phytophthora kernoviae	14	4	21	1	7	5	0	2	0	8	4	0	0	0	5	2	4	0	0	1	0	9	1	10	4	4	2	2	1	3	3	7	0	0	5	1	3	0	0	1	0	0	11	0	4	0	0	149
Phytophthora lateralis	11	1	17	0	9	3	0	7	0	6	0	0	0	0	2	0	2	0	0	0	0	13	0	11	5	4	1	0	1	0	0	6	0	0	2	0	3	0	0	2	0	0	15	1	1	0	1	124
Phytophthora multivora	17	1	25	0	8	5	0	5	0	11	1	0	0	0	6	2	1	0	0	0	0	15	0	13	6	5	1	0	2	2	0	8	0	0	5	0	3	0	0	2	0	0	14	1	1	0	1	161
Phytophthora nicotianae	14	0	22	0	7	4	0	4	0	10	1	0	0	0	2	1	3	0	0	0	0	15	0	8	6	4	0	0	2	0	0	4	0	0	2	0	3	0	0	1	0	0	14	1	0	0	1	129
Phytophthora parasitica	18	2	30	0	7	6	0	3	0	16	1	0	0	0	5	5	2	0	0	0	0	19	0	18	12	7	1	0	3	1	0	6	0	0	7	0	6	0	0	1	0	0	18	1	1	1	0	197
Phytophthora pinifolia	4	0	23	0	9	4	0	6	0	10	0	0	0	0	6	2	5	0	0	0	0	3	0	8	4	2	2	0	2	4	0	4	0	0	7	0	2	0	0	3	0	0	21	1	1	0	4	137
Phytophthora pluvialis	17	1	28	0	8	7	0	5	0	8	1	0	0	0	4	3	1	0	0	0	0	12	0	20	6	2	1	0	2	2	0	4	0	0	5	0	4	0	0	2	0	0	16	1	1	0	1	162
Phytophthora pisi	22	1	27	0	8	10	0	5	0	13	1	0	0	0	6	2	1	0	0	0	0	21	0	16	7	5	1	0	2	3	0	6	0	0	5	0	4	0	0	1	0	0	14	0	1	0	1	183
Phytophthora ramorum	17	1	31	0	8	4	0	7	0	8	2	0	0	0	4	2	1	0	0	0	0	17	0	14	5	3	1	0	2	3	0	9	0	0	9	0	6	0	0	3	0	0	19	1	1	1	1	180
Phytophthora rubi	16	2	26	0	4	5	1	7	0	6	1	0	1	0	5	2	3	0	1	0	0	16	0	12	3	3	1	1	1	4	0	5	1	0	4	0	2	0	0	1	0	0	14	0	0	0	0	148
Phytophthora sojae	19	1	28	0	6	7	0	5	0	11	1	0	0	0	10	2	2	0	0	0	0	25	0	16	8	3	1	0	2	1	0	9	a	0	6	0	5	0	0	1	0	0	20	1	1	1	1	193
Phytophthora taxon totara	15	1	28	0	8	4	0	7	0	11	0	0	0		5	3	1	0	0	0	0	14	0	19	6	2	1	0	2	1	0	7	0	0	8	0	3	0	0	1	0	0	18	1	2	0	1	169
Pilasporangium apinafurcum	13	1	9	0	5	1	0	0	0	0	0	0	0	1	4	3	3	0	0	0	0	3	0	12	6	1	1	0	2	1	0	2	0	2	6	0	0	0	0	1	0	0	12	1	0	1	2	93
Plasmopara halstedii	3	1	6	0	6	2	0	1	0	4	0	0	0	0	2	2	4	0	0	0	0	3	0	7	3	3	1	0	2	1	0	1	0	0	3	0	1	0	0	1	0	0	13	1	0	1	0	72
Plasmopara viticola	4	1	4	0	20	3	0	1	0	0	0	0	0	0	6	2	8	0	0	0	0	4	0	3	2	2	1	0	4	1	0	1	0	0	5	0	0	0	0	1	0	0	9	1	0	1	0	84
Pythium aphanidermatum	3	1	7	0	2	3	0	0	1	0	1	0	2	0	1	3	1	0	0	0	0	5	0	4	6	1	1	0	2	1	0	1	0	0	6	0	0	2	0	1	0	0	9	0	0	1	1	66
Pythium arrhenomanes	13	1	8	0	11	5	0	3	1	2	1	0	1	0	3	3	0	0	0	0	0	3	0	7	4	1	1	0	2	2	0	1	0	0	8	0	1	0	0	1	0	0	9	0	0	1	2	95
Pythium insidiosum	1	0	9	0	11	1	0	0	0	0	0	0	5	0	3	6	4	0	0	0	0	0	0	6	2	2	2	0	2	1	0	0	0	0	11	0	0	1	0	2	0	0	11	0	0	0	0	80
Pythium irregulare	8	1	11	0	7	3	0	0	0	0	3	0	1	0	1	2	0	0	0	0	0	2	0	7	5	1	1	0	2	2	0	1	0	0	5	0	0	0	0	1	0	0	9	1	0	1	0	75
Pythium iwayami	11	1	7	0	4	3	0	0	0	0	2	0	1	0	4	3	0	0	0	0	0	1	0	7	6	1	1	0	2	2	0	0	0	0	5	0	0	0	0	1	0	0	12	1	0	1	0	76
Pythium oligandrum	7	1	9	0	9	1	0	0	0	0	5	0	2	0	7	2	13	0	0	0	0	0	0	9	6	0	1	0	3	1	0	6	0	3	6	0	0	13	0	1	3	4	10	0	0	1	4	127
Pythium ultimum var. sporangiiferum	7	1	6	0	5	2	0	0	0	0	1	0	2	0	2	1	0	0	0	0	0	3	0	5	5	1	1	0	4	1	0	1	0	0	7	0	1	0	0	1	0	0	7	1	0	1	1	67
Pythium ultimum var. ultimum	8	1	7	0	6	1	0	0	0	0	2	0	3	0	3	2	0	0	0	0	0	6	0	9	5	1	1	0	3	1	0	2	0	0	5	0	2	0	0	1	0	0	8	1	0	1	1	80
Phytopythium vexans	6	1	15	0	3	2	0	1	0	1	1	0	0	0	3	2	5	0	0	0	0	5	0	13	6	1	1	0	2	6	0	3	0	0	5	0	1	0	0	1	1	0	13	1	0	1	2	102
Saprolegnia diclina	7	1	9	0	13	0	0	0	2	0	1	3	0	0	4	22	3	2	0	0	1	3	0	2	3	0	0	0	1	2	0	0	0	0	7	0	0	0	2	1	0	0	6	1	0	2	0	98
Saprolegnia parasitica	4	1	9	0	14	0	0	0	1	0	1	2	0	4	3	20	3	2	0	0	1	3	0	4	4	0	0	0	1	4	0	0	0	0	5	0	0	0	3	2	0	0	5	1	0	1	0	98
Totals	381	37	640	1	278	135	1	107	5	190	34	5	18	10	151	183	97	16	1	1	5	348	1	364	186	90	38	3	76	69	3	123	1	5	204	1	69	16	7	51	4	4	457	26	20	23	36	4521
Orders
Albuginales
Peronosporales
Pythiales
Saprolegniales
