# Supplementary material for: Genomic, Network, and Phylogenetic Analysis of the Oomycete Effector Arsenal
Source: mSphere. 2017 Nov 22;2(6):e00408-17. doi: 10.1128/mSphere.00408-17 (PMC5700374; doi:10.1128/mSphere.00408-17)
Supplement: TABLE S5 [file sph006172413st8.xlsx]

## Sheet: Proteins
Species	# Proteins	Win	Regex	HMM	BLAST	Total	Total excluding BLAST alone
Albugo candida	13310	3	2	0	1	6	4
Albugo labiachii	13804	6	5	0	1	12	11
Aphanomyces astaci	26259	18	9	0	3	28	25
Aphanomyces invadans	20816	16	2	0	5	18	16
Hyaloperonospora arabidopsis	14321	69	35	8	24	95	69
Phytophthora agathidicida	14110	124	103	78	144	180	133
Phytophthora capsici	19805	123	108	62	141	175	131
Phytophthora cinnamomi	12942	42	21	14	47	68	43
Phytophthora cryptogea	11876	24	14	10	23	38	24
Phytophthora fragariae	13361	43	21	14	48	73	46
Phytophthora infestans	17797	440	359	249	584	603	470
Phytophthora kernoviae	10650	53	43	43	27	71	56
Phytophthora lateralis	11635	58	50	39	78	96	67
Phytophthora multivora	15006	128	109	76	144	183	135
Phytophthora nicotianae	10521	126	116	86	187	202	148
Phytophthora parasitica	27942	266	227	161	345	401	294
Phytophthora pinifolia	19533	29	14	10	31	47	34
Phytophthora pluvialis	18426	113	87	67	143	181	125
Phytophthora pisi	15495	75	53	45	93	121	83
Phytophthora ramorum	15743	118	108	93	191	202	135
Phytophthora rubi	15462	29	16	7	20	38	30
Phytophthora sojae	26584	308	243	185	388	448	338
Phytophthora taxon totara	16691	77	62	54	112	137	85
Pilasporangium apinafurcum	13184	30	2	0	7	52	29
Plasmopara halstedii	15469	33	23	3	22	189	35
Plasmopara viticola	12048	82	57	6	117	34	82
Pythium aphanidermatum	12312	32	5	1	6	42	38
Pythium arrhenomanes	13805	20	4	0	3	26	22
Pythium insidiosum	19290	52	6	0	10	64	56
Pythium irregulare	13805	31	2	1	10	40	31
Pythium iwayami	14875	45	2	0	8	51	44
Pythium oligandrum	14292	47	3	0	7	54	49
Pythium ultimum var. sporangiiferum	14096	19	4	0	5	24	19
Pythium ultimum var. ultimum	15323	29	6	0	13	44	30
Phytopythium vexans	11958	21	5	0	7	31	23
Saprolegnia diclina	18229	19	3	0	3	23	20
Saprolegnia parasitica	20121	31	1	0	3	34	31
Total	590896	2779	1930	1312	3001	4131	3011

## Sheet: Open Reading Frames
Species	# ORFs	Win	Regex	HMM	BLAST	Total	Total excluding BLAST alone
Albugo candida	80011	35	5	0	1	39	38
Albugo labiachii	87570	35	4	0	1	40	39
Aphanomyces astaci	238922	183	11	0	1	192	192
Aphanomyces invadans	220545	158	9	0	1	165	164
Hyaloperonospora arabidopsis	192711	190	41	4	21	228	210
Phytophthora agathidicida	149811	308	100	70	120	390	346
Phytophthora capsici	192453	327	142	81	162	437	377
Phytophthora cinnamomi	218618	458	145	84	150	565	515
Phytophthora cryptogea	231994	387	99	77	131	469	424
Phytophthora fragariae	255835	522	141	91	135	608	564
Phytophthora infestans	649988	1082	265	149	408	1288	1169
Phytophthora kernoviae	129854	224	104	93	55	300	276
Phytophthora lateralis	257735	390	96	63	126	482	436
Phytophthora multivora	151741	291	100	58	122	365	319
Phytophthora nicotianae	252404	467	192	147	251	610	524
Phytophthora parasitica	170923	369	170	119	239	499	413
Phytophthora pinifolia	382661	588	71	20	55	656	627
Phytophthora pluvialis	226925	408	89	57	108	499	447
Phytophthora pisi	247613	575	170	126	217	735	651
Phytophthora ramorum	223353	508	182	122	238	655	579
Phytophthora rubi	297928	571	146	99	156	702	637
Phytophthora sojae	332263	860	183	123	282	1029	931
Phytophthora taxon totara	209181	378	103	75	118	458	411
Pilasporangium apinafurcum	104724	79	8	1	6	87	83
Plasmopara halstedii	157455	119	35	8	20	145	128
Plasmopara viticola	150233	152	48	5	63	223	167
Pythium aphanidermatum	142548	245	14	3	4	262	258
Pythium arrhenomanes	198733	288	34	0	3	315	312
Pythium insidiosum	249442	465	66	0	10	524	515
Pythium irregulare	192137	387	37	0	4	414	411
Pythium iwayami	184126	363	47	2	4	400	397
Pythium oligandrum	157907	224	18	0	2	236	235
Pythium ultimum var. sporangiiferum	139565	196	10	0	1	204	203
Pythium ultimum var. ultimum	189643	365	20	1	6	386	380
Phytopythium vexans	173168	294	34	0	6	321	317
Saprolegnia diclina	229560	345	41	0	1	375	375
Saprolegnia parasitica	276225	380	48	0	1	416	415
Total	7946505	13216	3028	1678	3229	15719	14485
