# Supplementary material for: Genomic, Network, and Phylogenetic Analysis of the Oomycete Effector Arsenal
Source: mSphere. 2017 Nov 22;2(6):e00408-17. doi: 10.1128/mSphere.00408-17 (PMC5700374; doi:10.1128/mSphere.00408-17)
Supplement: TABLE S7 [file sph006172413st10.xlsx]

## Sheet: ORFS
Species	ORF ID	Win	Regex	HMM	WYL domain	Similar To	SignalP HMM Score	Signal Cleavage Site	RxLR Position	RxLR-EER Sequence	Protein Length	Translated Sequence
ALCA	ORF1_LGTM01001297.1:1293:1520	Y	N	N	N	N	0.992	21	51	RWLR	75	MKVHAPSVLSIVLAIHLVQTVHVRNHALKNKNVSSIRVHKQRNLTTGKIVRWLRFDFARFIINPNFIKFQPVFCV
ALCA	ORF1_LGTM01001323.1:2193:2591	Y	Y	N	N	N	0.938	16	35	RFLRPFSSTCSKSEGLCLVDER	132	MLTIWLIALIPADFAASNEQVDLWCPSSLQCPHFRFLRPFSSTCSKSEGLCLVDERFCEPNGRPHGCATTGLFMTNAFEESNASIVVRSMACLYSFSPCTVLQETTQYGEKFALAVHLEAVVVGGASMHMEV
ALCA	ORF10_LGTM01000542.1:4298:4723	Y	N	N	N	N	0.971	20	53	RVLR	141	MSFVLALFLQVPLPSLYLSSPPSFRQDRPTGCARLCHTQNTCAYQRVACFQQRVLRRPCQTRKYFAYPVRHIVRNVQVLQLEQGSRDDSRRTWPLAPCEAQSTHSAQCSLELARQRRHMHRSPPPYKGNARASFYLDTSFL
ALCA	ORF100_LGTM01000184.1:64055:64318	Y	N	N	N	N	0.967	21	51	RRLR	87	MRSVPISITALLASYLHSIAHPDRKRSPILFSKVPKRINLLCVDQTAAFVRRLRCKADVPQSNTAFCVKRIDIRGILNAFAWWKAHF
ALCA	ORF11_LGTM01000075.1:39597:40490	Y	N	N	N	N	0.993	22	55	RKLR	297	MLRKLTITLGLYCSNVLLAQAQVLGAGSRLQRNCELEANVIHDVVSRPFRSTLNRKLRAGSSNIHTTIPAIMGNENPEIEFSLPQESQQSHKTCEKNALAELSKTYTEHCVTNTNRHQLCERIHDGLVLAGKRFGQAHPDCEYSLQMPHYDRSLAKKRVKVRFCTPDGDFKVYCRIPINSKEPGKLEEFAESLKSGLNESITLIRGLPGISLLLRNCPTLVEFSVPTIARFMYKAVNNGAYFSADPLWMVLLDDMIDSFAVGYLTAVAYKPLACLCQKGGKCAMNAFNKHSNSATLL
ALCA	ORF128_LGTM01000407.1:19243:18758	Y	N	N	N	N	0.983	19	40	RKLR	161	MVSLLSLLSFQCVTVPSAITVVARIFYSVDRDSSGKITLRKLRRSNLIAAFNLVDEEGDINKVSLRDGKGSISLLISLLCEQVNAYFSYEHFYVLYCKFWELDTDRDFSLSADDLVRYGGHALTRIIVDRIFEHGRRPFARIQTLSPEEKKKMSYEDFICK
ALCA	ORF13_LGTM01000323.1:26499:26714	Y	N	N	N	N	0.989	24	42	RLLR	71	MFAKLLPLLLFLVADIVPNCSFSSLYHHQLPSTCVLVGESVRLLRSCAKRKIYFQVVECVKLILDGSTCVS
ALCA	ORF143_LGTM01000019.1:183313:183525	Y	N	N	N	N	0.904	21	43	RSLR	70	MLCISQLFLVAMSSVPISISSELSSKVSDFGSLMSGQFCGDRRSLRLLYRVCCFSLTLFTIPNAFIHLNP
ALCA	ORF15_LGTM01000650.1:34068:35156	Y	N	N	N	N	0.941	27	45	RGLR	362	MKALQIRIYCAAMLGVFLACYHFVGAQYMNLYPITAEGPSTVPQRGLRVGIQLNTQNERQYELFPVKSYSNSQYKLFPVKSYLFVFLICEEDINAAFSRFHETPRSPMIIEGASHMAILCDLHKECPVPTLSTMKAMSRNPSNTLEQQYVAGWVVEESLVKQMTKNVADLRTLTTMDPLVYITFNRGIYSFVMEKVPRLYLYDVHSADNDFIKETHLLSAAIKFHGSTESRHVVEFRPGDEMTLIPKIVWDTLAPYFYGFKKEMGRYKRSCPDEAAYNKIVLHTQSTQESALPPLNVLVDTFELLFKAQEYVVFTKENGKGKCVMDIAPSPNDILVLGSSFLKAYSITVNTLGEQRLYRFSK
ALCA	ORF16_LGTM01002279.1:24630:25007	Y	N	N	N	N	0.956	29	43	RGLR	125	MINFMHTLLSTLWLLLNPSFLNVQRCVCNTIPSTDCQKSISRRGLRRCGWRLFRTWNRSKLQALIQDSMKPQASSLRSPHMLSSVENVEVSIQQHKHFVHTSHTLGRSDLILSVYSDGVTTFAIF
ALCA	ORF17_LGTM01002136.1:36441:36827	Y	N	N	N	N	0.984	30	31	RPLR	128	MRIQCALKGRLCTVALLAHTLICPHTANSQRPLRPRSKFSYYRNMTSIIVCLGSYEKVYKRYRMRPEMRLCMWIACTKRTSGVRTKKTHWLNIGLQKRILPCIAIRPVPNLWIAMTFSSYLMTEMERD
ALCA	ORF193_LGTM01000416.1:651:1	Y	N	N	N	N	0.997	21	36	RSLR	217	MKKSRRLCVGMLFLSAQIDASVTSTDGQTPTPVPSRSLRAMTKSLPQEVEQKTWSPLNSDNSKEPCSKDKHDDVQHGKEFPKDVPTPPSSTKPDHASTPSDNYKQLPPTPPAPKPHDEPKEITPPGPVENPEHESPISGHSPSSNPQPCPENRHENDGPPPSNSKVVNPPSPKPQPCPENKHEHEGPPPSDVKGGSPVPSIPAPCPETKHEHEGPSP
ALCA	ORF24_LGTM01000207.1:46374:46637	Y	N	N	N	N	0.999	27	46	RELR	87	MFLQAPLTPLFLFALLLSSGPTDWMCLTLPHPNTCAYQCVDCFQQRELRRPCQTWRYFAYPTRHTFRNVELFSLSKVVWTTPVVLGH
ALCA	ORF24_LGTM01000574.1:29662:30090	Y	N	N	N	N	0.972	22	33	RMLR	142	MSSTHTLAALLCPRSPFGCFAIEPPNLSFPPSRMLRMIHDLFSNLLLRRCEGNLPPSGGPAGSFCRLFPFRPFVLDFPSYHSVKKQSIREDSIKHTKENGEERSWTWRIGDGVCSGSIPACTFPKSSRFYFSTSVQHFRHQL
ALCA	ORF25_LGTM01003450.1:5648:5905	Y	N	N	N	N	0.991	31	55	RILR	85	MIGRFLVFNRPKSPTLKVRLVLLALSTSSAFPGLVLGFHVLNALGLDGPWRTSRRILRLLVDPEPRSLCIGEQSDCIPFKRGELS
ALCA	ORF26_LGTM01000152.1:16513:17517	N	Y	N	N	N	0.911	31	79	RHLRHSTSEAVLQIKVDDK	334	MNTHQHLELGLRMKITTLLPAAFLITSIAAQVPLPFNGSFNGLTIATLSTKYMLHIFLDEQNVNKRKLEDYLSLDIEPRHLRHSTSEAVLQIKVDDKSTFRNQTEFRRSDIMQILATKKTTWIEFSLNVPVKFHNKTIDWQVAFPENHCWEVRVQQTDVDNAELQILSNRSYGSPIWKAKLRARIWYNFGIFVDENQTTFYVSENDAELKFVAKDSNACNITDKDFKEFHVGLASYQEHVHRNIGRPEYIWFSDIMADTKINESKIKGGGGTNSNSAEQNEGSSGGSTTGNQNEENAGGTSKNGEKTPVKDDSGGSDGSPTPPTNHKKCKKIKS
ALCA	ORF30_LGTM01000934.1:2813:2598	Y	N	N	N	N	0.909	24	45	RLLR	71	MGLHPRLIFSSSGLLCGNSHSHSDRYEPRYSDLGNNFRHQRQNLRLLRKYSYLLMQMMTRSYSTTTLSAQI
ALCA	ORF34_LGTM01002879.1:18298:18071	Y	N	N	N	N	0.998	20	31	RSLR	75	MDLVSPVLLFLPLLFLVGAGNLASSRRWPIRSLRMYCELILRLVLISGWVFPQRFTFICTADLGAFILCSRAFPN
ALCA	ORF36_LGTM01003131.1:26718:26368	Y	N	N	N	N	0.928	25	30	RHLR	116	MCWGNKLSCCAIYLQHMCATCVIAQHNDGRHLRNSNTLICVKTLTFTDAKDWDKYPPIAAFGNGDAFTFLASRKDKLRTTISEYCYQFCYQFHRSARSSTATNGSPSVFECAVFSI
ALCA	ORF39_LGTM01000041.1:18919:19257	Y	N	N	N	N	0.995	19	55	RDLR	112	MVYRIALVLVGFLQSGLTQRPPMDVEVHPMMTQQECNEYQCTTVSADIVADINWRDLRTSDGTQCYVGNQWNSTICYNKVDASKVCIAQPVEYEKSLGITTNNDASIECTIC
ALCA	ORF4_LGTM01000808.1:1255:1614	Y	N	N	N	N	0.926	17	31	RILR	119	MQFFQCVVGLVRWSRALPCIAVRIDGVLEIRILRINESGPSYTDSHSINKWKLRLVRVSWTLPRWPDSNASSRSFSYILFVNFSMLYNTRSKSLFLHSPNQKRSRCNRIGKPVPSITLN
ALCA	ORF4_LGTM01000844.1:3983:3612	Y	N	N	N	N	0.936	21	55	RKLR	123	MFHLLLQISFHLFLFPHVLSIFFLTVRWKKALLNSKIHSFDLYALTLKIIYFCKRKLRECTDKYLLCYLRRTLRVNVRKGMILLLSVRVGSLHKMQYSTRKNASSPFERVVVNMRRQDFLARA
ALCA	ORF4_LGTM01000942.1:5970:6182	Y	N	N	N	N	0.974	25	38	RNLR	70	MVCRFISRSLLLGTCLHAPSFSYGTIWWELSTAHCIQRNLRKYWHVKVMVGIASVSDTIKHMNLIVKSLE
ALCA	ORF44_LGTM01000256.1:69459:69698	Y	N	N	N	N	0.992	17	46	RLLR	79	MVVGRTLAIFAAAAFARDAGSALLLETVSSCGLSTCTSSDVASVNRLLRFRLVEIASSIMVYDYRVYTLIPKVIDCIAC
ALCA	ORF452_LGTM01000272.1:37370:37143	Y	N	N	N	N	0.976	21	37	RKLR	75	MVFCPFLFVCYLSIISATDGIGPYLSAHKNTWLVQKRKLRISEDNKYANQDHFTRALSRVVESSIDTNQSLRFHR
ALCA	ORF49_LGTM01000439.1:35398:35754	N	Y	N	N	N	0.942	21	59	RSLRSAVVGSADDNAKKGMKLTKDDRKSSKEKEDKNNRKEEK	118	MRITTIILLVASFYVSQYSCEGLSDRELTTSPRFRKLKGTPEQGTGGGPGATSNHPSQRSLRSAVVGSADDNAKKGMKLTKDDRKSSKEKEDKNNRKEEKPKGYKGINGGKSGQGVRK
ALCA	ORF5_LGTM01003689.1:1993:2325	N	Y	N	N	N	0.969	17	66	RLLRGAGRSQRASLDDER	110	MNLLIVFLSASSRCRSRTSEVSKVLGMRVSPDKDGSYVLDQEEANQDLLRVHELVKKLDAFDYCSRLLRGAGRSQRASLDDERGWKPSIMDSQSLVGSLLWVARCMRLDG
ALCA	ORF51_LGTM01000879.1:10448:10137	Y	Y	N	N	N	1	18	37	RFLRRFSSTCSKSEGSRLVDER	103	MRLLSIWLIALIPATFSASNGQVNLNCPTSLQCPHFRFLRRFSSTCSKSEGSRLVDERFCEPNGRPRVRATTVFFMKNACEKSNASSAVRSMDCWCSFILVPC
ALCA	ORF55_LGTM01001121.1:2716:2504	Y	N	N	N	N	0.903	20	33	RKLR	70	MSASTVFLILIIINGRTRTSLSILLNTKYTLSRKLRRFHRRGRKTDCHRLITFNDITTDRVHRFNTSIRR
ALCA	ORF6_LGTM01001673.1:473:0	Y	N	N	N	N	0.991	21	36	RTLR	158	MKKSQRLCMGMLLLSSQIDASVTFTDTETSTSVPRRTLRAMHKRFSQVDKEYKEKDWSLPHSDNPKEDIAPFPEINPGYEQVPLKPFPETQHDYQPFTVSPPSGTQPDYQQNPPNPCPEDQPDYQQIPVKPFPETQPVVQHSPCPEVQPDYAQIPVKS
ALCA	ORF70_LGTM01001388.1:25424:25122	Y	N	N	N	N	0.983	19	46	RNLR	100	MLLLQMMSVALLIGSISAWKSFNMWKCFLLLSRSFILSAQFYFTVRNLRNSIQIYDIFLLVFGHATITSLSSGIVAESSTCRKNITRCRQRTLESCYMKQ
ALCA	ORF71_LGTM01000227.1:66739:66969	Y	N	N	N	N	0.92	25	33	RPLR	76	MFKIINSGSALMIFAMLFEASTFAGIMNPPSGRPLRYREAGEATIPQEAYPQNITQSVRLQKILNSPCSLTVQQRL
ALCA	ORF82_LGTM01000425.1:22001:22216	Y	N	N	N	N	0.944	19	44	RFLR	71	MLLLYIMSCLSCFCFGSSRQHGCCDQFFLFIFFLFHSFRSCKHRFLRIAYESECFRKLEILVQSYRQCRLK
ALCA	ORF84_LGTM01000247.1:37878:37597	Y	N	N	N	N	0.953	30	39	RGLR	93	MARRYLSSTTRKATPVAITALASGQCISARVRVLIVDLRGLRPIDLIEVWKRRLTMDLEEGLWEFEWRRLNGVWFDILLLQGELVSFSFSIFL
ALCA	ORF86_LGTM01001047.1:35480:35250	Y	N	N	N	N	0.931	20	51	RRLR	76	MSSVLAGHAACMCPAVSLPQICAHLSCLLPHGSYVFHDVFTNVLSTSFDLRRLREVRQFPCFTKENNSCQVHARQH
ALCA	ORF87_LGTM01000164.1:79924:80169	Y	N	N	N	N	0.918	21	38	RSLR	81	MMRRFVSFALLSLSYESCMHLSRVPISENILSPGCLLRSLRVLCFPKRCPVITSCITLSYKIESNYQHYRAYITQKTCTPM
ALCA	ORF87_LGTM01000170.1:7654:7331	Y	N	N	N	N	0.949	22	38	RLLR	107	MFSSSFGSMFRSLWFLSSARSLPVRSFQYTCESQSVERLLRQLDQWNRTCFFYTWDTIRIVLVVPTLVSCVDVASQSCFDRFKEQIIAQTYAFHRNHSYFVLIQHKV
ALCA	ORF94_LGTM01001388.1:27733:26597	N	N	N	N	PITG_09585;PrG_75817;PsG_135341	0.991	22	-	-	378	MNKNLTCWVFFFVWTALWCQANEESDAQTALQKEATSIHDSDPEIQRVREVRNEAMRLNDLQDYNQSIHIVREAVSTLHNRVFWKKKSEIPTEKSKSPNLKDLIRQMDAILLTQVLNDYGNILMRAEQYEEAIHVLEDTVSYNKKLFGSSHPSYGLSMRNLANAYFENKQYENAVKKFKILLFHVRRGLGLQHEAYMESGRKIGQAYRKLGKLEQAVRVYEKLLGNIGGFISPPQELIMYDKNDDQYPELASALLQLGVGEIYMDLANVQLQLGNLEYASFAAKQAREILKKRDGPKSLSYAFALNTLSGVKVHQKEISAAYKLMRKAHQIARKIYGDSHDIVISSKRNLEKTKKLLEKEVEEAKHSAPADAQVHGEL
ALCA	ORF96_LGTM01002070.1:321:10	Y	N	N	N	N	0.991	30	31	RPLR	103	MKIQYALKGRLCIIALLAPTLICPHTANSQRPLRPRSKFSYYRKMTSIIGSLGSYEKVHKRYRMRPEMRLCLLIARTKRTSGVRTKKMLKEDLHVGKKGVRCG
ALLA	ORF100_FR824060:37132:37452	Y	N	N	N	N	0.968	19	40	RLLR	106	MLKISRCLYSLVMFCSSARPFSMSTVHADASSLSMRRVFRLLRSCSFWIHPYKNTIFKLAVRSVLGVLNENAPNFLRLRTDSLPRHNGHFELLAALDPSYGSSLKQ
ALLA	ORF107_FR824297:28630:28331	Y	N	N	N	N	0.999	21	53	RSLR	99	MRVRSLILLCILRWLQCLRAGSMHGRGITPSKRSWVSLRSVLEIGWGSPLTHRSLRRSISSYRTTKSTMRTRLIEWPGVITPKCSVWRLWSAPRRWKSL
ALLA	ORF1149_FR824046:304292:303993	Y	N	N	N	N	0.931	30	34	RSLR	99	MRKMKNLCRKVSPIAGPWTLLSSIHLAATHPVIRSLRHKLKKLILGMMRSLPGMRKMMNSLRVIASRKHRTYLMGTCNGTSIIRLPLHVIRIKVEINLS
ALLA	ORF12_FR824420:6730:7404	N	Y	N	N	N	0.969	23	68	RSLREAHRVCTFGMWHRVLLLGFENMLRSLDER	224	MVGVKAYLAGLCIAHASSPTQSFRCDIRYRQSWSSLSVEDKDLFREAVAMSMDRGYFSMFTRAHVSPRSLREAHRVCTFGMWHRVLLLGFENMLRSLDERFACVVVPYWDHVSNYESQMNGVCSGIDDCDATRFELGGQSTTGQSIRTTMYGFEVFGDVCASGFPYHQSCGPSGQHRCRTCVARNMQNRTIPSTASFTSIYSQVLGQPDIDDMLESIETRLHSA
ALLA	ORF1204_FR824046:172853:172635	Y	N	N	N	N	0.907	21	31	RCLR	72	MKAPLLFLETLCHFIVEVLSFVFLAQTQFQRCLRSTMAGAAVSRLICFIVIERIITCSLHLLQRLILSVRGV
ALLA	ORF126_FR824236:36022:35705	Y	N	N	N	N	1	19	30	RSLR	105	MLAFAAFFLLNFIPGAQACGHHQHAWSQDRSLRSLTTSTDPSQPGGKCPSCGMSTTKMGYNNLNYVEFTNGQRIYSCGMEPRAFEAYPFQVTDTAYIAANMVRCY
ALLA	ORF127_FR824205:29680:28550	N	N	N	N	PITG_09585;PrG_75817;PsG_135341	0.982	21	-	-	376	MNKNLTCCVVFIALALWCDGKEESDAQTALQKEATRLHDSDPEIKRVREVRNEAMRLNDLQDYNQSIHIVREAVATLHNRVFRKKDEKATEKSKAPTLKDLIRHMDAIMLTQVLNDYGNILMRAEEYEEAIHVLEDAVSYNKKLFGKSHPSYGLSMRNLANAYFENKQYEKAVAKFKILLFHVRRGLGLQHEAYMESGRKIGQAYRKLGKLEQAVRVYEKLLTNIGGFISPTQELIVYGRNDDQYPDLAAALLQLGVGEIYMDVANVQLQLGNLEEASFAAKQARSILRKRDGHKSLSYAFALNTLSGVQVYRKDIAAAYKLMLKAHGIAQSIYGDAHDIVQTSKANLAKTKKLLEKESQQTTQSAPVDAQVHGEL
ALLA	ORF128_FR824098:72542:72769	Y	N	N	N	N	0.971	22	41	RYLR	75	MKMSSQAVILVILAISSRLMPSNLELVKGCFLVCYLISQSRYLRLLSALVSIGQLWLTQDRVITFGETIVSSQQL
ALLA	ORF146_FR824180:4697:4371	Y	N	N	N	N	0.992	20	39	RLLR	108	MCWSLIVKCIAFLVLQAQAHFVDRMEMNPDRFFRKECPRLLRSAAGELARFLGTNHNDVVFVTNATTGMNAVLRSVDLQEGDEVLCLDLTCTSCFIACWSIDTIDFSE
ALLA	ORF15_FR824569:380:66	Y	N	N	N	N	0.99	20	32	RSLR	104	MKICVGIFLLSAQIEASLANSHQQPSSTIQGRSLRALEDDFAQEELANRNYEKVPVIPSSAYIPEHKQIPQPPQFNPKENTPPCPEPKHDNEHHQHSLCRLASA
ALLA	ORF164_FR824118:85511:85230	Y	N	N	N	N	0.994	20	46	RILR	93	MMTLTILAAGVTFAGGSLLADTSIKSIAIIVHYEYPHSIDQQQRCRILRLKMHSPRGNLSKLIVIHLIRRDELLARKKQVASNKIVSEGSVGK
ALLA	ORF164_FR824233:25969:25622	Y	N	N	N	N	0.995	26	32	RNLR	115	MPSLSQTLVIVYCIALYANVASCAAEPNGSLRNLRLSIKSPENSLEFRTPRKLIQTDLFLGISALQQMVRRIQYTFQNFVGTYHQAKSQAVQNAQMKQQQQQQDEAVSAQEDALG
ALLA	ORF167_FR824085:111842:112054	Y	N	N	N	N	0.933	17	33	RLLR	70	MTTYLLLLYIYWRVVALVLDTSVSQHILINLARLLRYPPTQTEPIQNHIFGCDNQNSPKYYLVSNHGAVH
ALLA	ORF18_FR824129:23304:23651	Y	N	N	N	N	0.995	26	32	RNLR	115	MPSLSQTLVIVYCIALYANVASCAAEPNGSLRNLRLSIKSPENSLEFRTPRKLIQTDLFLGISALQQMVRRIQYTFQNFVGTYHQAKSQAVQNAQMKQQQQQQDEAVSAQEDALG
ALLA	ORF18_FR824378:26983:27495	Y	N	N	N	N	0.978	23	31	RLLR	171	MNAPAIFTLVIQLLLCHYSSDATEFTDHTTRLLRISEGRISQKYAPIRGEAKSVAKFGRAFQFGKKAESHGTSTESNGREDTTEIDQKEGVSTRNKVDPNLSRSKRIPDPTTRTTLQYLFQREDDVGNERGSGTVARHPESTTSLPDTSEMKSSALTRNEVAPKLTGSQRI
ALLA	ORF2_FR825192:977:1237	Y	N	N	N	N	0.972	27	45	RKLR	86	MVSPHTHATATIWILLLLFRKHATNSVPPDECFINVPSMLRPTIRKLRCCLYTLPVDDNHAAYGSTVKMDVSPIATLVHLMNVRKD
ALLA	ORF20_FR824294:23544:23795	Y	N	N	N	N	0.964	20	51	RLLR	83	MMILQLQVVLCFFSPRLLGSGKCTSSVVVNTQLEEWTSLSIYCFSLSVPLRLLRTLAQCEDPMLFGSPLEQYLREVFAFVCFY
ALLA	ORF242_FR824062:197966:198640	N	Y	N	N	N	0.969	23	68	RSLREAHRVCTFGMWHRVLLLGFENMLRSLDER	224	MVGVKAYLAGLCIAHASSPTQSFRCDIRYRQSWSSLSVEDKDLFREAVAMSMDRGYFSMFTRAHVSPRSLREAHRVCTFGMWHRVLLLGFENMLRSLDERFACVVVPYWDHVSNYESQMNGVCSGIDDCDATRFELGGQSTTGQSIRTTMYGFEVFGDVCASGFPYHQSCGPSGQHRCRTCVARNMQNRTIPSTASFTSIYSQVLGQPDIDDMLESIETRLHSA
ALLA	ORF25_FR824186:46596:47513	N	Y	N	N	N	0.992	25	25	RALRVAINGDRQLGERSTMQTQQQTDVSWGAKEQHGEDK	305	MKVYSALCLAAIALSSFQNTAIEARALRVAINGDRQLGERSTMQTQQQTDVSWGAKEQHGEDKQQVVVQQQKSPEPVQQHGKTPAPVQHGKTPAPVQQQHAPAEKHVETPKKVEHGNPPQGKPGKAHVPAPSPKPKVHGKAQQAPPAPQKPVSKVSAKPTHKVDHAPPPQKTTTLPHVEHKTPKVEPAVLPPTHEAHKYGSHYNGGVKHAPAPSPKPKMLPKSSPAVHKDVQAPPPMTKSKELPQKHQPVEKPHQVTKKSEPVKSPSPPVVKHEQTPQKQVAQQAPAPAPKGKTMQQQQQQQDQY
ALLA	ORF27_FR824142:72324:72551	Y	N	N	N	N	0.971	22	41	RYLR	75	MKMSSQAVILVILAISSRLMPSNLELVKGCFLVCYLISQSRYLRLLSALVSIGQLWLTQDRVITFGETIVSSQQL
ALLA	ORF295_FR824070:5364:5038	Y	N	N	N	N	0.992	20	39	RLLR	108	MCWSLIVKCIAFLVLQAQAHFVDRMEMNPDRFFRKECPRLLRSAAGELARFLGTNHNDVVFVTNATTGMNAVLRSVDLQEGDEVLCLDLTCTSCFIACWSIDTIDFSE
ALLA	ORF32_FR824434:21688:21455	Y	N	N	N	N	0.968	27	51	RGLR	77	MPPKYPRHLLMTNAYLLLHSISASSGEELHPTKFIFLSCTNHHLVSTLLLRGLRDPFYAGKSRWKCPSGIEKQLCRL
ALLA	ORF365_FR824071:64935:64702	Y	N	N	N	N	0.924	20	32	RSLR	77	MRALCANWSSLASLIRSQSLPPRVSTPTRPLRSLRRTRSRTPTHRQRTQALPVRSLYGSLDPNTMSSCHPVASTVYR
ALLA	ORF368_FR824060:5243:4923	Y	N	N	N	N	0.968	19	40	RLLR	106	MLKISRCLYSLVMFCSSARPFSMSTVHADASSLSMRRVFRLLRSCSFWIHPYKNTIFKLAVRSVLGVLNENAPNFLRLRTDSLPRHNGHFELLAALDPSYGSSLKQ
ALLA	ORF4_FR824334:2424:2690	Y	N	N	N	N	0.967	25	45	RSLR	88	MQCKLARRVFYNMVLLSLFMVCHANVQHLHRKRCRIDCERIASPRSLRKRAPLSRHSSYKLIYHQSIRAASIITRRVRLLPQTLWLLY
ALLA	ORF436_FR824048:230684:231148	Y	N	N	N	N	0.995	23	56	RYLR	154	MSLYHLLLLLLLLLFLLLQMQLRKKGQILHQCHQRDRKKIKSQLLHPQLNRNRKLRYLRGLSLQSLEGLSLQSHCLFLLAYAIIETSMKTITTMSPRTRPMIILLLLVPTHSLQNVVYPQLEGVWSVRVQGTSHPRSYQDRLVSVDRIMVVKPR
ALLA	ORF47_FR824218:45985:47010	Y	N	N	N	N	0.993	24	45	RGLR	341	MKLLSFKTVVVAVLGAFPAPGDCLGLEYVELIPTSSHKSGVLTRRGLRAHISPDLEFSDENSLKETNKVYSVTFVVKPEKDTLKNVHQIVTPNEHKTSALAGGVDEANEEQYLESLLIAGTYTTAWRLGWKTLKKLVLNKNMTVYPVTPAMIVIDPLYYTEKYDGIYTFERAKEGDYRLYFGDINPSAKFMPETELPSTSIQFGFLPPAPGQIIKFNFGMEFSGIPLEAYNELSRWLEVLGFSETGGLYHTKRKGLYKHIKCISKEEKQFMVSTHPDTAVMRFLPVHYIVAKGNTGVAELFSNSKKDIWEFGCSFLGGESVIVKSTQGQKSYKFANSEATN
ALLA	ORF49_FR824200:24856:25104	Y	N	N	N	N	0.999	20	38	RALR	82	MFFGLIAFAVFVLFVRVHTSRDHSPRVYATDVHSLGSRALRIRLSLLSSLGEVHAVNGTLHASDRPTAQPDVLQCAILVSDR
ALLA	ORF51_FR824479:5284:4961	Y	N	N	N	N	0.937	19	47	RVLR	107	MRHNALLGKGAFLTVGLLEIHHAGSGSWAIDAVQSLLLANITKMDIRVLRLSENAILPSSGSHLSAGFDLFSAYDMVIPAKSKGVVETDIAIELPEGCCARIGKISD
ALLA	ORF59_FR824378:10613:8766	Y	N	N	N	N	0.978	23	31	RLLR	615	MNAPAIFTLVIQLLLCHYSSDATEFTDHTTRLLRISEGRISQKYAPIRGEAKSVAKFGRAFQFGKKAESHGTSTESNGREDTTEIDQKEGVSTRNKVDPNLSRSKRIPDPTTRTTLQYLFQREDDVGNERGSGTVARHPESTTSLPDTSEMKSSALTRNEVAPKLTGSQRISDPSSQNTLNYPSGGEDGDENGGGSSKRKVIFNSDVLRIEYNYDEESGSTTIVRSTESLLGVPRKVKWVPQPKVTVVKTEDPPDDLDDLFEPRGISPGDVRKKVQLALEQVDTIQEELRGQKENERKRPTVTQRDIDIAGNILEAKLKSPKAAAKEYTEGSEEKVISLMQINNAENAISLHKEISKAITSILVKRETLSPRAVRFAKRSKRVRASYINVKKQISETRA…
ALLA	ORF620_FR824053:117160:116762	Y	N	N	N	N	0.953	23	44	RFLR	132	MESAMLAAPTLTCVVFVNEGCADSRCTMCTLSSSDVLAKAPSGRFLRLCTRITIPIAAIPRKTPRLTKTIPMTLSLPLDDLFDILFPDASMALFRDSNCLTFLSALVVEFFDFMSGFLQQSPARQKEVTKTA
ALLA	ORF63_FR824143:42721:42960	Y	N	N	N	N	0.918	17	31	RWLR	79	MRAKQISMCAFPSSSTLSCSGSTTASCCRRRWLRGRRCARRWRRFAAISCETLPTFSTRSSRAYSSRMAGSRNCRSRMG
ALLA	ORF68_FR824296:1623:1084	Y	N	N	N	N	0.992	16	55	RSLR	179	MCLISAVLLAHTGWSVHVEHENSFIFAIALDSIYTDLSRMLVDMLKEVLKSANKRSLRFPPGTNTAGDANCMLFYQCLSPVLRAASKIISHSISKIAGIPVGDVKPIHALEKVHIPCVFVHCSEVDFVRPEYTIQMFEKYNSKHKTCLPFDGSHHQNRPQYILDQVCSHFQTQFAKSVV
ALLA	ORF7_FR824676:2574:2131	Y	N	N	N	N	0.941	19	38	RILR	147	MSQRLAHFLICLSGDGHGQDNEFDTHRVAQLGPIVQSRILRQSKGNLNVNISSPYNINCQKSYAHFTLEEYAQSPKTINLNASVVQPRDLTASKYKYLLRGRSFHSSSEAKENNQKSLPSITHVSNIKDAEGLNLEKGSESITSVSM
ALLA	ORF78_FR824361:6723:6391	Y	N	N	N	N	0.979	19	55	RSLR	110	MMLLRLILLWEFLSRMLADAGRGGRSREFPGNDVYAEIFFCIQRAIPFFLLLHPRSLRHHHSYSSRDPGPCCCPLPQMFPHFCPVCPCLYFWTCGLSLYHYHGKMRKVPR
ALLA	ORF8_FR824850:2017:1799	Y	N	N	N	N	0.966	22	55	RPLR	72	MVSSCVVGLIFLAQLFLKVHHFHCMCSFHFPHVFPWETCYFVYELLVPTRGAPTRPLRQLQELEKYSCLLRR
ALLA	ORF9_FR824425:14547:15314	Y	N	N	N	N	0.963	27	34	RNLR	255	MIVLFPLWILNLIIFSCCGCATYSSARKMDPKDRNLRSACFQFYRFSKWSLLVLVQIFIALRLDHDLSWNSRVILLPYFIFDLLTWFEIVIDGYKELSMLKEQCEIDGVQAMDLIQQQRSGLLRKIRARLVLVLLRILQVLLVTAKLDGDLGSTSWWLIFIPIWTVIGHHLLQPVLKYLLSVLQSRQKRDAPEADQFASSESSTFSATDVIYPLVGVSILASPYVLLSARLQSEHFSTLFIILPWLVLVCDVFAC
ALLA	ORF95_FR824212:36645:36202	N	Y	N	N	N	0.999	20	25	RSLRSQEPSFKKASLALAFEEK	147	MKLAWRCFAFASAVCAVDAEEAPTRSLRSQEPSFKKASLALAFEEKASYAVGSDADAPTANSASSGAPLEDIWPVSSDSSNFYSDEIWANSETSSSSSSKDSDSDSILPTNQILVDNSGSLDAFLEDASEQSSSYPRDVGSDWEGSS
ALLA	ORF95_FR824313:23404:22637	Y	N	N	N	N	0.963	27	34	RNLR	255	MIVLFPLWILNLIIFSCCGCATYSSARKMDPKDRNLRSACFQFYRFSKWSLLVLVQIFIALRLDHDLSWNSRVILLPYFIFDLLTWFEIVIDGYKELSMLKEQCEIDGVQAMDLIQQQRSGLLRKIRARLVLVLLRILQVLLVTAKLDGDLGSTSWWLIFIPIWTVIGHHLLQPVLKYLLSVLQSRQKRDAPEADQFASSESSTFSATDVIYPLVGVSILASPYVLLSARLQSEHFSTLFIILPWLVLVCDVFAC
ALLA	ORF99_FR824112:3167:3763	Y	N	N	N	N	0.995	28	46	RELR	198	MGLIRTMKTGLTLAGFLAITHLEGVSATTASCFSTPGRFKPNCNSRELRLPVFGRPARVAPSSPVVREKTMPHVQISAVNCGLFSSCFSLPPKRKKRRPQLVHPSKLLRTANSHDEPPESHTMSTREYLNARRNTYRTSTESEVSDDDLPKSITESDKDLQELEASQEQVKEIEKKELGRLKLFKSNVRKMLKHILTP
APAS	ORF1006_NW_009798301.1:474776:474432	Y	N	N	N	N	0.952	28	35	RWLR	114	MQRVPPCWRPLVAVLSVVRTFPSSGDGSKWQGTDRWLRQGRGRWSVDPLGPLARVVGHTVLGGVGSFGSNLSPFFGRRGAAIAERTPDVADGAGVQAQLLSDMLVCTTLQFDLA
APAS	ORF1018_NW_009798335.1:67113:66811	Y	N	N	N	N	0.944	23	56	RQLR	100	MPPRTCAWAAASCTCCPQRTTTRTLTCRPIRSCAWSGTRRSASRASTRGASSRWSRQLRPVTFPATSTTGSSRTLVLPSCGRKSSRRIKNRKRRPINIIR
APAS	ORF102_NW_009798402.1:37847:38104	Y	N	N	N	N	0.976	25	47	RPLR	85	MWQEGHLVGAAASVSVSCPATTRSFPCSVAVGRQSPRGRRRESPLPRPLRSPVQCTPLASSIQQRPSSRCSTPPIVSPSKGARPF
APAS	ORF1032_NW_009798315.1:421894:421490	Y	N	N	N	N	0.979	31	55	RMLR	134	MLPTAAAPGTVDMQRWWLLSAACFISTTWPTGPVNSSVAACCTLMYKGEGWSIDRMLRDGTRKSATKESTSTTSTWAKRSAALSTCWYSNTTLPTTVSSLHAMVPRAKYVWMPWWTGRSGLECHESGSTTKEPV
APAS	ORF1048_NW_009798293.1:448559:449029	Y	N	N	N	N	0.998	21	50	RHLR	156	MPASRLAAWRQCRRWRWSFAAAVGGGTRALERPSTSVLGRQIRHLWQTTRHLRNVTKYPTNQLNLGEKVGGPGVEEVEADGLRLKDAGKQPRHALDAVVQVQLWGNRQQNFTNERLRRHVKARIGRRFVAVFGFVAQATCCVAGPLAEAFALHTYT
APAS	ORF106_NW_009798296.1:191415:191630	Y	N	N	N	N	0.974	20	55	RPLR	71	MRAPPTSLLSLLTFGPLFGVLLRTACNELLLCVTTVPSLSLKRKPSLQLSRMPLRPLRHKQLRKPMAQFML
APAS	ORF106_NW_009798308.1:229977:230291	Y	N	N	N	N	0.996	30	52	RELR	104	MLGARPRVDSASPLVACAVLGPAPHPAAAAFAASPRASPPLFCARQPGQRPRELRPAAPFLRARQRSAAPCSPAFPGAHMSFAGRLSSRVLAPPTVFDTPTVVV
APAS	ORF1066_NW_009798294.1:544657:544391	Y	N	N	N	N	0.994	24	31	RELR	88	MQIRSLLKMKWLVVAVCVALGTAAETPNLRRELRLNTWYDDASEGDYYAQDTQPLQDAPPSGYDPNGQFLQWQEAQLQQQYNQEGFGG
APAS	ORF1093_NW_009798285.1:190907:191200	Y	N	N	N	N	0.901	16	46	RPLR	97	MRYWAALVVAAGMVGIPQNIRQRLAVEYVVMAEWWAGKESYRPRARPLRTVALAAPVMPSQDVYPFTLHCLPPPWATQRLRAWENSCRLGTWPCPTW
APAS	ORF1105_NW_009798289.1:171596:171844	Y	N	N	N	N	0.962	27	33	RRLR	82	MSPTWISSRSWTAMTILSLTSSRSFTIAMRLFRRLRRDGPFTTFTTTWLNKVHVALPSNTWRSANITYSGCKCYTKEITSHV
APAS	ORF1152_NW_009798296.1:191002:190694	Y	N	N	N	N	0.992	25	31	RVLR	102	MVTSRAMTLRWMAVVCALISARRASRSVADRVLRGVELCKVAGRGLGHEVRFPERVGQRPEVKWGACEGLHRGREEAHNLSRGTMQGVALRRNDDEEHLCGR
APAS	ORF1177_NW_009798275.1:642838:643299	Y	N	N	N	N	0.994	28	50	RQLR	153	MKAVLFCLCVWLWAQFTILVLKGFVTTRHKVCQGRPESVQRVCPIRRRERQLRRGPAHLSLDSAAAAHVRVQHHGTPGSRTWFRMNGLISAFLAGLGVLASEDGPRRRRRERSRCVRHRRQHCRRQRRAVACTNDASDICKMICDMVVELGDF
APAS	ORF1182_NW_009798286.1:651809:652309	Y	N	N	N	N	0.946	18	51	RALR	166	MHVAAALPSIWMALVSGKVHFLVAIIREANSDTHGYSRSRLPRSFPPRNHRALRLCLRVLLQGPGRHHWRHIARGRCLYRRRPSLAPTIWRQFVHPTAVRSLVVGWVPSVSPCRVCGSTSSTTSGGGGSVGSRPSHPFRPSGPRCVDGAHSLAWIRRASDRCAGCS
APAS	ORF1183_NW_009798270.1:39865:40290	Y	N	N	N	N	0.996	20	46	RNLR	141	MSSCARAAAAAAASASARALASARAFASAARFNSAFRCRSLASATRNLRRATQPRTRVCSSTVPAFITRNCRWDVCMRTTDWTKTAAALCARNCFRLAYPRMCAWMMVAWVRNTTARWSSKCCNSPELKYTLDLPMANLAF
APAS	ORF1192_NW_009798269.1:30208:31143	Y	N	N	N	N	0.999	27	41	RSLR	311	MWMRSSTIVVAVGALVSCQQLSTVSASSPTGHSNSVTTSSRSLRAHHHHHKPTTTTLPRPTHHKLRHSPSQPHTNPATAVDFALSCEFEGTSLRNRQTLQLTGSKGHKGRLYTVCLDGKVVCHEELGVADTPALVDMNCSAISPSRRLVYSPSGYRYPCIWLLDDSIAWWCPSDSNMAARRRTVCYIIASNFTSSQRAQIDNAMSQFQDETTIRFLEVSACSVNVTMIGGKAICGNCLNYANINNWDAGCYAAVGFQNADPQVLNLNAACFDDLTGTGRVVHEVSWSFLHAPDTVVLTTALVDIIGTLPVV
APAS	ORF12_NW_009798734.1:3027:2527	Y	N	N	N	N	0.997	24	34	RKLR	166	MAQGPDRKLILALASTAVTFAAADTTALAQGPDRKLRTDAEVQAANDGYIDTLKAGEYKDSKFFKCFRTSDQIFEYVNKLVEQNPKLLTKRKHFDHRPRKDYLRVQTDRRRVQAQVVVLPKSAPRPGMGRGVVQFVCVGFDPGRHCQHATDGGGVVQLVLCTDRQH
APAS	ORF120_NW_009798414.1:41008:40697	Y	N	N	N	N	0.941	17	42	RKLR	103	MRWARRPSPWTRRASLTSPCLPCSVRTRGPSPAAPSCRHTRRKLRTAPSPRSCWTCTMRSRAKGLGRRWKWSFDLARSHRPPPVSALVRPLPATRVSFSTNRT
APAS	ORF1286_NW_009798265.1:1926681:1927163	Y	Y	N	N	N	0.957	23	56	RYLRCSRDAFFVIAGRLQASWPSCHLPLHRSCHFDVDDR	160	MDVVPLVCSVVAIAATLTLLDGRIFPREPENDYVTGGLSVWPAIKAIGGQNGWFVRYLRCSRDAFFVIAGRLQASWPSCHLPLHRSCHFDVDDRTVFAWYYLTHSDRLDCAAPVPGVWHWKDKGLRPRERNHCAFATCAPGVNFCAAVIYGCVAGCCCRA
APAS	ORF129_NW_009798384.1:73835:73587	Y	N	N	N	N	0.966	21	49	RALR	82	MATCCKTLAIWWWVLYVVWGDPSWPVEIAVIVAYTTMGNCKTTWRVLMRALRMKWTRPKWRGCSRYSRMSCGFGRSGRIRVR
APAS	ORF1307_NW_009798295.1:539695:539219	Y	N	N	N	N	0.976	19	43	RRLR	158	MGLSSLVVVSVTALESLCHDWLLCLVGQSVEPSVPIPFGRVLRRLRVLAAQVDHLWQVCVCVVAGLWAMCWNDTCTMNALETSILVVLWLDYQITNLSLQFYRLIFHLLWMTISVMQLLSRSRFWLWNHTCGRSYAIFWLPSFIIMIGWFKSCLRSIH
APAS	ORF1336_NW_009798315.1:216825:216436	Y	N	N	N	N	0.987	23	42	RRLR	129	MLFHRRRRWAAAAALFTHGREGCPRLRERVDVLHTMCGCSPRRLRGYECHCPCADIELVKCTHIHGHTSASVGVVSQPRCVSRIWRFVYRSFTIIVTSWLMCRHRVRSAQHCLGRPVQRPSSRRPARTS
APAS	ORF1399_NW_009798266.1:304222:304437	Y	N	N	N	N	0.937	25	36	RVLR	71	MCTSSGAWLLSTLPLSTPIQPTLGGRRWYLQSRRRRVLRGTGSDANQVGFSLAFLGLRGMFAIVSGGIATS
APAS	ORF1401_NW_009798306.1:202380:201874	Y	N	N	N	N	0.981	16	50	RALR	168	MVFFALAAGFGGTATCTCSRRCINPRCNNTYPSSSYLGSPLQQARPSPHRALRLLLEEQYRPHIVPGATGRRASSASASKASMAASSSKMDSSSSTVNEPPISRPISYKATSRNERRLVDVCTYVGPGLRFLGVQHEVFDGLHSHFLMDCIQHRVSSLETFKYLTQVV
APAS	ORF1422_NW_009798314.1:265260:264961	Y	N	N	N	N	0.993	17	53	RYLR	99	MARKATAAGVCAVVTAAGSPTASVKYSCPPATSSRSKKSVINSAQSALDLASRYLRGFKSMRMAHGISVPQLVATNPGAACPKAIWSLAALYASSIRSL
APAS	ORF1456_NW_009798290.1:673817:673542	Y	N	N	N	N	0.98	21	48	RYLR	91	MLETVILCFTFIFHPSSMSAQRLFKTELNELQDTMEHMCFEAFFDKVRYLRQRMMDAQGSITKVNAFVLDVENWIFMQNVIEEYYTKHGTK
APAS	ORF1485_NW_009798278.1:504281:504583	Y	N	N	N	N	0.987	14	40	RTLR	100	MKWRANWCRSSWGRLSWRGSWHSSKTRRSCLCGCSMCSSRTLRPPTAAAGRIISYIRWRLPFATNRTSPSMRPSNTTFVRTTPTSPTRSCTRPSSAAPSL
APAS	ORF1548_NW_009798277.1:170852:171319	Y	N	N	N	N	0.94	19	37	RLLR	155	MRNLVVVVSLSAYRFTHAGLEGQEVVVEGLHADFTPRLLRGGNNVINAAGGVLLLEGLDRTEEPQIQNIEVWRVWWLELELHVPATTLTRRHDISVAGWHMWAGVVLLNGDASSTPLWPFRLDGRDNILQQHRLVHRTGNADRNRLESSCWAVAT
APAS	ORF1548_NW_009798314.1:64281:63901	Y	N	N	N	N	0.942	17	54	RPLR	126	MSRMLPCISTASVVMGEPVGRANEVLDEAVGTAYKDPCTDTSAHVWESGRQRRRPLRVSASTVCVAVEPVEDCIPHTVILRSSPLLPPPWLVDTIGRIHLAWSLDQVEVHCWQVGQNFGAFSGTMT
APAS	ORF1556_NW_009798298.1:366049:365816	Y	N	N	N	N	0.9	16	30	RHLR	77	MRHRLLPCRSCACRSQIPPRGRRRGSPWWRHLRHRIERHVSVVFVCSIRVVATLLLGFGRRFQRLEPRLIPLQLHVL
APAS	ORF1560_NW_009798288.1:704311:703526	Y	N	N	N	N	0.997	25	46	RVLR	261	MTLGEHLFFAFLLLLLHVKQHAGAAHGGAASNHNSRNGATRQGLRRVLRGAAAVRVVLLDGCRGMAIMSRRGRCRVGHGRLGRVGCVRGRGHNGWVRHGRVRRRERGFDWWNRRVVELGGRGFGWVRGRRRIGRRRPGRRVVWRTSVPVPAVLRRRRGWVVVHVAGWNEFVRGADAASGNARRLRHERVAVARAVVASARRWNETVAKALALQRCRPRRRRLHEHARSRRGLGLPQRGSTGPAKRILLLVRRDRFKGVRQE
APAS	ORF161_NW_009798385.1:111260:110874	Y	N	N	N	N	0.983	18	56	RRLR	128	MLRRVSLVAVSLTACDSDLSRGRSMVVVRVASPRLFAWRRAGGIGCMHVDVSQRTRRLRCIVARVMGVIVGPILVIVGVVGIVIHSWFGVVNSLGVAIGLVIGHKGLIKITRLVNYIKSSYFDYVFHC
APAS	ORF1618_NW_009798283.1:541329:540952	Y	N	N	N	N	0.93	24	51	RSLR	125	MNGSRPIVWFAGGGAICTCPAHGSIVCIRSQHTCVPSYEFRTDCRRDPFERSLRQSTFAFRHALRTCCHAGRPCCIRRDCTACRLRGHDIVLPLDCSCHTRALGSEVRLRGFYTIPGFEQHSRTI
APAS	ORF163_NW_009798367.1:51251:51538	Y	N	N	N	N	0.922	20	46	RVLR	95	MIAAAVAAPWTAVVPHTVGQHRVMRMTGRRMFVQHGAVLRAAKRRRVLRQTGRPVVEIQTAVHRLFRVVIVKVQNRRRHRRQVFVDRRQLRHGVR
APAS	ORF1634_NW_009798273.1:171119:171391	Y	N	N	N	N	0.992	17	43	RGLR	90	MRTTPWRPSLWPGVAAASGALQTATSSSGPGPVSWSMRACNARGLRRTGRGRGGGLDAGATPCPSRLSQSLSHTETPAGMCIRRRGRLAS
APAS	ORF1672_NW_009798291.1:309588:309259	Y	N	N	N	N	0.948	18	31	RHLR	109	MVLRRAVQLVCGGSCLACPGRVESTTRWPPRHLRGYRSRGRRGLGLGSSQSQGWRCTQKSLGGAPGRAGRGRTHRTTTATCAWWRQQRARAPSSPEAKYPARSGSTRRR
APAS	ORF169_NW_009798329.1:26164:27306	N	Y	N	N	N	0.92	19	57	RHLRCPRPTFNRIVDSIRTAWPTVHPALHHLNRFGIDDR	380	MDEETAVCAAVLAAVTAALTPFDGRSNRGPIENNFVVPNNTWLLVKSTTSLNAWFTRHLRCPRPTFNRIVDSIRTAWPTVHPALHHLNRFGIDDRVACTLHYLTHSDGYESTAELFGISKTRAYEYCNQVFAVVQLCFVLDTISMPTTHAQWEDIRTGFEAYGFPNAYGAIDGSLISIKRFEDFTGWYCRKGFPAFNMQAVVDHRMKFMSYSLRSGSQNDKALFNHSVFGKTCHQRVPGRGCFLGDAGYKLYSHLMTPYTIYSDMPQDEAHYNTIHSRSRMVVERAFGLWKNKFRVFKTELLQHRPSDMARLIEVSLVFHNWFIEFNEELDNFEPEFFPEWMHIGGDTVFDEELNQVDGAPAPSTWFSLIKLYLIQHVSI
APAS	ORF1730_NW_009798280.1:996695:997021	Y	N	N	N	N	0.97	20	30	RFLR	108	MRSRLAFQVLTIGLSYSTTTPRCIDQSLTRFLRACQRMDGSLLCGANRPTAQTSMSFTWVSLRPSSRYNTRVDRSMMSFAQHCRLFKRSRRTSWTTNSSRFRPLCAWC
APAS	ORF1749_NW_009798278.1:917576:917995	Y	N	N	N	N	0.997	28	44	RGLR	139	MVLAAASCTTHLSLLLWILAWLACLCGGPNDVVIALFVRGSACRGLRIWRFLTLGDVASMYGGQPSSSSWLSMSTGLRSHRKLCHMWRYARSFSVSMTWRRRWALHAVQIRRAAASLVSNLLVQTRAIASGLALRLSSA
APAS	ORF1755_NW_009798271.1:446942:447463	Y	N	N	N	N	0.902	19	48	RKLR	173	MKVMQLVGLVWRLHGVHQRTVPRGLDDLVRQHVHPIFNTRGEWRHRVRKLRMCEHIKPQPLVGRTRHLIGGHVYHHKVEDLTHHLKRLGRRTPPMALGRDRSGGAVGSACQALAVAVKYPHHLPHSFLGQVLAQRGIVHEQRNQHISHSTDVVYTSIRLTVTNTGLIKQTRIS
APAS	ORF176_NW_009798328.1:223027:223299	Y	N	N	N	N	0.981	25	48	RVLR	90	MRAWMSMTSCRRLLLHCLVQCCPGCHVRCQSRSRSRSCDYEHSPLSNRVLRTPRFPYQSWPLASSAGPTSREALPRLTMSCQFSPSPCRW
APAS	ORF1776_NW_009798269.1:852757:853050	Y	N	N	N	N	0.911	18	45	RVLR	97	MHSLQTLVVLAQTIVRGANDRHVLNQIAALDFDSFEIGLALHPQRVLRLGLHLASPQLFLQVVGMRGYAIVLVIQRRPPLVRLYGCQSTTNSSIQVG
APAS	ORF180_NW_009798305.1:443886:444152	Y	N	N	N	N	0.983	27	32	RLLR	88	MPWRSYASHAATLRWACLVCPCGVVAAVCPSRLLRARGRFLVYISIYIISSNDTTYSIPHVRMLVYYVVSYRSTTRNCTINSSMFHHV
APAS	ORF1806_NW_009798271.1:511943:512350	Y	N	N	N	N	0.949	18	34	RLLR	135	MGRSSRAALVLVQAVAARVQNELGAVLDDTVGTRLLRRHWVADRVDAVQQLLVEGFVPSGGGNGIGRRDLVVWPQLAVQAVVVISGRLGGGMERWIYPHERRQQQWKYCGGGATVVVPTAAARSRSVVYRPCRRR
APAS	ORF1832_NW_009798277.1:731429:731653	Y	N	N	N	N	0.946	18	53	RCLR	74	MASRYTTLAGVSALVWSDLSSWVSWSDESSPLLTKSSGSRGGKAYGSLDEVVRCLRGVVVDTNGRGGWNGFSNV
APAS	ORF1835_NW_009798281.1:865624:865319	Y	N	N	N	N	0.955	20	53	RPLR	101	MPSLFFCLGSAVSTRSCRLLPGYWSRACNASTRSKSAEHSQRFLRTSPPLLARPLRLVLVPVLGRHATLVDMMLTRFCHRISNGVTVFATGTRDGFTGKRF
APAS	ORF1851_NW_009798271.1:594962:595174	Y	N	N	N	N	0.976	27	50	RLLR	70	MNVTFAFSLSRTLGLSWALCAKLLHAYHPRLPPVSCFVTGYEPSCFDHYRLLRHSLRRRLQILCCVAHDV
APAS	ORF186_NW_009798348.1:16751:17041	Y	N	N	N	N	0.999	17	44	RYLR	96	MFILLSMFMAFGYVLAASASDAMVVQHTQREPVAIRGRIQNPDRYLRRALALWHPRVMVTAFSLGVTDQHRVGRTGRGRKYAHFMYVLTISYSVHT
APAS	ORF1860_NW_009798267.1:1299346:1299666	Y	N	N	N	N	0.947	17	38	RLLR	106	MSAAFLAWINSASAVALVVSKSPINVTFSVTSPSASARLLRILSSNSCIVILNRFCCWISAVLAFAFLGHSCPPNCQIDAIQSIHEPFESQATTIDLPTHVGSRKS
APAS	ORF1885_NW_009798279.1:698237:698515	Y	N	N	N	N	0.908	19	31	RLLR	92	MWSLQRSLLRLLPPPSMAQLRQLLNAPLPSRLLRLPRCLPAGPLSLLRRSALITTAQASRPPVAFSRRRPPSGPPCLLVSWPPSWRSRSLPS
APAS	ORF19_NW_009798360.1:49446:49763	Y	N	N	N	N	0.964	16	45	RHLR	105	MLLCLLSALGKCLSGLFCSKSIHSKACSEMLHRLLEKNAHPPCPRHLRRHPKPVPCPRRRKQPKWMPSLRRRKSRKLLRRHSKLTLSLLATTILSLRRSKEETRS
APAS	ORF191_NW_009798284.1:380694:380936	Y	N	N	N	N	0.999	18	53	RQLR	80	MPLALLVIAVFFGQCATLRLHLQVVGSAFEFLQCGCDVVHFQFQLDHFLKVRRQLRHCLLHDHERWMGHEMHVALRHERQ
APAS	ORF1932_NW_009798268.1:1443514:1443780	Y	N	N	N	N	0.926	27	41	RLLR	88	MNKNSIGLFALNIWLSGWLGSVGVQAFLREEVAISDNTLSRLLRCSRRYGNDVLTYMLLSSDPGGCTKVTIDTVLGLQVETLQHGGQR
APAS	ORF197_NW_009798313.1:275022:275243	Y	N	N	N	N	0.994	16	30	RCLR	73	MVVVRSGSLAGLCLALPASGGNEAKITDLRCLRNVNSICSLTIHVYIYRTVLLVEAWLVAPWPFQTRKTARPC
APAS	ORF2_NW_009798514.1:1992:2594	N	Y	N	N	N	0.951	18	57	RHLRCSRFTYLRIVEHVQTAWQRIHPALHQLKQFGIDDR	200	MDEGTVLCAAVLTSVTAVLTSMDGRSYRAPIDNNYVVPSNTWLLVKSTPSLNAWFLRHLRCSRFTYLRIVEHVQTAWQRIHPALHQLKQFGIDDRVACTLHYLTHSDGYESTAALFGISKTRAYEYCNQVHGVVQLCFVLETIALPTSGDQWELIRQGFERHGFPNAYGAVDGSLISVKRFEAFTRVLQCSIRRLSWIIG
APAS	ORF2013_NW_009798290.1:303994:303338	Y	N	N	N	N	0.973	15	48	RRLR	218	MLCATSLAATLVSALNHRLLSVTAPTFAYSRRILVVRQLGFHVWPAARRLRHHRHYGLCRPSVEIRYCRPGPGHAERRGRLFFDHVFCRFGLPRSIVPDRDPRFTAKFRSPYSPYATPRLTCRLRTTPSPTAKRNAPTLRPRRYPSELLRFYRFIVGCYVTACGFRLQRLGTSVHWLFPPLCSPSPTPPPPSDARRFGLKWGWNHCAALFCWCTLQHP
APAS	ORF2027_NW_009798272.1:849470:849691	Y	N	N	N	N	0.998	18	50	RKLR	73	MLGVTLVYLLWLGVVVAAAFAAAARRGGAVAVFSVVVPGGGGGARGRRRRKLRIVVFMLVVVAAAAAATGRMC
APAS	ORF2059_NW_009798304.1:80442:79918	Y	N	N	N	N	1	22	52	RGLR	174	MFFAGTAAASLSAVVVCCSAAASSPSVMEADGSSGIVGSETTSSVARFWLFRGLRLDWTTDAAVAAAPLVEADSSKYGLPLRTALASSRSMMRNVLITSSFEAFNLSRHDDTLASSFLAITTVSSTTAHKSLSLDAIARLTLINSTTHCSLACTALTPMAICIYIYEHIRRMNE
APAS	ORF2093_NW_009798265.1:1190455:1190673	Y	N	N	N	N	0.99	19	56	RTLR	72	MHFLWTWTWLRMWPSVRPLDLSSFVYSRALSLVWPPLAHNVHAASSGCALWEPFWRTLRGICQAWRPLVLHE
APAS	ORF21_NW_009798477.1:7841:8116	Y	N	N	N	N	0.973	22	32	RILR	91	MGSRFSRRSMLPLPGVVFASAASPPLPSLWQRILRHMLFLPHAFGECRLLHARSSVRQVLRGGQEDPPTHVQRAPPPQPKRHQCSYIPRSC
APAS	ORF2124_NW_009798277.1:1212101:1212382	Y	N	N	N	N	0.925	20	53	RTLR	93	MGAVLGLLGRVLQVLHVQGRVVPQERRVMEPSVLANAYRSHVQKHELEIVDERTLRIAGELPVAQHVIVFAQGKCLRVYLGRIYLFILVASFG
APAS	ORF2195_NW_009798289.1:267109:266876	Y	N	N	N	N	0.943	25	31	RFLR	77	MCSLQACVCLSLSSSFHQRHISSGMPCRRWRFLRYFGPHQERQAQRAVGHRYVLADQSTRSFVCSLPLAQFRSFVRV
APAS	ORF2200_NW_009798286.1:749126:748818	Y	N	N	N	N	0.994	27	40	RSLR	102	MRRLSALASWSTSLSSVSLGTGGGSAMLPSSSFRGKSRSRSLRTTSSSSVTWERSIPRRLTAWSKIQMNLCSGSVRPSGVAWSRWRLATSLRNVPMNEARYT
APAS	ORF221_NW_009798356.1:175186:175512	Y	N	N	N	N	0.994	20	32	RDLR	108	MLAVLPRALLATLARLVHAQLIVMVVVSMHVRDLRRVRRVHQVSVTLPAAPTRVWICQHIRTHPPSRFAFDFFRVTAMSILSSRRDCHIRGSMPTSNARHQAMLPSDA
APAS	ORF2281_NW_009798270.1:1783597:1783854	Y	N	N	N	N	0.969	25	50	RNLR	85	MTCGGGWCAGGVWAGSVVAAAVEAMRVRLLSLRWMVRVRGLVQEESIQGRNLRRWARLVGRRQPVRAAQPAMGTRRWRPRASRGV
APAS	ORF2343_NW_009798276.1:1110708:1110385	Y	N	N	N	N	0.992	26	44	RRLR	107	MATTCTPFLLLHPLLKAALLALGTAAVHPFRRQPRSQGRGTGRRRLRHHRPSLHFPANLHMKLYIRARRIVFTHLVKRRHEQRLFSLLASFELLEFIFEHFDLGLSF
APAS	ORF24_NW_009798550.1:7831:7247	Y	N	N	N	N	0.974	22	31	RFLR	194	MPFSRFELTAPSFSCCSLSAALPAAASRRLRFLRIQSVHFYAVQEKAWMDNAVWRSYLRSLLLPQIEEPSVLLVDNFESHVSDESYSIVHDELGCILVPMPPNATSVCQPLDVGVMAPFKRYLRDEWLAEDIIDGDHGDDFDTPCASQKRLAMIKRAILAWDKVSAEDIRLSFEKALPDDGDGSAANTFHSSAF
APAS	ORF2429_NW_009798285.1:71090:70773	Y	N	N	N	N	0.959	23	44	RFLR	105	MMQYNHALLVVSLNVCITVAHCTLNFAATNCTIYVVTLPLRDERFLRVLVPYCDLICSTPKCEGTTTLHCSTQLSNHELYCIERKFRMGSIIVINATATNLWIVS
APAS	ORF2436_NW_009798293.1:44253:43825	Y	N	N	N	N	0.971	30	34	RHLR	142	MEFLRSHPTSWRGTLAAVAVLALISIAHCGLASRHLRRFTLKTEQFRIFHYFCGCNSFIAHMHTPRNYSTVRRRLDSHVFLYSDDMSTCAYIKNGRALMTLFSSCVILGAILLVLQDSELEAQSMQHGLCIHSSLTPKPLVQ
APAS	ORF244_NW_009798287.1:417741:418046	Y	N	N	N	N	0.979	23	30	RSLR	101	MARNQRSRRCLPTLLRLARVLAQSPARWHRSLRRDGPTRSRRTRRQGRCNHTKLSTSRAHVQVVTRMLLCYGNLFAGTCKLASSVVDLRSSATIIFIEYDT
APAS	ORF2472_NW_009798278.1:1070741:1070217	Y	N	N	N	N	0.959	16	50	RHLR	174	MDAFVLVGVAATSSAFRLAGRVPTLFVDPALAHARASHVRRRQAVHTRRRHLRSSVPRDHGRQQLDASEPRARRGGIHSIPPASGFDSVCDSVAPPRHILRSHVILRNEPGHGLPPRSHQVPVWIWVRCARGLAPAVLWLPHTPAPVFVVSKVGASVRRHAHWHGLGDDAVGGP
APAS	ORF250_NW_009798375.1:77891:77637	Y	N	N	N	N	0.991	18	39	RGLR	84	MANAHLVLTATIPAVSATLCCCGDLVQSSQVQRTRHNQRGLRRHAGTPPARETVPCYSALWSGHIHEAGGHVAWCHDCTPNAQQ
APAS	ORF252_NW_009798382.1:11696:11247	Y	N	N	N	N	0.921	22	36	RQLR	149	MVGRRLMLAMSALAQDEVATSKSLGDVLDDLQRGRRQLRWLTDPTRKIADDDAFLAQRYTVLMDLKVQVATLHEQESMYQQSAADPIDNVVESKVDARRKKLDQLEQEIAIHRGQYNQMVHDQSSHDLKQKVNDMHLILLMVSNVSGVV
APAS	ORF2550_NW_009798268.1:690512:690772	Y	N	N	N	N	0.99	20	46	RHLR	86	MSNSTRSLALALATTTVGSLPPPFVSTNAIHAWSFRMTNAYLVATRHLRFWSRETRPGGCSCLYHFVSSIDQYLNHSLQLKRIHSV
APAS	ORF258_NW_009798322.1:77671:77985	Y	N	N	N	N	0.959	20	32	RHLR	104	MWPTSCASIVSALSTRSRSSPTWVSFPRLHWRHLRHHDTTFSSHGTPTHAASTSFRRRSTCPGTRGTLTSCVFSAEGVLATCSKPATSSYDDRSIVSFLRLTLI
APAS	ORF2593_NW_009798282.1:556391:556104	Y	N	N	N	N	0.952	23	54	RTLR	95	MGIASCWRTRSLLLCMYMNANASALPAAVTSTLTYSRDGDLVLVRKTQLPGMGRTLRDPPTMYLTNFASSCRSASPGSFRRPSAINPTATPAANA
APAS	ORF2633_NW_009798273.1:782390:782163	Y	N	N	N	N	0.978	18	43	RWLR	75	MWPSVASTRLWFRHAAASPRPAAARGTRPRAAPCPSVWPWRLRWLRSHWLFYRFWPCSTPLGHPFDPPDESFPIC
APAS	ORF2637_NW_009798268.1:805985:806203	Y	N	N	N	N	0.998	20	37	RKLR	72	MKTIAILALASSAAVFAAGDINLNETTTTGLLRGPDRKLRTNAQVQGIQDDADVNRKCHTTNGGYLQTLKAG
APAS	ORF2637_NW_009798285.1:600175:599774	Y	N	N	N	N	0.934	24	32	RALR	133	MRCLSTAILSVNLLTILVLQLYCRRLGCCLLRALRSKYVTVSIGTGLGSDVFEATPTVSAGVPTPTVSTVVSILERLFRGSSLPEISSGRLEPLSSFISHNSSSFKTVSLVSNALRMNSCDDTGSNRMSLATK
APAS	ORF2638_NW_009798285.1:597967:597566	Y	N	N	N	N	0.934	24	32	RALR	133	MRCLSTAILSVNLLTILVLQLYCRRLGCCLLRALRSKYVTVSIGTGLGSDVFEATPTVSAGVPTPTVSTVVSILERLFRGSSLPEISSGRLEPLSSFISHNSSSFKTVSLVSNALRMNSCDDTGSNRMSLATK
APAS	ORF2772_NW_009798287.1:62682:62440	Y	N	N	N	N	0.902	21	53	RLLR	80	MPTPTSSLTTLCLPPLSTESFSVPNSCRLYEWCSKRALPHSAMSLHHRTMILRLLRLLPSLPSLIHRRAARPHPISCEYR
APAS	ORF2817_NW_009798274.1:966262:964862	N	Y	N	N	N	0.971	17	21	RTLRDLETSSTVKVLVTYRKGSGLAKLNIESLSREER	466	MVRITSIAAFAASASATVSLRTLRDLETSSTVKVLVTYRKGSGLAKLNIESLSREERSQSVLNTLTAENFAITASAVELAKSAGVEYTQYWIDSVVAIEGATKELVAQLAALPNVESVASVEVYQIPAVQDETRTVIAANSTNEWGVEIIKAPATWILGNKGKGIVVANIDTGVRGTHEALAANFRSANGWYEPATNSSAPNDRHGHGTHTIGTIAGNNGIGVAPEAKWIACVGCPAGSCPQTDLLTCAQYIVCPTDTNGQNPDCKLTPHVVNNSWGSTQNGNTWYEAAILAWRKAGIIPVFSNGNAGPNCGTVGSPGDSPSVIAVGATDATDLLASFSSKGPEPLQKRFKPDVSAPGKSVRSAGSASDTAYATFSGTSMAAPHTAGAVALILGAKPGS…
APAS	ORF294_NW_009798391.1:45019:44489	Y	N	N	N	N	0.967	30	49	RVLR	176	MQTDQVGFLQHGRLLVLLFLLALFGVGRSRRGGPASRGLFRPQVRRVERVLRRQVPENHRDPLGKDLVPVHIMHTFGRHRRRRRRLAIRYLLMRGAGWPVVLANNMTAFDPNCPITGQPPHIRFETRSGCNLKPNTFLFVSRIECFYLIGPRTTTNAALITPVTLKPLHSDFIQYM
APAS	ORF298_NW_009798339.1:212950:213714	Y	N	N	N	N	0.958	20	35	RQLR	254	MSRASCSPCMSAAWSAVRALDGSSWARPSPAARLRQLRASAATSATSGSAMRSITESNWGNSNGTNGAMSTGRETSRHMLSMMRDALRRRADELVVVSRRALLSNGAIRARVGASTLDTNVVARRLSMALSDCSGLAITLTRTGTRGRTSSLVMVEHVAVSAASAAAFTWGLVSHTTLDSCGMISGSELEISWAAAPAKWRRKSHDAAFDCHALSVRPLNTSSRIVRVARGDTVLVSAMTVRTAASRTCGSLSE
APAS	ORF3029_NW_009798275.1:221793:221398	Y	N	N	N	N	0.944	16	37	RSLR	131	MISTFVLLTARIGLAFCPSAYSMLRTPLDGDGRSMGRSLRYDLTRMLGFPSHHSRHAVQRRRSAKQTTQVLDEMCHPIQMADWLGLYWNFQGQRFDFELEGLPLSIKLISTLLSGLLLLFCPHQYLFLPRW
APAS	ORF31_NW_009798296.1:55725:56201	N	Y	N	N	N	0.92	19	57	RHLRCPRPTFNRIGIDDR	158	MDEETAVCAAVLAAVTAALTPFDGRSNRGPIENNFVVPNNTWLLVKSTTSLNAWFTRHLRCPRPTFNRIGIDDRVACTLNYLPHSDGYESTAAFFGISKTRAYEYCNQVLAVVQLCCVLDTISVSTTHALWEDIRVRSVRISQCLRRHRRQFDINKTI
APAS	ORF31_NW_009798298.1:39471:39767	Y	N	N	N	N	0.941	21	37	RHLR	98	MGTRYLAASVGLHSLAPSRGLHCSSRPSLLIEYPHKRHLRPCIPRGWCPCCPPTWDEMCVCCWLTGAAVEGLRGDVDGGGVVASSVSTKWFKITCSCW
APAS	ORF3113_NW_009798282.1:654628:654383	Y	N	N	N	N	0.96	20	47	RLLR	81	MVSSCVIVVIISVCMLSYTDPSRWRCRGGASTLSSMKSSTLDGLDARLLRLLTVPSFPPFSDGPTIASTTSSHSTNRGESP
APAS	ORF3128_NW_009798275.1:90066:89833	Y	N	N	N	N	0.973	20	56	RQLR	77	MNDFILHAGLVFAAQAAAAGQLRHLSQLGAVRAHHGQPRFIIVAVVVHRGRRRRNRQLRTAAVVEIRNKIVRSFHVV
APAS	ORF3156_NW_009798279.1:902178:901582	Y	N	N	N	N	0.994	19	34	RGLR	198	MAERRLLVVVLLHFDVNGADDCGQVEARLFGGLRGLRGRAQRMEQEAEQFGGLAEVARFAPHEKKQDQVRQWLGGEGRRHLEVLAPLVVVVKEAQVQLGHSLDGGVVGVLGQFDHFVLRALFHLFRVRFRHGGFQAFLVIGQEKQQVLLLVLHARVLEPKDLLHRRKDVAVNGGRRQELGDRLVPLGQVVKVQDVVLR
APAS	ORF318_NW_009798330.1:300835:301065	Y	N	N	N	N	0.961	22	32	RGLR	76	MRCVVISLAIVLQISSPTAILFLDQHNIVHVRGLRLSLDKVSNHPLVTPKGRVANNGRNRLVGSELQHDHDESNAD
APAS	ORF3193_NW_009798277.1:685465:685196	Y	N	N	N	N	0.952	20	47	RVLR	89	MHSTECLLLLFNTTPVLFSAHEWFASACEGCTVMLLSRKGRPVTSTRVLRRHGAPPTWSNGFYSTKLDVVGLSWLTRMVIFRRRDGIII
APAS	ORF3232_NW_009798279.1:764607:764392	Y	N	N	N	N	0.994	24	54	RPLR	71	MYRMRLLLVPLANSCLCWQVAPSAQYPRREKASHVAACRLTLTWRYMQPSREHRPLRNMAQSGILCCTHQR
APAS	ORF332_NW_009798362.1:137054:137326	Y	N	N	N	N	0.971	22	54	RELR	90	MPPTLMVSPFTLLVIPPTVTTSSFFEILKRLTPSQYTCSQHPVCPDNCFYPAFRELRFNLSCYIHKIEYIVYTKDKVNFRWQIHVFKIIA
APAS	ORF333_NW_009798328.1:325907:326179	Y	N	N	N	N	0.987	25	31	RRLR	90	MYMRRLLCSTSVVVGSTLSSSSQSSRSPDIRRLRYRNVLALDARISTASAQYAAMWRGLISAALRSSMRSRWLNFRTRLLRRLGVVASAT
APAS	ORF3366_NW_009798270.1:1720091:1720372	Y	N	N	N	N	0.995	24	55	RNLR	93	MGSRATSLNAFFFVSLIEGAACGAHCSTESVVDLDVDEMCFGWKGTSSDSVVTMRNLRFTGMVDIPRMKVRRPSCWAFGSPTTARRSIPWWRI
APAS	ORF3411_NW_009798270.1:1784498:1784719	Y	N	N	N	N	0.928	15	45	RILR	73	MTLLCCVLLLRLPSKPPSRRPMPLATVPLLQTTVSYRATLGLLPRILRLLAHGSRDTFYARVAHTWVSSPTLR
APAS	ORF3450_NW_009798281.1:35957:35640	Y	N	N	N	N	0.914	21	51	RCLR	105	MLGVSLPTTSSASLFGFVQGFQRAWSKHCGSKSRTFSRSSSNCTATASLRRCLRIYQGEPTIPTVRCMVSSPNGASCSALPKTTLNIQTSTRFRLRWRLRAKRPR
APAS	ORF3538_NW_009798273.1:469963:469736	Y	N	N	N	N	0.997	18	32	RGLR	75	MFHVLLPCFLALRGATCVQTKSVVDMLACPRRGLRFVVYGNDHILCLSIFSRQIVVTIMDVDCEVAPHSNIPLIW
APAS	ORF3607_NW_009798268.1:1090588:1090373	Y	N	N	N	N	0.935	24	40	RPLR	71	MVRRGLGGLMMMWWWWLTRESESLVGSGDAPCPWPTETNRPLRQGASRTRQSRRSNGAPCRLLQSRGSWQP
APAS	ORF3608_NW_009798264.1:26720:27295	Y	N	N	N	N	0.913	20	45	RDLR	191	MAWAAAGSIRFRLLCGGGGACCSRVLSSIKSWSTGLMAWPATGRRDLRRWMSCSFLSSGDRSIFFMSSSTTSRRSRSRFWFSLANFHGGWATTMLCSKFVNEPKFVPFQSHKKMVASNEVERIRFGCSQSLPSNKQYKVIAFLATFITAGILDAVDRVRVCDPRVHATDVTGLARGGLGGSCRCRARVGAT
APAS	ORF364_NW_009798316.1:188260:188526	Y	N	N	N	N	0.913	25	50	RSLR	88	MPQRSWSLSVSSTSVSSMSLSVSSMSLSVSPAPGANKIACTRAVGALCGRSLRGQFRRSFRATCPRDSLRTHNSDHNPATPQHGRAPP
APAS	ORF371_NW_009798310.1:213511:213819	Y	N	N	N	N	0.989	29	38	RPLR	102	MGEGGFFWARRSVRYLVSLLRLMLFCLARWNSHSSSGRPLRFIARASGHRPVLYLHRMSGGTAPPPAALAIACSYDRWCWRCERREGRLDSQLLVDGEGGGD
APAS	ORF38_NW_009798443.1:7328:7678	Y	N	N	N	N	0.997	18	48	RTLR	116	MLLSFLLWISCYPPLAAATLSLSLTTPLPPYITTPSHPAPPSATYTTRTLRMTPTTRNSSIPVYCGSTTKSSPAEYPQHQPPAATPPPTRMADPPPPPPPTRRGHCQTPTRQHPPA
APAS	ORF3832_NW_009798277.1:840771:840508	Y	N	N	N	N	0.95	21	40	RALR	87	MVARAAVTAVSAAAFSTSKSVRLRKCSSFFNLDAATTSARALRPAARTASSACSWRSYAARRVAHVLGQVELDLYSSLPSQQSVVVG
APAS	ORF387_NW_009798360.1:113537:113100	Y	N	N	N	N	0.999	21	41	RGLR	145	MMRVVVVVVAAAVVADHSSARSDRRCCRGCLLRRCGSSDSRGLRWRQSCSCPSWTGASRCDQTRSAALPTPIALDSTACSCVLGFLQTTWCERSRWSTVKLRRLHRHDEDDGAHRGGRTDGLSSVPGGYVREGGSGVGVWVTGVC
APAS	ORF3870_NW_009798279.1:987017:985566	Y	N	N	N	N	0.997	16	36	RKLR	483	MKTIAILALASSAAAFAPEDIGLNNTTAGLLRGPDRKLRTKAQVQAIQDDADVNRKCHTTNGGYLQTLKAGEYSASKFYNCFRTSEQIFEYVDALVAHNPTLLKKEKISSTVRGKSIYAYKLTSGASKPRSLYYQSLAHAREWIAGSSNLFTLSSILDDIANKKPTAADKFNLYFVPIVNIDGYDISWNGNRYQRKNANEVDLNRNWPSFYENPNPPAPSAQTYPGPRPGSEPETKGIARWLHTKNSELAGWVDVHSVLGAIFYPYGDTTEPIGNGDDAKFALLGRNVAAATGGGYRWQTAGSYAPGYGALDDYLYRTYKKPVLTIEVAGSDFVAPVSTIRTRGTEIFKALTQFADEVLTFEGNGVGIPTPGGNGVGTASAGGNSVGTAFPGGNSVGTA…
APAS	ORF39_NW_009798332.1:49542:49820	Y	N	N	N	N	0.98	21	42	RSLR	92	MLPFLLGLSRTSLSMASVSALYTSRVTAHQWHVNVGTLKHRRSLRGERNVVARRLAGIPKQVFRLLQGFLFSVKGPTSSKVVAFRLRHHDTG
APAS	ORF390_NW_009798360.1:111647:111426	Y	N	N	N	N	0.999	22	44	RSLR	73	MLLELLLELLLVLIVVDGVSGRAALSRGCEDRFLWNKVCAGLLRSLREAPTVAQLGIGLWFWRGGTGAEATRS
APAS	ORF4_NW_009798323.1:10413:10667	Y	N	N	N	N	0.959	24	54	RCLR	84	MCTPPCLPLTISAAVLSSHPVHPNPRANQARWNCNRHSRKSKASSRTFSTTLQRCLRVVRLMSQAGFCVTTKRVAYACSTRHTC
APAS	ORF40_NW_009798282.1:65961:66236	Y	N	N	N	N	0.923	21	36	RELR	91	MARPRYAATWIAILPFPYQASLWASKSCENHQGQTRELRRARARMGTAGGDCNPRGNDGNHDESKRPIQQSWLRCQTSSALGIWIHDGKVQ
APAS	ORF400_NW_009798351.1:170890:170645	Y	N	N	N	N	0.994	22	35	RLLR	81	MCQGWSWWLGPLLSTVPLSAALLPFSHPPCASYVRLLRLAVLQRLPSRLEQLLFQVAAVAGRRLPRGEGRRRRAVVSQPVL
APAS	ORF401_NW_009798279.1:764778:765020	Y	N	N	N	N	0.914	16	39	RALR	80	MHFCGCCCLLTGLNALHLGVHGHFGPLGVDTAAARVDDRALRRRWRRLGVVFALTLALGRRREQVDLVRRAFLGRWRDWQ
APAS	ORF4046_NW_009798264.1:634499:634714	Y	N	N	N	N	0.961	26	51	RTLR	71	MQAWRVRKLLLRVCMQTSLHACSVAATISSMQREVFFSWRVWIARKNPRSRTLRSGEFGGWNLSCMSQPPL
APAS	ORF4059_NW_009798277.1:457005:456637	Y	N	N	N	N	0.905	21	51	RQLR	122	MLGPRRRGKTLGVVVPSVFAFQRVEVTEALDGCHHVLHKRNEYSHTRQHRRQLRRVGQSEAGRGDADRSAGEYGNKRHGYTKYQLVILVVVVLLVVIGVVVPVITNEDTQSRRSWNHRPEHV
APAS	ORF406_NW_009798326.1:127409:128128	Y	N	N	N	N	0.982	25	45	RNLR	239	MLSIMGAPSTLMCVLCLFGISLRTRSLCSIIVLPKNNLRTYLRRRNLRFAGSASLCDSMPLVTTFVAVYPSDPCLWHCVYFIFKPLWLLLIFIMHYLHLLLSTNFSFTAFIFALDHVATCALYVCSCRFEVGGPVWPAALLQDRPYEWRHGLCKFLHGAPTPPSILLALHGFIPLLSESYLCFCFWQFYLGVPLLSEYYLVLLLLAILLGFLPAIFSHTVLFFVAYMHFMVFTLSTLAL
APAS	ORF4065_NW_009798270.1:785636:785070	Y	N	N	N	N	0.932	20	42	RYLR	188	MTSAVISLAFSLRVARMRAATSATDGYTTSWLNTLTIVRTNRYLRMCPWCLISYERLHTILVQVRTIASSSDSSSTRRTEQMASPSSILSWLVTMHEMLHSALRAKMHCVPSLELIIFSSNSTINSDAMATQQSGTFEIEHSADAEYRRHWRSPWSHSSTIAPSTPPSTSLASFPGHSAMLVRHAARR
APAS	ORF4082_NW_009798279.1:578699:578304	Y	N	N	N	N	0.978	25	56	RGLR	131	MARGRRARKNAGFTLISAVDGAFGSDDGRASRDVTGGVVLTLDAMTSVDCCCCLPRGLRICLVDTDDDATLKSLDTVVAVGAGGGRSTGVVSSVWAATGARIALSSAEGRTATPSTEGSTGTSIRSGDPIS
APAS	ORF4117_NW_009798273.1:913431:913117	Y	N	N	N	N	0.936	19	47	RTLR	104	MVSPLAILLLRLSRPCKSACDVMLCPSYLKWTSKRSRKTSQCTFTSRTLRSIVWPVSPEEGVPAGWTLCFQTVKRWPTSTSTSATMKSSKKQIVDRARRIPRCA
APAS	ORF42_NW_009798280.1:121725:121937	Y	N	N	N	N	0.977	27	50	RLLR	70	MNVPFRFPLSRTLSLSWTLCAKLLHAYQPCLHPVSCFVTGYEPSCFDHYRLLRHSPRRRLQVICCVAHHV
APAS	ORF423_NW_009798301.1:121787:122101	Y	N	N	N	N	0.939	21	48	RALR	104	MSLVLVSPAWWPFPFGPSAGSPGPGVLPAGRSAWPGLGRAAPGGRVVRALRTRATLEPLVASRWSNPVPRVPYPRPVDSKPGPSGGLGLRCSLRTTSLSRIPLR
APAS	ORF4234_NW_009798267.1:609172:608582	Y	N	N	N	N	1	20	42	RQLR	196	MYLPLLAVATAASATAASAAAAAETPALVSSALAALARRHVRQLRRHVLVRRRQNFHQLLGTWLVGGRKERERHALGAGAPRPADAVDIVFDAVGAARHVVVDDHTHILHIQPARGHIGGKEQLHRAGLELVHGQRSLVLLLVAMQTPDGVPGVPELLTEAFAGALGAEEHDCLDMERHVRVGRVGHGYNLVHERN
APAS	ORF4243_NW_009798275.1:818962:818342	Y	N	N	N	N	0.989	31	44	RSLR	206	MSAAASSSTRLAAISASILPTSRFISAVWSAVVGRSESCLASSRSLRFLSIRSCKRAFLSCSSSSSIRWRSFVCFASSALIYPRVNVKGHTIIMGCRTKSISLSLSVGAGVGVHPFTSLSIVSSTLRFSSTAFSISRISASPSRSSCKISWSANNGVVACLSLSRFFASRSASLCLRIDSSSSKLRCLSALVRKCSSWIYEHNLSP
APAS	ORF4387_NW_009798274.1:1093286:1093056	Y	N	N	N	N	0.91	26	39	RRLR	76	MVVVQHRRGGALLMWKSLVLPLSFMWWHMAPMKSARMSRRLRSPLPTRSATGPRGEVAGERRGIETELKANSSGTD
APAS	ORF4435_NW_009798266.1:1128141:1127818	Y	N	N	N	N	0.971	24	42	RRLR	107	MRASTFGISILSVWHAFLSGCSPRFFERVVVFKRVSNRYRRRRLRWMQSTCPRTCGITCTMRKMTFGYRVALTRSSLRTSCTTVSFPLPRNRKGSCTCCPSCTSSDA
APAS	ORF445_NW_009798294.1:214885:215367	Y	N	N	N	N	0.978	26	51	RQLR	160	MALVAHVFGWLCAVLFFVIAGTAAAVVILNIVVVRIKNRLKQIQSRAFQRRQLRQHFLHLDDVRRRPDHPRGHMRHDVVLKPRVGRRFLGRPLHDRRVRHRQTEAFAQQPVWHPRLRPSHQRRHLESRRRGYTSIRRSRRLKAARYCCHHAYIGPIYQVT
APAS	ORF4489_NW_009798273.1:223314:223048	Y	N	N	N	N	0.995	20	42	RNLR	88	MVSATLYILASFSWSSALGTLGRPGCNTSTSIWRRASSVLRRNLRVRTVTGALSDIFLGKMGVYQMCASQYAIRLKLQPIGILSTSQH
APAS	ORF4496_NW_009798274.1:962246:960879	N	Y	N	N	N	0.997	17	22	RTLRELEIADETEIMVRFVSPNSLAKLDTESLPREDR	455	MVRIASLAAAFTATAAATISHRTLRELEIADETEIMVRFVSPNSLAKLDTESLPREDRALAVFSTLSADSAIATAAGVELAKAAGVEYTAYWIDTLLYIKGAKKDLVDQLSGLPSVESIGPVEVYDLPVIKEDGPHVAVTNSTVEWGVTIIGAPTAWARGNKGKGIVVASIDTGVRLTHETLQANFRSANGWYEPSTKSKLPNDRHGHGTHVTGTIAGLNGIGVAPEAKWIACAGCPAGSCPQTDLLACAQYITCPTDTDGNNPDCKLAPHVVNNSWGSRRNGDTWYEASIQAWRKAGIIPVFSNGNAGPGCGTVGVPGESASVIGVGATDSADLLASFSSKGPVPNRTLIKPDVSAPGRLVRSAGSASDTAYATFSGTSMASPHVAGAVALILNANPG…
APAS	ORF45_NW_009798292.1:109332:109766	Y	Y	N	N	N	0.97	31	46	RVLRLSTYILMTYKLQRGSIRNDGQSNGPKLCGSFTDPTLVEER	144	MRLLKVPLRSVHRSMVAGVVLLVAMTRSASKRVWRAASECCQLAKRVLRLSTYILMTYKLQRGSIRNDGQSNGPKLCGSFTDPTLVEERHLITWQATMTMETTWPFETCDSIMNRRSLDDNRECPMFLLSLVVILQCSTVVLQQ
APAS	ORF452_NW_009798330.1:225926:226144	Y	N	N	N	N	0.961	20	35	RWLR	72	MDCTRLVTATAFSLRASLGAPAPSGPSAFTSSRSRWLRRNSKSLPKHIYQEPAKTHDNDLLVRSKKQTHIRH
APAS	ORF4520_NW_009798274.1:884171:882762	N	Y	N	N	N	0.998	23	27	RTLRELETSSTVDVLVHFDGESGLSKLDTESLPREDR	469	MLFPTTMVRIALFAALSASAAATVSVRTLRELETSSTVDVLVHFDGESGLSKLDTESLPREDRAQAVLSTLQAESAIVTADAVELAKAAGVEYEAYWIAQYVYVKGASKELVNQLAALRNVVSVAPVEVYKLPELVEVPADLSVQNSTVEWGINIVDAPKAWARGNKGKGSVVSSIDTGVRLTHETLQANFRSANGWYEPSTKSKLPNDRHGHGTHVTGTIAGLNGIGVAPEAKWIACVGCPAGSCPQTDLLACAQYITCPTDTDGNNPDCKLAPHVVNNSWGSNQNGNTWYEAAILAWRKAGIVPVFSNGNAGPNCGTVGSPGDSPSVIGVGATDSDDALASLSSKGPEPLQKRIKPDVSAPGRSIRSAGSASDTAYATFSGTSMAAPHVAGAVALIV…
APAS	ORF453_NW_009798311.1:155285:155509	Y	N	N	N	N	0.907	26	55	RPLR	74	MRRAECQARPSIIAASWLWIRGGDGAATWWGARPWRSKRGRRWRHDRTRRCCRCRPLRCARSWALLEMDTSVLT
APAS	ORF47_NW_009798474.1:18581:17964	N	Y	N	N	N	0.988	18	57	RHLRCPRPTFNRIVDSIGTAWPTVHPALHHLNRFGIDDR	205	MDEVTAVCAAVLAAVTAALTPFDGRSNRGPIENNFVVPNNTWLLVKSTTSLNAWFTRHLRCPRPTFNRIVDSIGTAWPTVHPALHHLNRFGIDDRVACTLHYLTHSDGYESTAALFGISKTRAYEYCNQVFAVVQLCFVLDTISMPTTHAQWEDIRTGIEAYGFPNAYDAIDGSLISIKRFEDFTGWYCRKGFPASICKLWLIIG
APAS	ORF4794_NW_009798269.1:59412:58882	Y	N	N	N	N	0.9	27	56	RHLR	176	MFYLAFLLRLEGAMIFALFFAHLEHASNHVVVRRAQMVPNHVIRNNDPVEIRVHVRHLRQRWVGSRLVDQRLIISCCPSNIMSRNVQCQGQLYCQVGTLGPCPVARRRLDAGWLGYPHCYYTHLILCCMGGLTRTRKTCPAPGSNRFHGAIRRRYHRPWTEFCFAARATKQLASVP
APAS	ORF480_NW_009798330.1:301364:301594	Y	N	N	N	N	0.961	22	32	RGLR	76	MRCVVISLAIVLQISSPTAILFLDQHNIVHVRGLRLSLDKVSNHPLVTPKGRVANNGRNRLVGSELQHDHDESNAD
APAS	ORF4933_NW_009798267.1:1272228:1271647	Y	N	N	N	N	0.935	29	56	RMLR	193	MTQRKARERLLWLIVVELGGLFTVFLMARNYTLSLLVVPFLTRLPRLRTSPTSFLRMLRSMIGSSSVATAATVAATSSSSRPLSLGITIESRWELCRRILATLEPLGWLLGRTRMLPCELSAVDTRRIKCSSVSLGDGWAKLLLRLSSPPPAMPPPWLLAFIASDRCSSCSAFSRLITSRMRPSFCSTCDEVV
APAS	ORF4940_NW_009798270.1:1243396:1242980	Y	N	N	N	N	0.922	21	55	RNLR	138	MRRACRRHPWSRARPATGPTWARLHACTSSSPCRGASAPTSTTRPGQSSMSSASRNLRICSNMSAPWTTCTTTLWTTPMPRGCRGCTARPSLRTTPRRPTLRCSCRRRTRRGSDFCWSGSCPMATTYCTVARPGSASL
APAS	ORF5_NW_009798373.1:7161:7487	Y	N	N	N	N	0.975	23	56	RRLR	108	MSWLAGWLASLCWQCSREQTMARRDEVDREAVPRSRLEKEMEIPTNGRDSVSVYIRRLRIASCLLALGAQDRAQSRRWQCRRPRPSLNIIRRPVPCACMLHIIHSRCI
APAS	ORF5_NW_009798718.1:2679:2296	Y	N	N	N	N	0.924	25	30	RRLR	127	MVSAAPKPDLRAAARRWWPPRSWSRRPTARRLRGPRSRLSGRTTPTAPSTASASRSSSAPSTPSTTRPRVTTTTLPCSNWKPRPSSPPSSSTGTKTSSPPRASCRGCAGLAIPRPAGWVLPCCWKPT
APAS	ORF5037_NW_009798274.1:135722:135390	Y	N	N	N	N	0.98	19	52	RRLR	110	MSFCFSLAFLVSTNPIASFCVNDLPLVHSPVLPHIPIFRPAPQLPWRRLRLRRLRPSRDRRLQAQPYPNASLPFRTWTSLAYFGSCALATCSVQCSRLWLESAACSTSSR
APAS	ORF52_NW_009798273.1:106935:107414	Y	N	N	N	N	0.925	29	54	RLLR	159	MSFCFKNPKRDLAFLIGLSFALLSGLSSRENTTWLGFLGTADGGTSAAPELMLRLLRGLFMSNPAHREISRRSLRNMPILLKFRPTWLSTSSKISRRTRSTSSDSVHVLSVYTSECSLSSKPRISSKCWGIAGVALPPIHSSDTTTNNNQSPCSRIEVV
APAS	ORF52_NW_009798287.1:123147:123587	Y	N	N	N	N	0.97	20	49	RDLR	146	MYVLYLLVIGAAASIHGTGEHIAHTSSTVAGPRRSVAAAMPCDRLTRRRDLRRLLQGSVRPRPPRCRLGRNRESNVQEAHISRPRSHSKCMLLLFRCILAVSIHMSSIVAPDSGQGGPLAGHRFNIHATAACVEQAYLRQRHQIRQ
APAS	ORF520_NW_009798304.1:298096:298308	Y	N	N	N	N	0.999	16	35	RSLR	70	MVVVVLVLLPTGLVGLLLNASSSHPPFSIDRIRVRSLRRIKCACPLASMRLLKMAKIVVRDCSYKATTHV
APAS	ORF527_NW_009798273.1:1032876:1033250	Y	N	N	N	N	0.995	22	40	RRLR	124	MGKRSFALANVTLWAIHYVTAALKPTVTCRCGESWWRPWRRLRPPWRQVTFCSCPLRTVKRPCGAPCPSWVRPVPLLLFADDIPSSPAGVGRRRDRVRRRVLSRRQCVAVHPLHPHREPDTGVE
APAS	ORF53_NW_009798316.1:70527:70988	Y	N	N	N	PITG_09585;PrG_75817;PsG_135341	0.999	20	34	RILR	153	MRWTAFLLLLAAYLVLVLGTPPVKDDDPLLAEIRILRNDALKLKDKGSYGESATKLDKAIRALQDLHESRTDAKKRAADASLLAQTLSELGNVLYADKQYVPAQRVLVQAVDLSKRIFGPSHPAYSLALRNLGEVYLALDQCVVFAVLLSTST
APAS	ORF534_NW_009798279.1:1010310:1010582	Y	N	N	N	N	0.987	19	47	RLLR	90	MKLVASLPWGFILPATLSTLLGICSLGSRSVIALGEVCVSLLVSHFRLLRALLALIRFARVPQPTQLVEAHRILPLSMSAYGVVDPLAAW
APAS	ORF543_NW_009798288.1:373321:373608	Y	N	N	N	N	1	23	50	RWLR	95	MWANMRLLLLLLLAVLLEVVLVLMPRRSELARAFRVKNACSKHSDASFARWLRYTIPKVDRPVKQHEYLLTQNSIYDCGVNTNMYLVVTYCQELV
APAS	ORF545_NW_009798280.1:949680:951788	Y	N	N	N	N	0.994	25	48	RLLR	702	MSLLVFPCPALGLSWTLCAKLLHAYHLRLPPVSCFVTGYEPSCFDHYRLLRHSSRQRLQVYAAWRTAFEEAAVTAVFFSFYTNETYCPTRIETDTYTISEAKLQVDKIRNDAKYSTDGYAGDTLEQRLTTVKRLEQDFTRKFLDEYIAESLAALRVQAKAFLFNSLTPILQQVIGSHASPFTLWAALMARHEAGTRDPMILFASLTQLKYSEDISAETLFTTLDDQINLIETATLPANADALTAREGHVKTFELFRTRFYSNAFAANKDMWDAVCQLQFKAREDGSECTPTIRHTLNIASRRNLILSDQGSGDSKSRRRQVAAPATYTTPPTALYATPPLLTLRLLILLLLPLLTSHCHVGHTPTVTTILSIPVSTAARLNIAFLIAAPCAMMTVEIAS…
APAS	ORF549_NW_009798287.1:222196:223032	Y	N	N	N	N	1	29	56	RVLR	278	MFVLALGRGALHLLLALESLVTAAPAIAWDVDVNLVGVLALVVAKLAAVDQAILLRVLRVVLNAAPAPGSPRHVYAEVLFAPLLQLLPASASHLQQLQHLTSHVPFQPRPDAAAPTSTLSLASLISPHVSLVHLLSSSVHSHHAEAWLDAATRHLTSSSVDLPPFDPDAVLVTCALLFHPSPEVQDAAIAAAKASVLAWPAAGRMLVPCIVYALAIPRPSSSSVLALLHVLLAAATDSDCMKTILKTIHAFADVPSTKALALRLLYQVWTLESRVYPR
APAS	ORF5586_NW_009798268.1:1393292:1392948	Y	N	N	N	N	0.99	15	37	RPLR	114	MAAFASGTISVAAAATTFLSSRGCASTTRPRPSATRRPLRFPSSRPRPRKPCGRSNSTTTIDHRCACPSCARVSPTCGRTSSRASSRPRRRRRSWSHRSSPRRRNCSYCTWTRR
APAS	ORF561_NW_009798298.1:340330:341127	Y	N	N	N	N	0.979	20	51	RKLR	265	MGFYSRMYVFLWGLSFAFCHSWTYVDTMNLFGRKAPAPVRTSPADTAETIRKLREQLDTLEKREAHIEKKMELQLDEAKKKSAAKDKRGAIFCLKRKKMYESEVEKLQGARMTLETQVMTLESTQVNMATFTALRSGANQMKAIHGQMNVDSVDDIMDDIQEEMATADEIGRAISQPLGNALYDEDELEQQLRELDDLAMEEQLAASPVAAPVQARPQTVAQQPAQAMFNLPEVPTHAVSQVKVTGKADADELEELRRLEASMAM
APAS	ORF564_NW_009798337.1:14823:14575	Y	N	N	N	N	0.936	24	32	RRLR	82	MRKAMMRLSVVCCWEALSRLGKASTCPILTSRRLRSRPRTGPVSNGRKPTTSTTSRCHLCATRPKSSSSRPRWAATPTAACM
APAS	ORF57_NW_009798421.1:9970:10203	Y	N	N	N	N	0.961	20	39	RSLR	77	MGPPCPQLLLACHLLHATCQRSKTPHTTALGGSLPHVPRSLRDAGTPPHNSHLPQGRPTIPTHPPRYTSGPSTRLTP
APAS	ORF59_NW_009798350.1:132960:133238	Y	N	N	N	N	0.963	17	55	RTLR	92	MSKVLVVSMLITYAGGVDEMVISKYTVDDTSTRHVISLCLCTVTTGSKWYGALARTLRPYDTSKRSSHGASWKCDNKNDDGCGRGCNLAVAV
APAS	ORF599_NW_009798289.1:151414:152046	Y	N	N	N	N	0.977	20	53	RDLR	210	MARKRIQVLAVACNCAAHAVVVFLKPDGLDRFGRNRAQVERDTIRFKASDDVRDLRGKRVVRKVGADAVQQQRLHDHQQVPREAARLPQCQEKGQRRQLLWRRTARVLNHVRAKLKHGLQHGRFRRLGGDVLQSLRGTFQHRSDEDVHAISVESWVDLSKRRQHFQLQTTRRQGKQFFGENGRVVRRHGVLGVGIRIRSRGCVDTTREKV
APAS	ORF6_NW_009798778.1:2766:2518	Y	N	N	N	N	1	25	47	RDLR	82	MKFALLLAFTVAVAALAQDQVVRGDEAPAFEMSGVFCLPLLLGFRPRDLRQGSKYTHTDMSEVKHATRRLMTTIHKSTQYLH
APAS	ORF6054_NW_009798270.1:1326246:1325968	Y	N	N	N	N	0.993	21	30	RALR	92	MHHFGRRWSSCLNRSTGTAAATWRWPTSKRALRPSSMWPWTRPTGSTCASALTRTAAAVSTSPSSSRSRLPMRPWTRWACWGINCATRFSIE
APAS	ORF621_NW_009798266.1:1001226:1001678	Y	N	N	N	N	0.999	19	50	RFLR	150	MRKASVLCCVLVAVGSMANILRPVDPTPNGVVSYGLIRHRIYVKPPSMDRFLRRELVALPFGGLRSDMAVKAEARTQDKAATVDKAAAGTSAERRADRGDIFYEKLIVFKMSHGRAQEKAALDQQTLSSDNLLRKREFDAAKKENVDAAP
APAS	ORF634_NW_009798326.1:52744:52367	Y	N	N	N	N	0.967	23	54	RKLR	125	MDQLALVVVFAVHHGLLQLVGAHLRLFVFRSGDPSRALHALRLDLFVDRVELLRKLRPVGFGGVQLGLQLLALVDPVALSQCFVLGMDHRHTKYPRFVPLDFLLFLSQRLHKTCQRFDRAFLNQT
APAS	ORF6372_NW_009798269.1:1251694:1251203	Y	N	N	N	N	0.997	22	50	RTLR	163	MTLGPRLLLRLASSCSCGGLGAPLHACAAAPWPWQSSGLRGSGGVPCPGRTLRRRTCLRPRRTLAHASRRPTLRSAMCCCLESTTRTSRRPTSNGATSTTTSRPPTTASAAPRASAPTRRCRPPWPWLPPLASAAPALPCRACLAPCDRSTTAVTAAPNSRWH
APAS	ORF640_NW_009798285.1:239779:240024	Y	N	N	N	N	0.964	26	48	RCLR	81	MSCWRFCRWAFCWYTFLARFPTSATKSTAGGRRTTLKEACKRSWRTSRCLRGFLLGSRLSTQLPTWSTRPKPSSHQAKRRA
APAS	ORF656_NW_009798274.1:946560:947969	N	Y	N	N	N	0.998	23	27	RTLRELETSSTVDVLVHFDGESGLSKLDTESLPREDR	469	MLFPTTMVRIALFAALSASAAATVSVRTLRELETSSTVDVLVHFDGESGLSKLDTESLPREDRAQAVLSTLQAESAIVTADAVELAKAAGVEYEAYWIAQYVYVKGASKELVNQLAALRNVVSVAPVEVYKLPELVEVPADLSVQNSTVEWGINIVDAPKAWARGNKGKGSVVASIDSGVRLTHETLQANFRSANGWYEPSTKSKLPNDRHGHGTHVTGTIAGLNGIGVAPEAKWIACAGCPAGACSQTDLLACAQYVTCPTDTDGNNPDCKLAPHVVNNSWGANGNGNTWYEAAILAWRKAGIIPVFSNGNNGPGCGTVGSPGDSPSVIGVGATDSDDALASLSSKGPEPLQKRIKPDVSAPGKSVRSAGSASDTAYTTYSGTSMAAPHVSGAVALIV…
APAS	ORF663_NW_009798315.1:446972:447559	Y	N	N	N	N	0.947	17	33	RLLR	195	MALLIPALTLQQGAQLAAILVRCARGRIGVLRRLLRICVQYSILRLRAPAGVPDYNNAFNPRLDSATAIERYRFSMLQLELLGERLGLPGRIITKAGDNVTRLESVSIICRRLSESSKLLTIANEFGRSPAAISRIVKHVARLLYGMHKSTLYFNRRLIASRIGSYCSAVNENDAPLANVWAFIDGSDFYIIVNV
APAS	ORF6665_NW_009798269.1:885865:885632	Y	N	N	N	N	0.9	18	53	RSLR	77	MYLLLVVFFSVYSPLFPNFVDPHLRYARSPSLEHTDGYSNLLSTVLTSALSCRSLRCRLMCYCSVKVTCPAMSSESH
APAS	ORF667_NW_009798335.1:32366:31917	Y	N	N	N	N	0.909	20	54	RWLR	149	MKTICVFGLILGRSTQLCGHARLPRALLCKKQRICHQYAREGPVPRRRNCVPRRWLRYPRDPSGRQRPVCRVRSDQEGPRNDLNRGAPCAHRSHVVPPRPPLDVGRLDPVPRSVGDQVLEGHQLPDQPVEAVHAGTYASQPAIQHANSS
APAS	ORF667_NW_009798343.1:205005:204607	Y	N	N	N	N	0.984	21	55	RDLR	132	MMRQAAALPPLLALAQPMASNLTSPPLHLGHQTPSDQRVGVGFFEESRKAHGNVRDLRALVAPYALCRRRAPATETCGLTAPLPYHSLLQIDTCSKEFLVPHPALSMLRRPAQQPQRWLDSQCKLTGINLLY
APAS	ORF6746_NW_009798267.1:274061:273816	Y	N	N	N	N	0.927	17	52	RLLR	81	MAVRIAIGAIVAPTRAQNCSALCPLPFNSSWDMFNHEQTSWQSSSVVKFAPRLLRAVSIGMEVSMLKYMRFIGGNLMLCGL
APAS	ORF6876_NW_009798270.1:25800:25441	Y	N	N	N	N	0.998	25	47	RELR	119	MKRRRRRGSRRLLPAGLCTLHARACSPSCSRIRRCSSRCCSCWPWPRELRSCCSLRSTNKDNATMLMHQSTFYIYTIARSLPVTKYNKKQNSSPFVLQYCCSSTNIIPRCTCNTMASGL
APAS	ORF688_NW_009798286.1:484675:484905	Y	N	N	N	N	0.994	24	33	RELR	76	MAPTACSTWTWMYLTLAPTFTWATATSGFARPRELRFCMCSQNTRPRCGREVNLTALMEASKHDFCGQDCKTTARY
APAS	ORF69_NW_009798279.1:145983:146390	N	Y	N	N	N	0.963	18	72	RALRGRRGAVGAGHGAVRPVRGRRVCRQDDR	135	MGSAVALLCAVVPPKLPHDCVRRLAIQRDPHVASDDQLLLRPHVLSVEPQASVCARLGQLSHLRVPPQVLYRALRGRRGAVGAGHGAVRPVRGRRVCRQDDRLVVRSIHADDARRGACRRCVRQPPKERQRPSLG
APAS	ORF697_NW_009798289.1:263239:263724	Y	N	N	N	N	0.989	30	44	RWLR	161	MLQPVCFFICLVYFARLGLVLVAVEVALCASHGRQRADGDVCGRWLRLWRGTMRSGFSRVRRFRRCRRRAVVARRSDCSRGIILMKTVTSMRLVACRLAIFKQTCLNRRNDHLKARLLGRWLRSQPRRDAILKTAINNCESLESDQMPPRRFFGVDLTKAL
APAS	ORF72_NW_009798269.1:109761:109982	Y	N	N	N	N	0.929	19	33	RCLR	73	MVQLAASWTSLCLPRASTTWRVRGWPRTRFSSRCLRLSRRPTCASPPCSTTKRLGPTRSWAPAPTSSKASCTA
APAS	ORF724_NW_009798311.1:262650:262336	Y	N	N	N	N	0.93	16	55	RDLR	104	MMRLAAALPPQLVLAQPMASNLTSSPLHLRHQTLSDQRVGVGFFEESQKAHRNVRDLRALLAPYALCRRRAPATETCGLTTPLPYHTLHVVAKVGGIDAFVVEG
APAS	ORF7317_NW_009798264.1:2497631:2497362	Y	N	N	N	N	0.996	23	40	RGLR	89	MGCGAIISFAWLFATSLGGGNCKREGGAGTCDLELVVGGRGLRLMDRVEIFCDDVQCSDDGEQGRSLKLLMLLLFIGGLTFAGRRGQLF
APAS	ORF76_NW_009798277.1:170901:171116	Y	N	N	N	N	0.962	26	51	RTLR	71	MQAWRVRKLLLRVCMQTSLHACSVAATMSSMQREVFFSWRVWIARKNPRSRTLRSGEFGGWNLSCMSQPPL
APAS	ORF762_NW_009798313.1:140228:140440	Y	N	N	N	N	0.935	19	44	RPLR	70	MHEASHLLILVSPSLVEATTRTTKAPPARTSRHCCPLLARRSTRPLRPSSYRPQALQPTNASSPWTHSEA
APAS	ORF781_NW_009798295.1:473291:473530	Y	N	N	N	N	0.927	17	52	RPLR	79	MAVRIAIGAIVAPTRAQNCSALCPLPLDSSWDMFNHERTIWQSSSVVKFAPRPLRAIPAVSVLVWKCPCSNTCVLLVES
APAS	ORF790_NW_009798289.1:376339:376554	Y	N	N	N	N	0.965	20	45	RRLR	71	MTIRHLRTLGSCLAGGCLGYCSSALSSSTEAAGLFVEALVPSQTRRLRRTPLPPPQPPPSLHGRGYGGSPL
APAS	ORF8009_NW_009798265.1:616351:616106	Y	N	N	N	N	0.929	28	49	RCLR	81	MSSFAWCRLDFLCFFSFFFLFFRSGDGDRDADRLLRLTFSRLRLRLARRCLRGLGLLDRDSRDEACLCEDVDAIETHLASQ
APAS	ORF8039_NW_009798265.1:575440:575054	Y	N	N	N	N	0.983	18	56	RRLR	128	MLRRVSLVAVSLTACDSDLSRGRSMVVVRVASPRLFAWRRAGGIGCMHVDVSQRTRRLRCIVARVMGVIVGPILVIVGVVGIVIHSWFGVVNSLGVAIGLVIGHKGLIKITRLVNYIKSSYFDYVFHC
APAS	ORF8194_NW_009798264.1:1178750:1178466	Y	N	N	N	N	0.995	31	41	RRLR	94	MAYCMSWRRLFSTAFFLVAFASFFSSFACSFLLTFSSCSSRRLRFNAFAMSFFALSLAASSGVFCTATHMLATSCGHSGFRGFGGLRFGAPETS
APAS	ORF823_NW_009798301.1:527763:527512	Y	N	N	N	N	0.992	17	42	RKLR	83	MRCLCVLYIGVHVCWGYEETRLRGGAYGLRCNKMGCPLTQVRKLRHNRVISNACFVREIPLFVIRVISRTFGSKRFKNHPWKF
APAS	ORF831_NW_009798281.1:409774:410073	Y	N	N	N	N	0.953	22	42	RSLR	99	MQVRTWTASMLCLLLRRGSRTTQWWLDHQNSGRVVPTTRARRSLRRGARKAWHDSSFFATKPNSPIGSTPKTTTRRRRRTKCWPRNSVLMSIGSILPSR
APAS	ORF837_NW_009798280.1:483715:483972	Y	N	N	N	N	0.971	25	47	RNLR	85	MLSIMGAPSTLMCVLCLFAISLRTRSLFSIIVIPKNNLRTSLRRRTRNLRFAGSASLCDSMPLMTTFVAVYPSDPCLWHCVYFIF
APAS	ORF84_NW_009798372.1:25723:26178	Y	N	N	N	N	0.944	21	48	RALR	151	MFKGSRRRGFAAVAILVAAAEFRVEVARRSQVLVLATAVSAGAGGRLRALRAGRLLLQGGRHDLGGEMQVRTEVLDAFGGQVPVVPLPVERLLDVAARVERLQELDHLEVGHVHVAVFGREEVLLADHHTFLEQVRVHGDAVLFRDEHGDD
APAS	ORF849_NW_009798295.1:572423:572647	Y	N	N	N	N	0.944	17	48	RMLR	74	MSGVALMLWLLGGRRTYERFRLRPWRREGAWSQQGPSIGTGPLTYPRRMLRLASPASTHGERRSAPWGSPDGVP
APAS	ORF86_NW_009798379.1:1226:1456	Y	N	N	N	N	0.998	17	39	RMLR	76	MAACVTFAACLRWCLGAAACATRRNGVGIGNMGRNLRSRMLRCSSMQPPSISSRPPTGITWALGTWTRPLPSSRVF
APAS	ORF869_NW_009798288.1:293771:294178	Y	N	N	N	N	0.905	15	49	RNLR	135	MTLWQVLASPTVVAVDPRPVRMASAVLSSWSLGLPSASTTTLSVNTAVRNLRRSPMAMAFDSNGISSLIASSSSTGGIFSPPAVMISSLMRPVMEQKLSSSSLPQSPECSHPSASIVSLVICSALRYPIMVLRPW
APAS	ORF952_NW_009798272.1:444820:445056	Y	N	N	N	N	0.982	22	53	RHLR	78	MHSTTTVWLLSLLPLAPPSFRSTDVASTLLSYPVSRGSKSSPTAHTMDGWFTRHLRCTRHTFLRITDNTVLLTNQHAF
APAS	ORF955_NW_009798283.1:822649:824001	Y	N	N	N	N	1	20	32	RHLR	450	MRVAFVLYALLGLASCATAQYAHDVVVDSTDRHLRYDTDVAVLEPVRDNKAQSYRSSSNGSRREAGPKRAPGHSAKPKKRSNVHKPAQPYRESRTRTINNDAQHRQGGATPRQVGRSRGDYMQVGQHNKPAKKQIFKKVKKVAKKGLKVVGKATAVVGKVPGLQFVPGPIGLVAKGAQMINTLQNAKGKGGLFRAGLSLAGQGALGAKAQVVAGKVSKVKAVYNARKNPKALLGASLNLAGSGMLGKGGQNFAGKAQKVIDKVGKVKAVYDTRKNPKALANAALGLGASGMLGKKVANVASKGQRVMHRAEQVQNIYNNRKNPRGAIAGVLDMAQDGAFGKRGVAVAAKGQQMVKRFDQAKAIYDNRRDPRKAIQGAWNLAKDGGLGSKVRSATNNVET…
APAS	ORF958_NW_009798329.1:61384:61073	Y	N	N	N	N	0.953	25	56	RSLR	103	MSTQWRRSWGAAGFIAITSSMGSGLKLLSVTGATGWKCQTESEYAWHHLPFRSVSRSLRSVGGDALDTVPRRSCSRNDRNHARVWSLRRMVLLKVKRVASTAR
APAS	ORF965_NW_009798312.1:419430:419212	Y	N	N	N	N	0.948	24	42	RALR	72	MDEGALSWSWPSVAAATFQTCLATPCKSDGRRSRFGAAVSRRALRARLCRLRRGWLCDGGLGGWSGSGRSRK
APAS	ORF99_NW_009798398.1:71870:72214	Y	N	N	N	N	1	22	30	RRLR	114	MRPAVLFALLALLSILTATTATPPSVLLRRRLRAQEVDEMTLTTLLPVVTASVAGPPDNVTPFPLPVAIILGLLAVLGVVGAAVYVVRTARSDAMRKSDTECTTVLHMDGFLGM
APIN	ORF1_NW_008580341.1:912:1640	Y	N	N	N	N	0.97	20	40	RVLR	242	MVGSLVYLMVCTQLGIAHAVQRLSCHLHDPRTPHFLGAKRVLRYLAGTSTWGISFGSGEFTLSGYCDASWATRPDRRSTTGFMWSILGGPLMWKSIRQRITALSSCEDEYIAAAEAARESTWLRGLLDDLSVDDGRLVLHCDNMSAIATSKSTAIHERTKHIDVRHHYLRKLVQQGRLTLQFVPTTVMRADALTKCATKFSNGNFRKWTMIDCHTAMATQELRQDRVQPSPGKPTATTTHHS
APIN	ORF1027_NW_008580165.1:486829:487212	Y	N	N	N	N	0.977	31	51	RMLR	127	MHALRAPRGSSARAGPRLSVCSPVLQASTARFPPQRAPRFPVQRVNTVRTRMLRQLPRAEAVLQAPIAPQAAPNQSFVRRGHIALQIRKARRSFRARRERMETVRMEPLPPRSVFHARWATIALKDP
APIN	ORF10585_NW_008580148.1:557728:557336	Y	N	N	N	N	0.937	23	40	RELR	130	MSIYSTLTSLCFSTVPFQGVDASCHSSGTRINRRCSRPSRELRSGLDGLFPTANLCYNISWTTSRSLSNDKRRYPTATVDPIRQLFLSAISFSSTNRPSRITPFVCARLEPAQTPNYAPLSTARLPSSMS
APIN	ORF10617_NW_008580146.1:1832198:1831599	N	N	N	N	PsG_110356;PsG_125450	0.935	17	-	-	199	MRLSLPCSLSSASTSACLRPSSEISVVGDPSLYSKTILQSVEDRNSVVIRIRDNLNIKYPDKRSRRDSHRHRLLDKMLRLLHPLRRAVSHPKPRRAHLSTMVPKEYDLIVIGSGPSGLQCALESAKMGKSVAIVDKSEEIGGVCVHTGTIPSKTFREAVLHLSGFNHHGFDGRTHRHCAWRERPCVDSTASRILGSALR
APIN	ORF1068_NW_008580178.1:136235:136023	Y	N	N	N	N	0.994	20	33	RWLR	70	MQDLLGWAFCLATHGVADAVPAQHTGALGTVVRWLRVVALDVDVVRVGHGKFENNVPRGASSIFRLRQRS
APIN	ORF1079_NW_008580193.1:241797:241531	Y	N	N	N	N	0.943	24	45	RILR	88	MRLALWRSRRLRLLALGSGRTVGVPVVAPGGLLGSPLRARWRMQRILRSGGGNSVSRISPAESNRVTMPKNLWTIQQCASLHVIVVSR
APIN	ORF10956_NW_008580146.1:1377302:1376748	Y	N	N	N	N	0.991	25	44	RPLR	184	MGAGAVAALSGVFVTSDAPSTTSGCCVTTDVVGATLKLGFFGGRPLRFLTGAGSDSVGWSTRGRLAAAPSLRFRAIFSPVVSWKIVRLVLVMFDYLVQNLDNDPRNTLVDGQLKLFLHHIPSDMRELYKMSCTLVEPLQSFWLRQTWHSYTVFPSSLESHHGMAWMSLPTAQCQPGALAHYDNL
APIN	ORF1136_NW_008580167.1:468947:469300	Y	N	N	N	N	0.967	26	35	RALR	117	MVKGRSKSTRSLIVPVLTLVKIAATGTPEGRNDDRALRTGATTGRRDEIRVKEGQAVWERVRIQQTYIDVSEIFPQAVHSNSRVVAMPAQFKFLLRWRCENRHFWSVVAAILLTRFT
APIN	ORF1138_NW_008580170.1:300038:301513	Y	N	N	N	N	0.989	26	31	RVLR	491	MFASPCTSTMNAALIVATAASVASAITINTRVLRHFETESTRSVDILVKLPLDVVSMEQGAAASTSPREFVHEFLQNASMANVAELQSVVGAGVTVKALPIGGAALISGATKMTLDVLTAASAVTYVDLNSNDYSIPEVLSGSNGRDAAAANEWGVEAVGAPEIWKYSTGKGAIVGSIDTGALHTHEAIKASWRSDLGWFDPYKKTAMPWDSQGHGSHTIGTMVGANGIGVAPGAQWIACMGLYEGYGTTEAMLTCAQFMLCPTKADGTGADCKKGPHVVNNSWAADSGYNPWMEDAVAAWKAAGIIPVFANGNAGPKCGSVGNPGGYKTVISVGAMGSYTNEKDKLAFFSSKGPQTTNGASSYVKPDVSAPGFYTRSVGIASNTEYVEMAGTSMAAPH…
APIN	ORF11512_NW_008580146.1:544853:544515	Y	N	N	N	N	0.984	20	46	RVLR	112	MLHWSLMFPLSLLSDASSSVIWISQAGVYFLAHLPRSHVVQANNGRVLRIYVHDCPLYHVYCATSFLLTLLPIAASTNAATNAAEMTKLALQFTPFPRYASLFATVATMSSM
APIN	ORF1198_NW_008580175.1:474320:474580	N	Y	N	N	N	0.997	20	24	RRLRMDWLVEDR	86	MAVLFRGLVWCSWCSSSHADNLPRRLRMDWLVEDRLLCRRVEVCDGLSSMSSSENEPWSAAVPLVEIMMLVLAAWFSIENGGVNVP
APIN	ORF122_NW_008580184.1:223854:224090	Y	N	N	N	N	0.985	28	56	RLLR	78	MRWRSPAVCCAPPCGLLRLMLARSLQALARMSAKTKTQRFAPCVATRTTPTSLLSRLLRPCTRPIPWQRHQSALLSSW
APIN	ORF1271_NW_008580162.1:1424593:1424895	Y	N	N	N	N	0.955	28	53	RSLR	100	MKHSVAKRIRRWFPHLDCCVVVAGCTGTRATAPDRHGAVPTQVHAFHIVEVVRSLRVVVALSCRGVLLGLTTSGKHLKLGETRRCASAMSSHARDARFRR
APIN	ORF1274_NW_008580170.1:553274:553621	Y	N	N	N	N	0.932	16	50	RVLR	115	MHELMVLPLFAKTLAHSCCASASKQSRSPHKLVRPRPTSVGVFHVCDPPRVLRRMQQLMLMSRFVSKFEVFQRAADACEIASWQIRRPPASMHRPTLAEITLLCAGWSCQRGAVG
APIN	ORF129_NW_008580188.1:159792:160109	Y	N	N	N	N	0.913	22	55	RILR	105	MKKRFGDTVCALIWLTSNAKATIIVTGDHTTPVLYGDHTFEPVPFTIANVRAAARILRGETTTTTHELQDHVLHFSEVDAAGGILGRFSGDQVMEIVKQFRARNV
APIN	ORF13_NW_008580146.1:79137:79463	Y	N	N	N	N	0.961	25	39	RSLR	108	MSNCCSLASICCFSQFCCIWFLCARCCWSNRSFFSFASRSLRHMSACLLYSLHAAQSDLPCIAFTDSFSWDSRSFLSLICAFKYSCCAWLRSAASCFFFASSSICFFS
APIN	ORF1361_NW_008580157.1:584221:584487	Y	N	N	N	N	0.989	20	42	RCLR	88	MLSAKSCCWWLVCVRPLLCTRWRRILGRTPTCNRWSKPATSRCLRIASCIWKQHSCVVATACNPKALAHRARSPSALRLSQLRSNSSA
APIN	ORF1361_NW_008580163.1:170225:170476	Y	N	N	N	N	0.947	16	55	RRLR	83	MPVWNALALSTCSCAQLMPTDKSKQCPLPTTLHTGGGWNSTPKYIRLTTSYSHNRRLRSRSKTRIARPATHDTTFKMSTNGSG
APIN	ORF1397_NW_008580156.1:830086:830379	Y	N	N	N	N	0.934	24	44	RELR	97	MLSGRSLVPSLAIVLACARRCAPLGPTTSGCWHTLVWNGANRSRELRAMHVSSKSALGLALFLAAVSQFLSQARPSCSIDVRCVLCRLLFDLRCSFQ
APIN	ORF14_NW_008580299.1:2156:2377	Y	N	N	N	N	0.902	27	32	RILR	73	MPLSHNLSRTVSSMSLALTLPLLVLSNFPTMRILRKRYLSRRASPSSISNTLCLLSNCGFQYKQKSCSIAMHG
APIN	ORF14_NW_008580328.1:8948:9328	Y	N	N	N	N	0.988	15	32	RSLR	126	MACLLLLGIVNLSAQVVQENRLVALFLVNARRSLRNSIMVYVETGLGFLAVEVASVKLLQSVEVACYRVPYIHYHPSPSYMGPYNRNLRPEKKIITLREGTALRWCGHLPSERKGINSAPEPLGAE
APIN	ORF140_NW_008580168.1:224235:224492	Y	N	N	N	N	0.939	31	39	RFLR	85	MMYLRTANKSTHMAWTAWTLHATALASSRSLTVFSMPLRFLRRVSMSCVLHRRHFLSWHMSATTSSNRYKSSAIARTVASISSKS
APIN	ORF1431_NW_008580153.1:627394:627621	Y	N	N	N	N	0.971	20	37	RELR	75	MRTWPLGTCSWLSMVATCGERPVGTSCLCWPKRRPTRELRCAGFAAADRFRHPPVVEPARRRSFHGWCWTQHSST
APIN	ORF1433_NW_008580174.1:412204:411935	Y	N	N	N	N	0.994	30	30	RTLR	89	MTLVWMRSRRTWMHFSAALLSLIAHRPMARTLRRTKSTSTSVAYSLNSSRTCSTLRSETRRMMISSFSIYACHNTPRAVSRIRRRRAHR
APIN	ORF1487_NW_008580146.1:2065638:2066213	Y	N	N	N	N	0.985	25	53	RPLR	191	MLGIAVVRPLLVAVVGIAWPQMDGAAIPWLVRVQAQIDFVGRVPSHHERAADRPLRCPVPNPVVAPPRVKLDGSVRRSRQDLVVSLVHEHNALDFRGGRVPFPRAVRPREPERLFKVGRLERVVMKHKVRRHVAAVPLGPLENLKVVVLGRVKVGPVAVVLRPGRRPPGLGQDGAVPVRFVHGVPARLQIF
APIN	ORF1489_NW_008580148.1:2448324:2448761	Y	N	N	N	N	0.937	22	54	RRLR	145	MMVASSMSCIFCFVVYGGSSTEKKHVWATGRLKMLSRPAFFVSLNGWGHFPRGRRLRPHANRTKSDRCSSENDAMTSQKSCTVSSCSVYPSYRVCCFHSAMSILGLPQLSISISCQLRRVRTRTGKSVERPRSMAPHCTSNSWRR
APIN	ORF1492_NW_008580146.1:2070597:2071544	Y	N	N	N	N	0.985	25	53	RPLR	315	MLGIAVVRPLLVAVVGIAWPQMDGAAIPWLVRVQAQIDFVGRVPSHHERAADRPLRRPVPNPVVAPPRVKLDGSVRRSRQDLVVSLVHEHDALDFRRRARLLRAVEIKFPCAVRPRQPKCFFEIHVFGRVVVEHKVGGHVAAIAGGCPVPHVIDKLPRNVGGWHVAVDGTAACWPPRFRHDHLLVRPEPVDDVLPAHLEVLDRSRTRYVGAAEERMNIHSHHVARIREARVGEPTSIRLDRPDGDIPHAGFAKELLHAIDLFDNKSRADTDQELFVPDQDRLDRAWILFRAVDCRRHVALDVAALNPNPSVDLEP
APIN	ORF1506_NW_008580179.1:297306:296413	Y	N	N	N	N	0.973	27	47	RNLR	297	MPTSSTQMARPASMAALLLSPRGTGGYTHSTPSPRMSAVHPSHMLLRNLRVDFGHRVSKEHDDTIYHVRLHNLASGRQWNVVKTFRDVRTLQDAMARQLKQGHPCHDVCPWLFAHVATTFPRSVSAARPWMHALRWTRKPPPETSHLKMFLSTSHGVFSVPPGHLTCPVLLNAVATVLIEFFYGPVRAHDEVEASCPQTGIPLSPPSVRSTSFHDKGRQGDVECGVCLQSLEEHPRQHEHSDDDDASDSPQRRCGAHQIEQVSVTTLACGHPFHDECIVTHLNATLRCPVCGFVPKL
APIN	ORF1519_NW_008580165.1:231005:231226	Y	N	N	N	N	0.904	19	45	RILR	73	MFMTSMQLHLAYSSLALSVSVRTACISRFAIAPQFEPCNNHLHRRILRLGLSFNSWLSAVAVCPVACRSSRKG
APIN	ORF1545_NW_008580175.1:487426:486854	Y	N	N	N	N	0.993	20	36	RCLR	190	MVLARPPLSVCLWLPPCSGSYPKSCRRLDKLTSDTRCLRSRSSDVLLSTINAHAFAAEVLLHDDPSGVDNTVSTYGGAILYEKSPQVRLSSRRVVLALIVVGNPWGSRCRSCKTCRPCASLSRTQTSREKPKCWWPTSERCTRPTQPLSTPAFKRFTRSCRPFNSKYVACSWRRSNRWTELTSLSLQPSI
APIN	ORF1556_NW_008580154.1:1035979:1036362	Y	N	N	N	N	0.985	21	49	RDLR	127	MARQLCVGLALVLRAVRVRSDGDLLFRHYTFHGTRVLVVRRVSVRRAHRDLRPFWVCHRVILLHLVVLVHGCRVVPDVHHHDALHGRSGHFGRPHCDHGGGGAPVLRVFPLLEEPVRRRVQLFPGQD
APIN	ORF1566_NW_008580179.1:49560:49123	Y	N	N	N	N	0.996	18	56	RVLR	145	MGLLLHFLVFALEFVRCLHYRSKVDDSAHCLLQWGRSPRFLLLRRRPVVILTLVERVLRRRFALQPGKSRFPNEVSVAFPAICFLVLLFFDAFPFVICALNLDIMNLDGYARVDIPCRRGPEGAALAPGIPLQSQMHASTLQSPS
APIN	ORF160_NW_008580179.1:355983:356255	Y	N	N	N	N	0.974	22	40	RPLR	90	MTWVGVTVALALSSPFGLYLGSTPCLDARCTDSTWPPKSRPLRPFMASSVTLLSSYSNKALPTDTPSAFLTRVNASSLPNGSTSCTTYRA
APIN	ORF161_NW_008580153.1:278568:278840	Y	N	N	N	N	0.999	31	54	RVLR	90	MPLPLASLGNALLLQSVLLAFGSSRTMIAAAPPEKWKCQLCHAHCRLAGKRIKRVLRRQFVARSSRRCRLRNQRGSSVRACGGAGARYCL
APIN	ORF1641_NW_008580165.1:388757:389128	Y	N	N	N	N	0.993	22	53	RCLR	123	MSFGSMTTAVAAAMSTTHASCACCEQCVHDDAVALDGAIALCLHCPGVGFSARCLRLKSFGAQLRCRERPQQNLATPPPCLGGHHEFAAGVAVADRGPTDASSLHPQTSGDMDRGIRVEPTAP
APIN	ORF1651_NW_008580153.1:995731:995997	Y	N	N	N	N	0.982	20	40	RSLR	88	MRRRRWSLWSTSVLRATTGRSRRCPYRPGSSCPRNSVALRSLRSRFRCTRSQRASRTPQAPFPCTDSKTGAAVDSTPGRSETGPNRFV
APIN	ORF167_NW_008580188.1:201927:202265	Y	N	N	N	N	0.918	21	54	RCLR	112	MHTPVRKSRVGCCLITAVDAARPAPESLRQRTSSTEESASSPCFASNSCSLSTRCLRKTCCPLKPKRCTSSPPSMVRRVVDGGMVEFIGFDRSREFHGRALPKACPLDGGAL
APIN	ORF1687_NW_008580149.1:4036:4269	Y	N	N	N	N	0.975	27	47	RPLR	77	MPSPTSLVRWRRNVSMWLALLNFVSCMIRHEGGDLSRLATRWPFRWRPLRLHVVMVKVGFGARRSRGSTLAAAWCPG
APIN	ORF1694_NW_008580163.1:773774:774676	Y	N	N	N	N	0.994	21	53	RWLR	300	MGSLVCSWWWLGRWLRRWLGRWLRRWLGRGLRRWLGRWLRRWLRRWLRRWLGRWLRRWLGRWLGRWLRRWLGRWLRDWRRWRSATTTELLRNLRALIGHQRHRRSYRFPTVRRHLDLCPTQVHRPQHRRHEVVRRRKDRRVPAVDPHALDAVHGVVWLDVQPVDAAAGLGAHLDATGHGTVDKVPTDREAVRGEPRHLLEHGQAHVEVAVAALGAPVCDLAHDGALGWTPRVDARDGHTSSAVDAIVVLVVVDGHVKLRGYRQPLHEGAVAALGVLAIGRAVRGGNPCEGSTRCTGDAGG
APIN	ORF1819_NW_008580157.1:1220125:1220562	Y	N	N	N	N	0.931	18	56	RVLR	145	MGLLLHFLVFAHEFVRCLHYRSKVDDSAHCLLQWGRSPRFLLLRRRPVVILTLVERVLRRRFALQPGKSRFPNEVSVAFPAICFLVLLFLDAFPFVICALNLDIMNLDGHARVDIPCQRGPEGAALAPGIPLQSQMHASTLQSPS
APIN	ORF1861_NW_008580179.1:25238:24975	Y	N	N	N	N	0.91	30	52	RSLR	87	MRYFEVYSMNPHYPSSIPALWLCLCALAACPSCMFSMHGRFLGIVRTSELTRSLRPYEQEWARVLSDLALLAHLSYSRSQRCPTGRH
APIN	ORF19_NW_008580217.1:83541:83861	Y	N	N	N	N	0.984	21	37	RALR	106	MGKAFMNAFLIVSLLIDSHAVMVRSNIFIRIPRQKSRALRASIGHASLPSEGQSPRHQVADKHSLYFPAGAPETSTTRHPRPVVLGRTKRLTSYPPAASLGQQAQF
APIN	ORF19_NW_008580308.1:1332:1111	Y	N	N	N	N	0.902	27	32	RILR	73	MPLSHNLSRTVSSMSLALTLPLLVLSNFPTMRILRKRYLSRRASPSSISNTLCLLSNCGFQYKQKSCSIAMHG
APIN	ORF2002_NW_008580168.1:593595:593254	Y	N	N	N	N	0.99	21	49	RHLR	113	MRLDRFVLIVAILGVDGCRCWRRRPDDGVLWQGVSSEPSQPRPPLCPSRHLRSSRVRLPPSCMDPIMGVAGLPEETCDSSFRSWSPRCPLPTHGTRWSPRRRRFWSRPSLAKS
APIN	ORF201_NW_008580149.1:263676:264251	Y	N	N	N	N	1	24	35	RNLR	191	MAHMKTSILLAALCALLVAGTDAHSNDQGLVRGGRNLRGEPDGPAHFDIIQGDESIKDQAGPSPAVEASNNAPSHGDSPPAASVVSEDSDAEVEPHAEAAGSENAHADGEPPAAKSDADNAHEEVELPAAADKDNSHAEVEPPARASESDDAHAEVELPAAATGSDNDHAEDELPVAAGGSENSPADDEAN
APIN	ORF2049_NW_008580146.1:114865:115338	Y	N	N	N	N	0.912	23	51	RQLR	157	MWSIMWCHIIFHLTVFSSRSSSTRTVGNSSKEHPEGQVRWWTRRPRPRFHRQLRIPSQPDIRHTRCRVQRYIHFCIMIQQSVSHSPSQARATVCYFSDATVRAERELNAGRVKRRRENEATAGLGSIVDTATPPRQGSGGVVCKQETIRCLCGTHPS
APIN	ORF2051_NW_008580181.1:21538:21197	Y	N	N	N	N	0.982	25	32	RLLR	113	MWWRRHPSRTWMLCTRCWMAFVSASIASWDVRLLRSRRYVSAMVSATVAEIESCALDDVRYADVASVSLVDRISSRRSKHVARSSRCRTRSRCCSDGDSLAEKMSRPARVAKR
APIN	ORF2053_NW_008580159.1:737069:737452	Y	N	N	N	N	0.988	24	48	RLLR	127	MLHPPIVWVVFLGLCSRTQETSGLNVLLDFVGFGFQEQPLEQVRHDGRLLRMFETTLRVHGRHAHARLNAAKEKVGDFGLALSQVVLEMHFLLEKEIATGEKGVRLQRNRGAHTRRTFHPGGLGSRI
APIN	ORF21_NW_008580261.1:5468:5836	Y	N	N	N	N	0.929	21	51	RGLR	122	MPPLLQATSAIAWSSLSVTSMPRRPRCRDLAVRIVRRVHANSCIAIVVLCRGLRACSADTRVPVLDEVVCNDQAVKAHARAFVQALGLLRLNVVRVGGAWERKEEQRERPSSSDRGAIRRVW
APIN	ORF2100_NW_008580164.1:251162:250926	Y	N	N	N	N	0.929	22	43	RLLR	78	MLFGLAVVNVLHAALVPLVSPIRYTTTSRTRLSLDVFPIGAARLLRGVGCNDWLSKCPPRCVSKWVEFVFSEVRHRPI
APIN	ORF2160_NW_008580167.1:103800:103465	Y	N	N	N	N	0.996	25	46	RALR	111	MRPMSSHLCACAIAPAASLVPARCWTTLPLSATGTTSLERIVRFARALRRGDVDDVKRKTYCRGAAVSFPTRSRNVSNGWMLHSFRCIVQRDGSRTRLGQSPFENAQSMAR
APIN	ORF2269_NW_008580152.1:2124163:2124657	Y	N	N	N	N	0.98	30	49	RHLR	164	MNTTACCVWCSSTALSANCLTTWLVITSASPICTRRNHNGCRNHRPTRRHLRTCRSDKQLHGFGRLLMGSATSTPTALPTVTCRWKTSSLTPTSTVGSSLDHVQRSIIFMTFLVEYAISDCHLEKAKVVWDVWARRFTWRPRCILATTSDTTVVLAVVAIVPPW
APIN	ORF2306_NW_008580159.1:1163822:1164085	Y	N	N	N	N	0.951	30	33	RCLR	87	MTLSSLRLGGRRSGAPTLMTTSAAAVASSIPWRCLRSTTTTMTNACRRWTTWSTSKRWRSCSAKWICFACPSCINPARPTATAPQWP
APIN	ORF2379_NW_008580161.1:931236:930994	Y	N	N	N	N	0.994	24	30	RILR	80	MSRARYLWLVVLSLSTRPETSFLTPWPPLRILRHNERACMSNRAQRSRTLPAHGIGLEEHAGVAASSFLARLKFEIGAKS
APIN	ORF2381_NW_008580159.1:1082214:1081984	Y	N	N	N	N	0.965	19	39	RTLR	76	MYYWKCTPLLASFPLSWAMSCLFRKYTSTCSYSPALPARTLRSSFVKTIAPSHAMTRSLPLACAGTTYFSWTLPIL
APIN	ORF2384_NW_008580146.1:498910:499128	Y	N	N	N	N	0.988	23	48	RNLR	72	MAFSFCALVMYVPSAFWASTLAFFAKRFRSASSSFLRIASNRASSASRNLRSSSSCIFFKRSSSAFRAAWRS
APIN	ORF24_NW_008580180.1:64680:65057	Y	N	N	N	N	0.964	25	42	RLLR	125	MHSVLLEAWLPACAFSLLARESSGDQRSHLRTDCPDAFSTTRLLRVEGRPPRRRALLGFCWLARLFRRRRPCRCRSLAGRLWYALVKGVLRFAALATGTFGHSPSTLPPPRFFLALSRQLPSPQA
APIN	ORF2412_NW_008580148.1:1003336:1003713	Y	Y	N	N	N	0.942	19	37	RFLRRLQVDEGLCTRRRSRGEQQYLALGEDR	125	MKGRVIYVIFQFFGGTHADLAHFASEHGMVWTAGTCRFLRRLQVDEGLCTRRRSRGEQQYLALGEDRVHDAVPGSEMTDDAAVKMAAAACRQRSLCLGWFLCWGTISNGQGTFLSTTSITVSNSR
APIN	ORF2428_NW_008580147.1:555529:555747	Y	N	N	N	N	0.902	25	55	RCLR	72	MSNPTRRMRLTMWPSRRGPRRTKALRWWVRSPPGQPMSYWNRLVSCFPITTPRVRCLRLHHLSWHLSHRGMS
APIN	ORF2504_NW_008580156.1:1090334:1091401	N	Y	N	N	N	0.97	23	97	RMLRDMEDMDENGNLKGFCAGEGDDDIEYEER	355	MLLSWTVTACAHCFFLWIATMSQDEIADFVTPLIESANYMDDACKLLHRVCEHWPMDAMQAFVQRVLLLNPVFDDLEGDPADMSKYFPNCAFDLPNRMLRDMEDMDENGNLKGFCAGEGDDDIEYEERSSADELEALDDMIDKFSPAKRTRKVATSSLKAVETEPVTSEDDDDNDSDDDISVIDDEEEEVQQWHQGPKSSAFRRKRSKFILDEASEEEDYESSDEGGDETEENDELDGQEEGDRKRDGRYTDDDPSEHDDFPMEGDQDDDMEDEESVDNDAAQEVHSNDAMSMDDGNEEEHDGPNDDTDAETMGKQSLKAMQKSTWTIKATRMRPETSTKRTTTTSRSFVFSCPV
APIN	ORF2523_NW_008580154.1:1037741:1038124	Y	N	N	N	N	0.985	21	49	RDLR	127	MARQLCVGLALVLRAVRVRSDGDLLFRHYTFHGTRVLVVRRVSVRRAHRDLRPFWVCHRVILLHLVVLVHGCRVVPDVHHHDALHGRSGHFGRPHCDHGGGGAPVLRVFPLLEEPVRRRVQLFPGQD
APIN	ORF2553_NW_008580155.1:643289:643540	Y	N	N	N	N	0.93	19	41	RRLR	83	MWSTTLVATAMALGHKRARRTPSCVKSSPCTAKMPLCRATRRLRMETPLCKRRSMRVRTHPSPLHDCDWISIERSRACGHCGQ
APIN	ORF257_NW_008580193.1:60742:61467	Y	N	N	N	N	0.934	21	38	RILR	241	MLLLVGVVGLCVEVAKPAAALFQQSEVQAAKHDDTVRRILRVVAIFLGLVTFWCTVRATSSIHQCVMGFLGPNHVANRSHYVSQEIGPQAAIGLDSSFLVRAIGVHSMNQRPSTSLGSLALLFHGAATCDCCTRASPVIPSGGRTSYCVILNHKGLLPVEVAGARRGSLVCSTIRFQETYTTRYGRKRRGLPRQRPVRVADAKRQRDILLFHIRCVRHGVHEHRSADVAADIFHCVISPVT
APIN	ORF2580_NW_008580159.1:768405:767998	Y	N	N	N	N	0.968	30	43	RRLR	135	MQRWARRRRGSAMPPVMLQFFCTWNLAMPSRTVYMQQHGCLWRRLRSVRENSPCPHPWRRPSGCHSQLVLDGGAPCRKRCRSRCRRLAPSPTTSAVGSIQVNCVGFVWLHARDWPHASVQPRRCARLDKVTLVKH
APIN	ORF2702_NW_008580154.1:1265240:1265542	Y	N	N	N	N	0.98	31	52	RLLR	100	MLLAFVRFVHRVRDHLLQLLLVRLPHGAVALAFHTQMLLQIVHLQRGSLELRLLRLFLVLDLDGHVEEQLEQRAGFRQRRVFYLHHGVALFVQVVGAGHF
APIN	ORF276_NW_008580166.1:703551:703772	N	Y	N	N	N	0.975	17	65	RPLRFDER	73	MARPVCVALAAGHGRAGQATGLGAAPVAVGDWWDVGTEIERGRKHSSAAVRSGADAGQSRRGLDRPLRFDERS
APIN	ORF2765_NW_008580159.1:572088:571729	Y	N	N	N	N	0.989	17	49	RVLR	119	MPALMLTSTFFAIVQTARVPSHPAISVKPTRPGVLRHILRFVVGVVLERVLRHTTSPHRELRKRLGRRLGERTIHPVVDQTEMEVGFFHLGQRAGQAARRRMVVPRRRLASVRRNRPTP
APIN	ORF278_NW_008580191.1:163669:164130	Y	N	N	N	N	0.996	29	48	RALR	153	MAAASRFCSKASLPSSSLAVVAVAKVHSACLPCWCCHPTVVKFSTVLRALRRSRSCQRGALHHAILRHVLQWVAVSAEFVSKCLLCVLFRPSHGSIFRPVCLGRRCYDRQPVRDVPGPRQSEKVSNGRGQDSRRRRQWHELAPGEPGRSGQQR
APIN	ORF2809_NW_008580160.1:1203135:1202806	Y	N	N	N	N	0.976	18	44	RVLR	109	MVGTWLQWIVLWGWSMAEYGRGAVMRWRYLCLDNAEAEVCVQFRVLRAHFFETDLLRGVHAIFSLKLSQEASHLQFQMCIAGTGRDSTRCGWCTTSREARGLVRRLGHA
APIN	ORF2829_NW_008580162.1:987763:987467	Y	N	N	N	N	0.959	19	50	RWLR	98	MHMLWTLLAANILHRIWTQHNKVLYEDHTALPPRVWQELTFLGWMHSVRRWLRFQHHDDPLRANVLAILRTLSSQFNYRPLWTKYPRCLLLKPTAPTA
APIN	ORF2867_NW_008580150.1:124901:125149	Y	N	N	N	N	0.989	17	42	RLLR	82	MLMVFLVMALQCTANCHTGGLASQRRDLVECSVRHARSRNIRLLRPHVCTVNGRGHLSTVTGHTRQPWHCWTDASRSSAKLE
APIN	ORF2870_NW_008580171.1:592927:592691	Y	N	N	N	N	0.933	24	53	RTLR	78	MHFASNFQSLLSTALSGFLSGSSFPLQQYRSRYTPSHSMSSYTITSATTSGCRTLRPRFVVALLGCRLHKLQDVLHAP
APIN	ORF2926_NW_008580147.1:1370710:1371048	Y	N	N	N	N	0.943	14	32	RRLR	112	MTRKRLRPRGVLPFSTTSAISRASTGRSWPRRRLRPRRLEVVESLLSLGTRATTCANFTRFGSRRPSKRFPNPANGDRYRAVSSMPSTGNLTARTTLTATTTITLTRHGSPT
APIN	ORF299_NW_008580171.1:449184:449651	Y	N	N	N	N	0.982	21	48	RRLR	155	MKPVLWRPWMSLMATSSSTAQVCQTHSTSRTTTLEFFCRPWCAQTRRRRLRLPCTWSGDQGRRTCTIDLRNASSGCILHGRCSTPTSSASCAWNHMASTRTFFPVREEKSLWVAQPTLATGTLPTTTPTLPQSWIERWLSCPRSKAATFSTLKLG
APIN	ORF3_NW_008580189.1:1848:2093	Y	N	N	N	N	0.964	20	31	RPLR	81	MDAFWVSVECAVVACAVVAQLLPAWTGEPLRPLRDFHSTSSADSRVPRYHASSPSSYPLRKAVAARATVRHRSTSLCSLQP
APIN	ORF3_NW_008580276.1:5496:5864	Y	N	N	N	N	0.929	21	51	RGLR	122	MPPLLQATSAIAWSSLSVTSMPRRPRCRDLAVRIVRRVHANSCIAIVVLCRGLRACSADTRVPVLDEVVCNDQAVKAHARAFVQALGLLRLNVVRVGGAWERKEEQRERPSCWDRGAIRRVW
APIN	ORF30_NW_008580218.1:86598:86861	Y	N	N	N	N	0.915	28	54	RRLR	87	MLLPPPALVRSHGRVLALMFLLEILELRENVKSLEAELAKAQKRVTQVKNEADRRLRAELQLRRSWKKQQLEFEDQLATGIVLKVSS
APIN	ORF3022_NW_008580166.1:81362:81033	Y	N	N	N	N	0.962	28	52	RHLR	109	MFRRSMTSSPVHSLCPLLLPLHGLCNCFCDRLQLLCGCTLHLVSALPRQRRRHLRSFLMVNSISTSFLGHFWQVWPCGTVTPHLPPLGASISRDGYASRFTRTVAQRAA
APIN	ORF3082_NW_008580160.1:616284:615814	Y	Y	N	N	N	0.935	23	131	RTLRRWLGGHACSRCVCTSDDR	156	MGVLERIKCVWVMSSWLHIVMAAGSTVRVGAAVAAACMLDPRLLRFKGGTSTVPRARRMAAVSISKVFRDKATDRERLQFHLTRVSLSKLPANFDTTWLTTAIDRRASHDRGAPVPRHGGSYGQRHTDRRRTLRRWLGGHACSRCVCTSDDRVATT
APIN	ORF3108_NW_008580158.1:1446168:1445914	Y	N	N	N	N	0.929	19	32	RRLR	84	MSCALEIVWAGLATCLSACRNDTNPITPDWRRRLRTCSTTDAAFTFAAESFCFEFHCDKFVACPVTTERGVMLGMRAHSVTATT
APIN	ORF3145_NW_008580168.1:700243:699584	Y	N	N	N	N	0.993	23	46	RHLR	219	MAALVTSATSGITLTVASCCLAGSLPCYGSRFPSIRRRLRCHRCQRHLRTRRLHLRRRLARTFSRQTRSPPTLSHQTRARPQRLLSTSQRSHPAVTTLQPPNRPPMIQLTPCPRQCRRRHPSHRIQTVWSRREMPAAVVASLTSLASMPAPQTEVMTRRLSRLPNQLLTTRMPSHCRSYSRLMSLDSPIPPRSRNLPPSRQAFPMLPRSAPTRTRRRPT
APIN	ORF3170_NW_008580164.1:450111:449827	Y	N	N	N	N	0.975	22	42	RVLR	94	MARSMVMVVGTVSFATVVVHGKQVESGAIVHGQEFGDRVAGRVLRQHLCQRFTVFVGRMGTRSMLQQQRHNVAPLSQCGGMQCFHRHMRSLSNE
APIN	ORF321_NW_008580156.1:502926:503309	Y	N	N	N	N	0.987	20	51	RTLR	127	MPTDLATSAISSILFSAFAASACSGTLIRARTRHGLPRSRKSTPFLRSRTRTLRGWGSRRKFCSFDTNGHASVRSAHRSVLVKWTSFSYNRSGTSTIGPSAFRLQPPRAVQSADAQHLKSKNVKSPV
APIN	ORF3295_NW_008580163.1:640989:640603	Y	N	N	N	N	0.998	17	56	RGLR	128	MLVLVAFLAFAVFGLQVLPHFSGTVRREIPIRRVSNRLARVGTQRIVSTMEAQWRRGLRSLHGSNHLDWAGLARALPWLAVLANSEPTRSTLARTISFGVALADGSFCCCASGDLMHFRQRAHGIPTC
APIN	ORF3345_NW_008580168.1:372331:372095	Y	N	N	N	N	0.965	22	51	RGLR	78	MGHHLGRLFALVQVLVERCVGQVGFLEQVHNELSRRETIMVPRQDRMRCQRGLRVLKQLRVRALHSIQRCPGLLLRDR
APIN	ORF3346_NW_008580162.1:1272243:1271338	Y	N	N	N	N	0.978	21	43	RALR	301	MAPSQVVLASLYSTLYLVYAASSTKEQLLLYRIHPTLDTMCVRALRVGFDDPLCSVLDNLLVVHSATYGVTCFYDIGLPDADSFLHPLPLHLPCASSEQPWHLQRLLAPHHAMLSTAFNTAVDTDSPLIQVHGMQLNIRAIAACATASGRPMLSLLRFLLRRRGLPWTDSTERDASRVVQEALFMSFRARVSEGRLPESEFRACVNLLHHHEATDRMRKAMPLPPSKSPTAATSSHHLFLHVSQRDWLDQFWLSLQQVSASSWQPSGSMFLGEMHVCWHPCSRAMARLPCDQGARAHGRVE
APIN	ORF336_NW_008580148.1:492399:492665	Y	N	N	N	N	0.976	23	30	RPLR	88	MKTSKSLDQLCLLALAWLRCTPEKLTSVHRPLRNPTTHCHLQAQALPSEIHGPSRTNNSTVSPPNRMNPRGAILAVDQAWHRLSWACF
APIN	ORF3376_NW_008580155.1:1292743:1291619	Y	N	N	N	N	0.999	28	41	RDLR	374	MPSRAQRYVLQLRLLFALLLLFELLGPHMLPLLDALFLFKRDLRNVRRCIAQRGFDLPANREFFRHVICPLAVDKPLFDNPTQTRFPQHELLLLRQHKLHDAIVRLGGWRWRRVVTARCRLTGHVSKVGKPQRDLLLEDDVRAAPDIRHHYSRSLHREAVRMVTLRTFVHRCPCKPSQSLGDDPHSDVHSLPLAAKLIAHYRVQSSFNMLFFLGVRVRLTSVLQSKHEPLQLVRHHDGIRELDERIVPRRRDELEEHAFIVRHGWFRLPGRRLRLPSLGVRASHQTVHSSDGVHGDQRRSQPDWKHMRNPLHRDVERPSGPRRQVPIFIAKRERRRDGFAVVQRIDGHRSQAEKVTGRFDIASTWRVVVVHGQG
APIN	ORF3434_NW_008580168.1:213040:212792	Y	N	N	N	N	0.958	22	46	RALR	82	MSSAISCSLALTVAWQRYSTSKVTSACFSMDGLPWTAPPAPRPSTRALRSCPLCSGTTRHCPGGREPTQTRFDGVPQPSPYS
APIN	ORF3604_NW_008580158.1:668388:667957	Y	N	N	N	N	0.956	21	34	RVLR	143	MPHLLKAMVGTVWLVGVADSAKFDRAFCFGRPKRVLRYGWVELCGRDCRRHRRGILAVDQVMGWCDVNFPLVVGAIHVVRGGHSFRMNVLRQHGWRCGVRPDLWFKDGRRGGQRAALFRGVFAFDRSIQLGRWDRRLKVCRQA
APIN	ORF367_NW_008580197.1:194459:194812	N	Y	N	N	N	0.936	19	80	RCLRDDDR	117	MNGIVPFVGAAIAARTAAARGPARPNTPVLSDVLSIVTSGNLSAYASNHLFIHQWVSFLAHQHIAGNSRTNGARAIEAGRCLRDDDRRDHVGMDAHEAGNAYIHECQHTTHTWMETT
APIN	ORF371_NW_008580163.1:643485:643724	Y	N	N	N	N	0.98	25	31	RRLR	79	MRLRWRRRWRRIRSWKSFTCLATTWTRQGWRRLRLSWPRIQCCKSLRWARLRWVMLASRCWRTASRRIPPAPSSTGTLS
APIN	ORF3721_NW_008580152.1:1643422:1642997	Y	N	N	N	N	0.936	27	48	RDLR	141	MHPTFHRRMCLLKRIKLPLPFSTALAAATSGSGVFPNLVNMYVFNNVRDLRSEKAAFVQSIVANPASVCALDILSDSWSILAATTAGAVHRWDLRRLERPVATYCAEDPSHRHDRVVDFAVVSWPISRHPRWRNWSRENDG
APIN	ORF378_NW_008580149.1:568533:568937	Y	N	N	N	N	0.996	27	34	RALR	134	MGVPPTSMDVVLMVFVLSAIPPTSLSQVVQKVYRALRPGGVVCFRDYGLYDLAMMRSTKKVHAGAPCHDENLGNVYYRGDGTLATFFSIQDVAALFVDGGFAVVENDYCTVRLRNRRTNTNMDRVWVHGTFVKR
APIN	ORF4_NW_008580404.1:19:1407	N	Y	N	N	N	0.909	26	96	RHLRGGVDGVSFGEAVPEKHEARRERLEYRRLERDER	462	MLSVLKDRPSTALLVWVLGTHPRFLQHVGRRTHGLNPRVQHEDRWRRQLDIVCDHVPQHLPRLRDGRDGHRAHLERLHLGRQDRVDQPRTDLVPRRHLRGGVDGVSFGEAVPEKHEARRERLEYRRLERDERRPDDMQRIQLRHEQVVDELRLDRGLLERLPRLVLDAFDCIRHPRVVGRQRVLDRVQLGLDVALVDFAQLDLGNCRPLLVKLDGLAQRQRPLEELANVVGRERPRRTQRVDGHDEPALDRRHRVSLHNVVVEEAVVLDPLDQVRAHAGNAKVLDAGLPDHVLDVDEGRDRGRNRIAVGVHFRRIDLDFLEHVKCEPRLLAHKLVHDAFGRVGRGKPLDKVGSVRVGDPATQVARFRLGRCRQLGHSYPTQHVPIARTQQFFPRRAVCQ…
APIN	ORF4006_NW_008580150.1:2298431:2298997	Y	N	N	N	N	1	19	33	RELR	188	MLFALLCITLLLATPADARVAKALSSRHDPLARELRQVRSKSHVVVQSYDQVEPTRRSLRVQNRWKDAAKKYASKKVNQAANRVVGPLNKAVYTAKATKHLAGAAASVMNAGARAGNWIQKKADKRGNNAFVRAVGRAAGNGAAHMEVGRDRARQAQAVAAFAEAGAKRARDLARGARDGANNMIGRG
APIN	ORF4017_NW_008580148.1:616226:616438	Y	N	N	N	N	0.987	28	52	RSLR	70	MPMATPSSPRRSISCWTWWVRASACAASAIRCWSRTASSRRSTSKTTRRKTRSLRSCSTKPSRSNSRVRA
APIN	ORF4097_NW_008580151.1:2327885:2328145	Y	N	N	N	N	0.953	25	31	RKLR	86	MCLRRVPRAAIMAAASITSSTTDASITIRFRKLRSSSRYFWTVVQLETCEKMPQPVDKSKYISLSSPRFVGHATACSQQSSTFQVG
APIN	ORF41_NW_008580229.1:126313:126573	Y	N	N	N	N	0.99	19	44	RMLR	86	MPLMSLGSPISLLSATWATTRTRTCTTDHVLSLVTTRALVAPSRMLRPLTFVHFTFPTPSNTCTYAVHSILYNALLGTLRILRRWT
APIN	ORF420_NW_008580205.1:245087:245359	Y	N	N	N	N	0.972	21	38	RELR	90	MAAASLGTLAACAAPDRSASLDNARRPLHRRGYSQLRRELRVGESHHVLSLSRVLLLAVWRTRNTMNATPPDDGGWWRIFARHDAVKPPS
APIN	ORF4242_NW_008580156.1:665914:665348	N	Y	N	N	N	0.988	29	57	RWLRVVEHYHHDHRRDER	188	MEESANYFRLLGLLVLFFLRLVVLVLFAVREQFLELASDKPLNQRRSQAARHEVQERWLRVVEHYHHDHRRDERQDVKQHVHVKVRARKRLVVVGDACTERVKTEEQRDKDAGNDDIPETQEGKLGLFCRRGKNSGKQELNGAVKLGRDRHHDIRAKHPEDVVKEETHEQDGTDLVGPQAQRFNALYG
APIN	ORF426_NW_008580165.1:578967:579197	Y	N	N	N	N	0.957	19	32	RGLR	76	MKLCMPCFVLLVSVTMHGRRPFGNMPRHPGGRGLRNNGVLLMLAMQLLGQIQQLERKPPVTLLLMGTLHRHRTSLD
APIN	ORF434_NW_008580196.1:58058:58498	Y	N	N	N	N	0.951	22	34	RELR	146	MKWLVSFALVGWVDLIPNNMAKSIRSKIKKYWRRELRATIGKADQEKKEAKVQAELKKAIESQQGSSFASLKNAFGSSKPAMVTPVVDDTLDGVIAKGAVGSILLSKDIKQTNRKDHAILAKKKKGAGKPAKKSFVHFHTLRKKGV
APIN	ORF4403_NW_008580153.1:1299101:1298643	Y	N	N	N	N	0.957	22	36	RSLR	152	MWRRPSPTPSWPRRTPRSTRSLRSTTGRLGGTRPTRSLRMSTSASPRASSSLFTALSVKASRRCARSSLVKWKSTTARSLSAATLRFLASSRGSKTRRSGKTFCLASRTTASSTTRSWTRARSRTTCRRSRPATARKSAPRGSTCRAGKRLA
APIN	ORF4405_NW_008580151.1:1882413:1881985	Y	N	N	N	N	0.994	16	55	RLLR	142	MGELLVVAVAAVVGAKVTCLASGYTSSANVMPISMRRSVITTVLFAAKYRPVAVRLLRTLTYSTWTSLSVSYPWTPYTYNRMSGLLRKHGITTHMDRIDKDFRLRARVAVSNCFRRDANVAIGGMARRVLVQRIHVVLHGVE
APIN	ORF4426_NW_008580155.1:1291617:1290895	Y	N	N	N	N	0.996	25	44	RTLR	240	MGPSLSLTLFSSLSSSPLWSRSLALSSPSSVPSLSARLCSSWRRTLRRLTVSSISCPSAPPSPLPGCFPAASSAWCCCMASSWLSHVYLMWNTSSHSGVRVAFRIAVRRVLQPGRSSCTNGSLDTRSAARSPSARWMMTFKHVSGTLVARIARAFTRALHAACTYSPTPTYDAKHQVLPRLESGHSYHSNCSAKEASESSPSAPRSKHVLDDEDAATHEVSRKKSRRAHLYTVISSPTMT
APIN	ORF4500_NW_008580148.1:1387898:1388194	Y	N	N	N	N	0.929	19	32	RPLR	98	MAFSLSPACNCAATPAAGATASSTGSASSTPRPLRRPPRRRRRRRPRHWASLRRLYDWPSRRRHRHPALRRLHIYRPRMPCSSKIKPCRTTTETTPRS
APIN	ORF4579_NW_008580148.1:1522355:1522795	Y	N	N	N	N	0.901	20	54	RWLR	146	MRRHAQDMVCLLELVVVLGSELLDLCPVRCTHCGGHRDGGGSCVSGTHRGGGARWLRRSWSRRTVTWLRSRHLLGLLGRTKSRRAVCHGRLTRELALRVHVWLWGVRRHAVSARRCRRAKYRRALHGGLRRNGRLAKERGGVLGLH
APIN	ORF4933_NW_008580148.1:2172962:2173504	Y	N	N	N	N	0.983	21	37	RVLR	180	MCRHAGGVAFNLLFAPDAHAVPSFAKIVVRTEFVPNRVLRSPALCFYKTDLWFHSRVHIRYDGRRLLCFVIHVAHRLGRAVSVWCLVRLSRGHVNMWTAICNVIVHAGCIGLHLCAAPFAPAVSLRRQHRIVVEFVPNFRPRTSCFRFRHIWPTALGPDIRISSTFRIKIADVPRGPQSR
APIN	ORF494_NW_008580183.1:301850:302074	Y	N	N	N	N	0.983	20	38	RVLR	74	MALVGLGAVVAAIFGRHSASVANIVAVVVDVVFNSRARVLRSIDQEWGRGECKEKPEEHHNARYCWGNSELKLE
APIN	ORF4941_NW_008580149.1:2418251:2418541	Y	N	N	N	N	0.975	19	43	RTLR	96	MSRGMVVATLIGHALLVARPLGSSPSARRYTARLAELERVGRRTLRCPFHLPRQASTLPPRRCVWLPCQAMPASRYIWAVWALHSNTTPLMGIAPV
APIN	ORF4950_NW_008580148.1:2190422:2190766	Y	N	N	N	N	0.922	16	50	RALR	114	MAIWKLLRHSASSKARMPLSSRTWVPKSATAPFSSWNTWVPWCLCYCTPRALRSSMVPRLHRFHSARPRLMALSRGRSISSSASWKQSSSIASPARQCRSSTYSRTACTTGRSV
APIN	ORF5_NW_008580274.1:3495:3824	Y	N	N	N	N	0.968	28	33	RELR	109	MWLVHERRPGVWRRRVMVCWWWWIVRSLRSVHRELRLVRAMRRRMVPWRRRSTMMSVVVAWEWRLHVWVMMLVVVMERMVLWGLRWIGMTVVMLVVRSRWMVIGMAWMV
APIN	ORF5000_NW_008580152.1:1341894:1341625	Y	N	N	N	N	0.933	24	46	RSLR	89	MPHRTALTLLGRCTCLFSPTTQSGASLRRRECCSCHPARHISTLSRSLRVAIFARYSPMTRTPEVPASREHCMHQSTEMLEVMPSCHCS
APIN	ORF503_NW_008580200.1:330151:330414	Y	N	N	N	N	0.98	24	45	RILR	87	MRLAVWRSRRLRLLALGAGRTVGVPVVAPGGLLGSPLRARWRMQRILRSGGISVSGISPAESNRVTMPKNLWTIQQCASLHVIVVSR
APIN	ORF51_NW_008580171.1:98709:98927	Y	N	N	N	N	0.959	20	42	RSLR	72	MAAMTNSCTCCIMATTCSGGSTSSASPTRPATCTSCTPPCGRSLRCAYRTTATASSTCWQSSRWPSMRRTRS
APIN	ORF515_NW_008580172.1:357715:358455	Y	N	N	N	N	0.983	25	32	RILR	246	MQVAPSSPPASSILFFTAPELAQAAAPPRDYRILRPISRPPPPNFPERQTGSVFVDYPRRVSSVSRVLFQADTLTKDDFYINVLATHPSQLTVACATLKDVVIYRAINARRTMSTLPIKDKLPSSSTYISSLAWTSPSHLAVGTSDANIYIYDVSHSGICVQSIVGGHSDRISSLAWSEPSSILSSGSRDASIAHHDLRLRQPTLPIRSQGHDQEVCGLAFAGNGTSLASGGNDNVVNIWDLKQGT
APIN	ORF525_NW_008580186.1:111518:111784	Y	N	N	N	N	0.959	19	52	RFLR	88	MARLCIYCLCLQRPSTWSLTSCSSSSGCFGGFKFDRRCMALLSMLHDFASLRFLRMRPTVLEWIKHPHCLLAHVANWGYVTDPRGCLS
APIN	ORF532_NW_008580163.1:852723:853286	Y	N	N	N	N	0.979	27	42	RSLR	187	MIASTASGCSFLIHALPSLVSSHSCALPTASFPPSSSTLASRSLRTVSAVSMAVVHIWSALCGRGDWSYMVHTHACVLPKTEDARHVDGMRDIFHAPHPTFRFGLEPQLLPVLNLEPDVAVLVHAAQEVVDGIGRHAWLGVSRELGHVQRLAMARLERRRRERRRTFCRLWFSEMNAYTAASVSWMR
APIN	ORF5430_NW_008580155.1:1420481:1419930	Y	N	N	N	N	0.999	21	47	RCLR	183	MILLVLFVSHLLACFFHLLGQPNDPPSHDSYDNMPDSWMCTADDPKRCLRGESDSVRYLYSLYWVITTLTGVGFGDVVIVTPFEKLYAIFAMIIGASVFGFVIGNISTLLESMDKRAAMYQMKMMLVKDYIRTRNLPMDLRFKLRRYDQTACPRAHRAPPGTLSTIYPGHRSLTSRLSSVRFR
APIN	ORF5452_NW_008580147.1:2186915:2187160	Y	N	N	N	N	0.951	20	32	RALR	81	MSPVYFMRNLRASARRLFSASVSSAPSSTASRALRMSSSRTRSASVFALRAAPCQALDGRESNVLTYLYVIDRLRRDPEWS
APIN	ORF5490_NW_008580149.1:1710496:1710038	Y	Y	N	N	N	0.949	26	49	RSLRWSEIYSESHDDR	152	MSISRSKFSLATSFCWFIIWSCISAFDRMCGFVAMSFLYVSKRCLKLRRSLRWSEIYSESHDDRYALHASRVERERYQSLAALAQFVLGSPQRFRRCVDGPGRGVREVRCHGVGEGDACQMACYSACKVAVACLCLLGTWWNTLRPRTPWKD
APIN	ORF5499_NW_008580147.1:2238986:2239534	Y	N	N	N	N	0.954	24	34	RILR	182	MCYPCQPTLSVVFSSFATSGVLSATACQASVTSRILRVLGSACTITGAYTVAAVYFDDSNARTTTFSCHYVWLKHTTIALMLSWLTYSCALNTSSCAASWTSPCSLSLRRIKLIACWDDSTSNRPSLASSKNSSTGDTGSEATIGVAMRWPPDLCAKSPNARDTARIPSSRPLWTKPPAAST
APIN	ORF5520_NW_008580156.1:77478:77257	Y	N	N	N	N	0.978	24	46	RPLR	73	MSAFDSALCFVVQATSCASHVEAFRHGRHRGIRSAPTAPNDCLECRPLREHAQVGRIRHGASTVGESRIPTVC
APIN	ORF557_NW_008580153.1:924339:924572	Y	N	N	N	N	0.919	28	39	RSLR	77	MSVFRAFMMRTIAASIAILRSSSTCLGLWLSSSDAIGMRSLRTGDANDAFAWNVSVVAMFLFSGVFFTTLNLPHERE
APIN	ORF5585_NW_008580152.1:255072:254803	Y	N	N	N	N	0.998	23	35	RLLR	89	MGFLPTFAFACGLLSLTRTVLTAFSLRPMALAISRLLRPSCIRARMAPTSRSVSLIPLGMKAMIVWPPAMYYLCPPNIVGSFICLSFHL
APIN	ORF574_NW_008580159.1:845112:845759	Y	N	N	N	N	0.974	20	33	RDLR	215	MLVLFPSLLLHAAFYKALGRVEQDPVHRHVARRDLRFDGLDRGRMVAQQPSKHLGAIVTQEFVVDFCRATQSPQLRRGQLKRGAFCRHVLNRLEPFDSLPEAHVLGLDVTSSGETLWTRYRMHYWRHGAVQRDPSDHTRRRRRGVGIALIVCLRGGGGWTSVRGVVRVGINSCVRLFDGIVHGLVCKCVPHHAPLLSGESAPLDTRGLWWHVDSH
APIN	ORF5785_NW_008580153.1:796150:795569	Y	N	N	N	N	0.911	25	48	RQLR	193	MVGFVRAVVAVPLTAELLTVGIWAREHRHDQHPALALAGLLHQQRVNRQLRRRHSTLHQYVVHKFNLRLFGQDLVLTAECNQTFLESTRRLRVPFHDKLGHFFVPIPFFSRNKLVPLPIDVFQVVHRFVSPPTSLVRVGIILALLGLTGQCLRIHAVEPAVILWRVHANLYLVFTFDWPWLQFQRSYPDIENN
APIN	ORF5813_NW_008580152.1:1878569:1878243	Y	N	N	N	N	0.998	20	40	RTLR	108	MNPLTLLCWICLFSTKTSSLPHVSCGAASVQRYRLHWSKRTLRTKLHDNKFVANYPYMTCWCVYSRAWCVDEIHSNVRQRLDRAVDTLCNGRKQRGNKPSVPKDGKCD
APIN	ORF5857_NW_008580154.1:82430:81900	Y	N	N	N	N	0.919	16	46	RILR	176	MCVCVICVGCAPAAGVVDMATTCRVGRNCRCRPLRPLAVAPVCPDRILRQRHVPAHKSQQRESARRRARCGPRTCTGSIPPRCGPCHGFLGRCPRRRQGRGVSILCGGGRRPRREHGSRVQTHDGRRCAQELRCCIALLRSGGEPGDRDSRERRLAQSGAVRPAPQTTQDPSGPPT
APIN	ORF5954_NW_008580155.1:729467:729153	Y	N	N	N	N	0.972	14	32	RFLR	104	MMLLRRLVGGGAALSICWACFSSSSDDSERGRFLRSPRRCYFVLLHDANVPVGFGFGKELADQFAQRALGGSSQGRLVCAMIVPQAFLSILGTSTQGTGRRSTR
APIN	ORF607_NW_008580188.1:255491:255739	Y	N	N	N	N	0.995	28	47	RWLR	82	MPSDAAARWRACAILLLWPSISSVANSPDCILPLIASLRRSSSVGGRWLRRSSPTLPLSTIIQNLSTPTRWHSIATMQPSTC
APIN	ORF618_NW_008580149.1:833388:833636	Y	N	N	N	N	0.969	26	54	RSLR	82	MSMGRGPTIACASLSCFTFTKTCWSCSPSTGLRGRVGSRARSTFPTCSRSRTTRSLRRTRASPGFRWTRCAPSTIDDLMGHV
APIN	ORF6218_NW_008580146.1:2413975:2413661	Y	N	N	N	N	0.993	21	43	RHLR	104	MTPKFLELLALWHVLTPTLAIHRRSWRSVMAAHLTTARRRAERHLRACSRIMKHGMWRRSYRQCRLLPRITGQNTWRHWKRSSERTSKIRARGCPCTSSPTACS
APIN	ORF6237_NW_008580150.1:1542710:1542477	Y	N	N	N	N	0.999	30	37	RRLR	77	MSGCPWQSCRLLLETLALLLLPCLSRVPAAQHGFKRRRLRWVESRRRGLPAFCGTWKKSRFDRCRSLHVNSHAGSTT
APIN	ORF65_NW_008580224.1:29191:29433	Y	N	N	N	N	0.93	19	54	RHLR	80	MLVLPSLRIVGAAAGASGHHCGLGYRHVGLHFQSVPGDGSQEHHCTAVCHPSGRHLRRGRLQSSQFGLGTGYFGLLRHHL
APIN	ORF6823_NW_008580149.1:2402979:2402620	Y	N	N	N	N	0.987	25	47	RQLR	119	MNTGADLPMASGGLLFVLLAAGRARDHMKSKILQPYSTESEHITVTRQLRLGSLEFSARRGGLFCASSACGLTTLTWAAWISRLVSLLRKYLTTARECAGERAPAAGAWNLADKLATAR
APIN	ORF6919_NW_008580149.1:2288586:2288374	Y	N	N	N	N	0.942	31	41	RTLR	70	MALVVWSVCSCSSKFGICWLLPFSFSQRAADSTGSADFHARTLRTMDTVADPAFTSPMIRCIPSGKQNGR
APIN	ORF7290_NW_008580148.1:3078302:3078057	Y	N	N	N	N	0.96	17	49	RPLR	81	MPAPGTILWRLGWSLAWPRAHHTIALPRTTWLGSAFVLDARAPSAGLERPLRHISNGSSDCRELWDALPRAAVGIQPRATA
APIN	ORF7303_NW_008580151.1:1539274:1538735	Y	N	N	N	N	0.97	22	40	RGLR	179	MSTSALSNPWRKSCLIYCVLALPVDAPTRCTFLHDGRRGRGLRGRIYPNSTLLSFDLCRYEPHGHRIHVICMRTLRRKGQPSHIEHPSPQDVHGQRYQVLSERMLAMAVAPLSRDSPPLFGCEFCPCCRDLSIRPDTVDDIKIDARTDLHRAKRLRSWNGTCLESISTCPCGDLLRPLR
APIN	ORF7369_NW_008580149.1:1415325:1415101	Y	N	N	N	N	0.921	26	52	RRLR	74	MRRSCRARVCPRAMSLMLSLTTVYCFQKVGASQATSERCTVQVTTSRFLSPRRLRKTESACFAQTANSRLETRY
APIN	ORF757_NW_008580158.1:1174824:1175084	Y	N	N	N	N	0.977	30	37	RSLR	86	MAFSTCSWKARSPLTSSNTASACFCAWTAAPTSTSSRSLRKCASASSNQTAKCFASPWTRARLSRTVAWARSSFKTLPDTSLKRRL
APIN	ORF777_NW_008580194.1:194412:194092	Y	N	N	N	N	0.981	19	43	RRLR	106	MPWQKKRSGSQASNRAFADMRYTCWRLNIKSASKRSKTKWRPRRLRKCSLLPCCWVLIRCGLGSVYSSKWAAMASMSSVFKTSRCCLGCARCMHNHHYRLPHCHCR
APIN	ORF7823_NW_008580151.1:524977:524756	Y	N	N	N	N	0.983	23	35	RLLR	73	MDALPTFAFACGFLSLTRTVLTAFSLRPMALSISRLLRPSCFRARMAPTSRSVSLVSLVALDMKAMIEWPPAM
APIN	ORF8042_NW_008580147.1:2856596:2856207	Y	N	N	N	N	0.986	20	51	RSLR	129	MGSFILPFSLAIFFTGVCLDVPAGAPGSNDLVRLDGLDCARCRHRAPPTHRSLRHVVCAGDRSQPSREGCAGALSPLVHGSAGLVRRDGEPHVQSRCNIHGTCCCQGALLHRRHVSLSSKSASNLTRSA
APIN	ORF808_NW_008580164.1:370480:371295	Y	N	N	N	N	0.934	19	56	RWLR	271	MRLGPLPCLVSHVRTCVAQFLFCDWCRHVQSLRPTSAKTTVTTCLWRVLDAGFRSRWLRLACYTRQGPLSSWDRRCLSRRSSSNLTPCVQTRTERRAWPCTCAPSCSRSSLHCIPACGFDPCSSFCRCACNAQRWHGIASVTFRASKQGFAPRVCTFWYHKGHIYTNPCIMEQRRNHLERATRAPAGTSGTAHIVEVYRFDRIELYDEFVQLRLIQLQRHLHVHARCEMVSRSRSMYLSVAGQVQLQQQRWVDFAVKGATRQNQLHTCVPK
APIN	ORF8137_NW_008580149.1:263184:262585	Y	N	N	N	N	1	24	35	RNLR	199	MAHMKTSILLAALCALLVAGTDAHSNDQGLVRGGRNLRGEPDGPAHFDIIQGDESIKDQAGPSPAVEASNNAPSHGDSPPAASVVSEDSDAEVEPHAEAAGSENAHADGEPPAAKSDADNAHEEVELPAAADKDNSHAEVEPPARASESDDAHAEVELPAAATGSDNDHAEDELPAAAGGSENSPADVEASSGDDGTSN
APIN	ORF82_NW_008580215.1:69109:69480	Y	N	N	N	N	0.998	18	46	RALR	123	MVILAVVATIAATTVTAANIASSVHRLLEVADSVDVVVEFKDGNTRALRSAKLELNSIQERGPRIAHLRSLLVKTMESSQKEALEGHRRKCKKVIWIRDRQLGLCICRRLSISGITPSATLQC
APIN	ORF831_NW_008580146.1:1174608:1174823	Y	N	N	N	N	0.978	25	38	RHLR	71	MVTWSDLLGLLPLTSLLVMKYAFGWSRERYAPIEEYLRHLRLFRIVRVTYMLRVRRGLPNARLNPLLSHRT
APIN	ORF834_NW_008580148.1:1392288:1392776	Y	N	N	N	N	0.991	20	45	RHLR	162	MEIARHFLAVAACWSRSGAAAFVGSRPIAGHPLVAFGDSDGQLGRHLRALFRVVVEFFAPPAKVQRAGSVDTNNVVAGRVLGERCSARFGMLKWFRRVQNEGERDLFNAWKRQILRRPGLHGLLECGLRDRLVLITKAATRVGLWGRGADGPHRGVVRCQRE
APIN	ORF845_NW_008580165.1:240859:241152	Y	N	N	N	N	0.966	24	38	RGLR	97	MAVHFKIYPIVFALSFLVVRSNAKGWRPAMINWLVPRRGLRCLHPASENDCRGFCQSLALVEPSTVGVWRHQRRRLSRPHSGILLHVAAVLASWTLT
APIN	ORF85_NW_008580215.1:73555:74991	Y	N	N	N	N	0.996	18	45	RALR	478	MVKLAVVAAIAATTVTAKIASSVHRLLEVADSVDVVVEFKDGNTRALRSAKLELNSIQERGPRIAHLRSLLVKTMESSQKEALEVLASQPEAFSVRTKQFHISNTLFLYGANRNVLDKLAKLDTVAVIRSPVAAHLPVSETDDVVVDLPVVLDNTTEATVQAIEWGVNRIGAPTVWASGNRGQGVVVGFLDTGVVATHEALKGNYRSTHGWFDPIHKSATPFDSTGHGTHVLGTAVGANGIGVAPDAQWIACRGCNTDACPEDAKTACAQFLLCPTDADGSNPKCELAPHVINNSWGDVTRSNSYQASVNAWRAAGIIPVFAIGNFGPNCGTVTSPGDFKNVIGVGAVGWDDKLTTASSRGASQDGTRKPDVTAPGLNVRSTWHVGNPAYKTISGTSTA…
APIN	ORF85_NW_008580239.1:10239:9658	Y	N	N	N	N	0.925	25	32	RSLR	193	MAALSIAFVDAIILVCSVSQITMSKWPCSLERSLRQFVKSFDSKQSPYSISVESDLSLKRDAEVGAGGCNVPSVPRRVSCGWSCGRALSASTSDGSKSGSKSSSSSSSGSARSARDDVDLVETLIISESHWRMSSRPVTAQMLSAYAVHPSSRWRCSHRITSKWPCWDARSIASVVQPSARFSWNHATLNLIR
APIN	ORF8719_NW_008580146.1:1700310:1699819	Y	N	N	N	N	1	17	48	RFLR	163	MYTRILLCCLVAVVLAQALELLKCRDAVSESLGPSFEHKLAGCRILSRFLRQTHELFEMCRQLLRPELVGLEHCRIHETFGGSSFQLLRRKGLGCSSKHVLFHVCEPAELGRVVEQLVVAQSLSPRPFFAHVAESQSNAQYTARQTHNGKPPDVEVVNGTAGR
APIN	ORF883_NW_008580158.1:1331754:1332158	Y	N	N	N	N	0.991	23	36	RLLR	134	MRLAADELLLLLEFFLSASTLALLLGQTGRMRRRRRLLRAQHRFFLVHFCRYDFPLVVLRVFFVHVARAAFIASSFAVLVASSSVRLVRHTNVLNRNLRFNFAIVVRDDVQVASLHLRSAHLRMASSSFQGAPL
APIN	ORF9011_NW_008580147.1:1341083:1340784	Y	N	N	N	N	0.986	17	42	RDLR	99	MCVKLLLSIWASSCSSSWIARSSQPCSGSLLCARSDVICFSRDLRASLPWRTYATSTNLAASSWFTALCMSCVSAFRPTSPSGNNDWVITDQSDQSSSK
APIN	ORF9021_NW_008580148.1:94922:94629	Y	N	N	N	N	0.976	31	39	RDLR	97	MSPHVGLSWSPWSRVMLSCISLAWSGFSNGKKNCAALWRDLRARIGVDLISEDASPTAYCLDRHTPCDEWKCCVPAKCRAWSGTSAGCRRCTRTAWG
APIN	ORF9083_NW_008580149.1:1310033:1309740	Y	N	N	N	N	0.984	22	41	RRLR	97	MRAACAWLALRTRWTTHRSFAASCCSGLSRPAPPTLRPYRRRLRSTVPRHRRSIPSHPRRLQQKAAPRGVFGRVHCTPLRSTLDKCCSLSHHMCRCG
APIN	ORF9226_NW_008580149.1:1128845:1128534	Y	N	N	N	N	0.987	19	50	RWLR	103	MGILWRLLVGATLHLIWAQHNKVQYEDATPLPYLAWTELSFLGWMTSVRRWLRLQDPDCPVRSSVVCVLHNLRVQAAYRFLWAKHPNSLLLAPTSAAASLPTR
APIN	ORF945_NW_008580200.1:75929:74634	Y	N	N	N	N	0.965	22	45	RRLR	431	MRCRFFLFFFQSLFLLPHELLRLHRVQRRQALLERHRGIFFLPPRRLRGLLPLPCLGRRQPRALHLDLPRPLFVLSQTLQRVVRPRRLQNRRQFFVCDHFLVLCELELRGFVAGSDFLAQAHRFLLDRVLLHQELHLHRGELGLLLPPQPCNLVAGFFGRQHGDALLEFDAALGEQLCRFPLPQRALNADNGICLSTFELEARQLDLVLTQPATIPLPRQEPADAALNANRRLFLGVLDELGKCFLGAGLVQRALCRCLLPSELPPHSGLDLGRGHLALLPKQLFPPLPLLQAVRLHACSISSCNALDFDGGCLLFEVDRGLRLPAHVNGQPPVESPPRDLYLERCALLLLLAPPQRTLRTQVCAENAALVPAVQRLDANSARLAKTLALHLELLLRPE…
APIN	ORF95_NW_008580204.1:263121:263438	Y	N	N	N	N	0.928	17	44	RQLR	105	MPSTCLAPALAMLVYSRHLPFTVPFNRKPHASLFIRWVNLVSKRQLRTIDIDSTTPRVLAWFYRLGLTPWNHRGARTPANAPPPTTIPILGRLYLARSPECHPLS
APIN	ORF956_NW_008580188.1:147018:146719	Y	N	N	N	N	0.953	15	45	RSLR	99	MHWTFAVFIAPTLATVPPRGGGKWRGLRPLVLSRLNRAGGYMPSRSLRPASIRRRGCLSWSYYRFHGNVEKAPTRCRAAAVECFTWPASCAAGPSWARR
APIN	ORF966_NW_008580179.1:627140:627466	Y	N	N	N	N	0.956	20	56	RNLR	108	MKGLLVVVPTLSVNTVATTQQNNLVDKSTVRSKQRRRIGRGQRQAVAGRFCTLHRRNLRVHAHDRWGTQRGYTRGAVRPRDRGQSQICRCGTHPLRGRTPQGKFAVRL
APIN	ORF969_NW_008580157.1:1412865:1413140	Y	N	N	N	N	0.977	17	36	RQLR	91	MLAAATSFASLRLASGAVPAPRGAATSLRCRYSFRRQLRRQPGQARTTTCCFPTRRTWDWRDGRRCMRTRAARRCLSNQRESSPPRACRGV
APIN	ORF987_NW_008580152.1:1812984:1813334	Y	N	N	N	N	0.999	23	34	RHLR	116	MLHPLPLLFLALLDHLLLSHHARVVVCAGSVGRRHLRRHDQHTKKTTREPSGASNGPPKHRRTIKNGRGRVDHGDCTVIGSMSAVGAMTLDVTGRHPLLSHRRYQLAVLEPHWLAP
HYAP	ORF1_ABWE02001700.1:175:405	Y	N	N	N	N	0.98	28	33	RLLR	76	MASRFKTLPAQPAGLCAATSCLICTDAWLCGERLLRGYARLHFVQPAYSHRDGGLQPVYLCRIARLPDAYGRTRAA
HYAP	ORF1_ABWE02001896.1:1363:1851	Y	Y	N	N	N	0.991	25	44	RRLREDGAIQDEEK	162	MTPNMQFRIALSLVVATFLASCNSFTNADLAAAKGPTVGSPETRRLREDGAIQDEEKPLSLNVVGTKSQLKKQPPVVGTLATDDSDQVAPTSALKERLEKKPLALSKNHDERGYWKGAGIGITAAVIAAIGTGLWLTYGHTKHMPQSSGTAMTGSSSGPVPI
HYAP	ORF1_ABWE02003717.1:6285:6569	Y	N	N	N	N	0.988	18	50	RNLR	94	MLVTLLMLTAVASPSDSSDDHLRPIRLMTISLCFILYSGSHRNDCASIERNLRLYLDDPHQESSLQPLLRSIRHERGSTYKRGRVHSQRSDPHM
HYAP	ORF1_JH598275.1:2046:2480	Y	Y	N	N	N	0.999	19	31	RLLRRLMSRECDVQMRAACHLDER	144	MTPFQFSFSLLLLGSTRCALPSPVQQTRCFRLLRRLMSRECDVQMRAACHLDERSNQRLELAQSRSRRRACHLEEFCVVCFDIVAVIDDWRARRVCVGWPIVAQKIIHRLLFIQRVAALFNELYVNPQEFTHASEAIIESNDKL
HYAP	ORF1_JH598524.1:379:780	Y	Y	N	N	N	0.996	22	35	RTLRTEGGTITSDEQGTDPILDTSTLAEAETSIQEER	133	MRHFFSSFAVLSALVTALTSSMTITEPSGPVLAQRTLRTEGGTITSDEQGTDPILDTSTLAEAETSIQEERRNGFLMIVNWIKNNFKDIVSFSKRKGIDMSTGIKKLHTSSHAKGKKGTIRANGFLKKLKIAV
HYAP	ORF1_JH598658.1:3447:4448	Y	N	N	N	N	0.991	30	49	RSLR	333	MSPTFLLPLTRRSLPFTSSLLHFVSSSCASPISNRIQFLISSKSRDLERSLRLHYPDLLISHEHESVPNWGEPKDLQEALNVCDGVILAASGSGDDCFNVPSDLTEEWLQCEQNVTSLVSEAHRVVKLSWMEGFVSAQSPLAVGRATWEIEQELKSRLGGGDASAHNLTIVRAPTGMDAFLRGRLFDLVCGRTLSISIKHGRVAFVHPSDVAETLSALVVKEDTGVADAGRLFKLTGPESLTFPDVAELLSEGIGEKVNYSYFPLWAVQPARWVHGVPGDAIEEELAVIRALEAGTQQAVDTTLMETLLGRKPRSFCAFIAENAAAWPRTDPK
HYAP	ORF1_JH598841.1:2016:2291	Y	N	N	N	N	0.99	20	37	RSLR	92	MPSARYLAFFSALCTLSNCIPSRCLRFRLSAFRWFCRSLRVASRSRLTVFTRSINPYFFFSSGSSTTARLARYPFFTPFFLSSFGLLANGKS
HYAP	ORF100_JH598042.1:39250:40191	Y	Y	N	N	N	0.98	28	52	RSLRATDAPTHEMTELDEDR	313	MFNRMHPPSRLFSTAAVALLLLGVAVPTPETTTTSTTVVRTSSGDRTSEDTRSLRATDAPTHEMTELDEDRYIIPSTNVLWSLEKFENAWKAVLAKTPWKDSPLRIPPKESSFKISRTISRQENPTDEQLKAREELLELVGKGVNVKDFDDWLQVVVLREKNSQNTMFKRWESAGLESGRLGTLFMGAGKSDDSIVFKLVQAFDKHVKSSLKIPGTISRQENPTDEQLRAREELLELAGDGINVKDFDDWLQVVVSQEKDFQNTLFKRWESAGLESDRLGTLFMGAGKSDDSIVIKLVQAFDKHVNSKLKSQH
HYAP	ORF1012_JH598060.1:465165:464851	Y	N	N	N	N	0.995	30	47	RLLR	104	MRRSWLSIAFLLFIKYVLLKCLSLSFLQAVMVTRMCVNSRYIEEFERLLRVILKTIHTVGHVSTCVVRPPPGEFTYTSIVRAFLIAQHVSFLACFVKKVFFLID
HYAP	ORF1028_JH598261.1:112177:111857	Y	N	N	N	N	0.957	25	36	RYLR	106	MLLLSNVIFGIIVIFVSVAHAVAAATDAAVAVVVVRYLRCSRCFVTAAGSGGATADIVVNVVFVAAIVFAAAIAPFATAALARDVTIVLWCFWYYNAAVIVVLLVG
HYAP	ORF1070_JH598461.1:647591:648001	Y	N	N	N	N	0.977	25	43	RKLR	136	MLNCAMKFSFFFALYLGSVQLVMADLALDHVDPEAAATGVTTRKLRTTKRLLMAGLSGLSEHVGASKYAMAEAIGIAKTVCSRRLRTSCCSNSSGFLYHLLICPQLKIPSFPGPTHLPIQNTSWKSWNSYSRCIGR
HYAP	ORF112_JH598476.1:265695:265940	Y	N	N	N	N	0.943	20	37	RHLR	81	MKTRAWILCLLTLKSWRLGRVPKKRSLSWGRNSRRRRHLRISWANVRQKRSCRRRKMEVKKLMKRRRTCCPWQKRRNRSKN
HYAP	ORF1139_JH598637.1:587765:588076	Y	N	N	N	N	0.997	21	46	RVLR	103	MQRLLLFLLVRAQLLVHGRAVLNDVDRFIQLACGQKGRRVQLSVFRVLRVNQVAENVQLAIANDICLAEATKATVPCHSKRNCALKVGSGDARHRPKLRLPTT
HYAP	ORF1168_JH598320.1:15692:15465	Y	Y	N	N	N	0.998	16	40	RHLRDPKEDIEGAVSLVTMLDVASNLPHLSDTEEDR	75	MSLILLCGAAAAVLQVPWGDHNVLPLPLHRGIPRSLRWLRHLRDPKEDIEGAVSLVTMLDVASNLPHLSDTEEDR
HYAP	ORF1171_JH598031.1:61159:60890	Y	N	N	N	N	0.939	20	46	RRLR	89	MADTLWCAISFVVATPLESLYVSCIKHCLCGKRRGFSKSPQVGFFRRLRDRIVPRYCLVEHSFCRDGYKIQFWIQNSVGISDSREDSLK
HYAP	ORF1188_JH598060.1:643973:643692	Y	N	N	N	N	0.916	27	40	RPLR	93	MRIIGEGATLATCLATLECFDALVSALDGLCKSSSNALKRPLRHAALLWGPCAQEQQASCMVRKYQFMGTSAVLLYSSIHDYFDIAADVSRIV
HYAP	ORF121_JH598179.1:286542:286973	Y	N	N	N	N	0.997	17	36	RSLR	143	MLELAVTFVILIGATAAPPLSHVLLLKPLSFNWQPRSLRRRACTASRSHLAAHPPCSCRPSSRCDHRDVKASSGRGRQVHRLRDHMAGMHVALKGCSQSCTRGTPPGARHRCHRETCQHHLILHEDGRHEGVRGNASPGSQDP
HYAP	ORF123_JH598117.1:2592:2296	Y	N	N	N	N	0.977	16	50	RNLR	98	MSLLSSFVLSSSSSSLALLEWSWVITVRFYLKSSTQQMVLCGTICGGPRRNLRKGSRLLFQIDRSIFLFDFLVIRAPRKSTIIWGSFKITHRRRSLCL
HYAP	ORF1234_JH598253.1:938864:939310	Y	N	N	N	N	0.976	24	52	RSLR	148	MPRSVNSWIKALWSSTFRRASKAASTRASITALVSFSTGDANPARTIVANARSLRPRRVSTAMSSKRRTNMRSRCQSLLIPAYEGTAFERTASNNVLPAFRSCCSVWVDRSKALDGCSRLYQFRDFIHFSSYYRDTDRARSPAEMPWP
HYAP	ORF128_JH597777.1:332142:332369	Y	N	N	N	N	0.977	24	51	RYLR	75	MNTRRYLLSFTLQSLICTHAKLAQPSVTLAFKFSIVIFCSRPVRSCRGLVRYLRIQSKHLAASASFVFFCSKRMY
HYAP	ORF1290_JH598325.1:729344:729577	Y	N	N	N	N	0.96	17	55	RFLR	77	MYTMQLSSLVLPSLLSCSIFPECAPSRVVCLPRVVFVTQRIRAATYSLVCNRKYRFLRQKFAVAAFDIGEVHGELLH
HYAP	ORF13_JH598060.1:21696:22349	Y	N	N	N	N	0.987	27	35	RPLR	217	MVSDHGLPLWAGLVFCFRFLFSFAHGEDKLDKSTRPLRPPMIQADHLAESRWQAPPSVQLGMDVPPRSHVSPSAPASSSCSSQARSYGAPQAVYNEPHGDRGTSASVSFANVAVPSPGGQLLPPDHQSGPMTSPQGYPGAYAAASSTFVTQGSSHPNGVDQGRNHVPCDAPVLLPPGSGSSQLLGPGAATPAAKVLVDDDDADIVEPEFTLEYDDDD
HYAP	ORF13_JH598749.1:2558:2157	Y	N	N	N	N	0.92	24	55	RILR	133	MDKGMLAYGLPVGLWFLRTCTLACSYVQSSLDVWSSRSTTQQLFNTLCVLVILLRILRQRVRVSLLKRMYFAGTCTACCCGSTVLMRTTKVQRRQFETMKGAMQTCCDSCKPWTSRYWLIDGHNCTRQRGMTN
HYAP	ORF130_JH597984.1:175906:176211	Y	N	N	N	N	0.982	19	56	RILR	101	MRGFTLSLLSTTLNRCAACIVLIHALINPELASELTCSSSPFGLSYKIVRLKNYIRILRILELGIRISKSPYVHSSMSRQVCFQTDILCSTYTGALKCSPH
HYAP	ORF1324_JH598105.1:105096:104506	Y	N	N	N	N	0.993	25	45	RQLR	196	MKVSYFRALFAAGLLSAISDRAHGGIEPEAVTSGARTLDQETVKRQLRTSNSGVLKMSEEGLNQLTQAIIHIRPLQQPIETKNKIFAEYNQHMIRLFGPNWLQPDLPTDQMVVDAAVKQLPDVGLAEKLIMVQGGVMFHSGMATAVQQKLFNEIRILESIPDQSFDWKLPESIPPTSDKATFFQHAHTRYLKYCSK
HYAP	ORF1325_JH598048.1:200488:200039	N	N	N	N	PITG_00707;PsG_137514	0.975	35	-	-	149	MCHTAVNMRATSAFWVTTTAALLLAGSGIQSVESTATSTDLIRSLGTAPSADQLNVQSLRSKTATTRAAGHRLLRAVETKASDSKSIDAKVLEDILHNRDYAEATFSSWLRNGQSRQDIEVRLTEQGLLSKYSSVIDQYDSYCLKHVDA
HYAP	ORF135_JH598063.1:18035:18274	Y	N	N	N	N	0.979	20	48	RPLR	79	MCVPTPMAVTVFLLKAAMASLTRSRMASPVSINVSKLFFLTDGRTPLRPLRSSATASPPSKSEALGNDRGVRGYRNPFT
HYAP	ORF1367_JH598637.1:674628:674374	Y	N	N	N	N	0.973	17	40	RHLR	84	MLRFMLFLVESGATITASTVATADAPGTTDAAVVGAIVERHLRSISLASFVKSIQSYQYTQCIYPLRIIRFIDYQYCRTLPTPS
HYAP	ORF1368_JH598095.1:509289:508510	Y	N	N	N	N	0.906	20	37	RLLR	259	MYHAVNWCIISSLFTEGSALVCCSIHHDKGLTLRTLRLLRVVSFLRLERMYNAMKNLRVVFARKKEEFLVVTYLTAVVVLTSSLLIFFLEHSAKPRVFSSFGVCLWWSVETITSLGYGDVVPVTGMGRFLGASLALWGVVLFTIPGAVLGSGFIEVMLEKQREEEAELCSMVVGKSGSATTSPFFLDNSSDDEHVHKKHPTTHDHVVSTAAVHTPESASSSTSQSLPRNTPAMALLYQRLETILTGQVSCLSTQKKSTM
HYAP	ORF1379_JH598253.1:873723:873475	Y	N	N	N	N	0.933	29	55	RGLR	82	MRIQQSLLVTLRLGLWILQSLLVNLRQGRRIQQSLQVNLRQGLRIQQSLQVNPGRGLRIQQSLLVNLCLVLSTQQSLLVNLR
HYAP	ORF14_ABWE02003208.1:5236:5685	Y	Y	N	N	N	0.942	28	49	RTLRTEGGTIMSAEQGADLFHDTSTLAEAQSSIQEER	149	MPSSSPVPSTPISTMCHFFFSFAVVSALVTALSSSSTIAEPSAPVQAQRTLRTEGGTIMSAEQGADLFHDTSTLAEAQSSIQEERRYRISLFFSWVKNIFNDVVSFCKGHGILAITSTRKVFVDYVATSKKGKIEWDGWIRKAKLEKIR
HYAP	ORF1401_JH598126.1:457242:456823	Y	N	N	N	N	0.989	24	52	RRLR	139	MSSSVTFWVFSFLSALIVLHVQGFCTLIPLKRVLRAFPQRYRVICVLLFCGRRLRLSLLRFPTYKIQRFDWLKSSATFESRPIAFLSLPFYLFTKKLEFYYCTKVYLKVKKNSFRGIATLATRLTCIVSRCSLHVLQYF
HYAP	ORF141_JH598621.1:59836:60126	Y	N	N	N	N	0.945	21	54	RLLR	96	MPSSWAWSTTICCCCWFSRPATVEVTLDAGAQRDFFLFFSPLLSAAGSTGSPHRLLRRFFGCSSVSKQTPSPAASPSFFKVFSVSPCFSGLSSSSP
HYAP	ORF144_JH598100.1:31011:30325	Y	Y	N	Y	N	0.998	22	44	RLLRGGTDEGMTRNEER	228	MRLYVSAGLVSGALLVSAALALDSGELDTVALGALNDQRQPAGRLLRGGTDEGMTRNEERTSPLTSTMESTLQAAHGALHKAFTDLRLQLPKIENGEVDEKAAKAFWSSPALPKWFESAKGLAEPSEFAAYHYLMIQLTPGDLATIIHHQATKPLITFRDAVPGLKNKPKILLRELEGAQFRWWKHNQYSLEHILTKFLGLGNLEVEHPILKKYTAYVRDVMKDVWSP
HYAP	ORF146_JH598117.1:524:228	Y	N	N	N	N	0.993	18	50	RNLR	98	MSLLSFFVLSSSSSSLALLEWSWVITVRFYLKSSTQQMVLCDTICGGPRRNLRKGSRLLFQIERSIFLFDFLVIRAPRKSTIIWGSFKITHRRRSLCL
HYAP	ORF1462_JH598543.1:436007:435573	N	Y	N	N	N	0.996	23	27	RNLRRVAAAGEENDVRMKALIPTTSISTTFEPEEER	144	MRATVIVAFGVLTLFTNNGVVAHRSPRNLRRVAAAGEENDVRMKALIPTTSISTTFEPEEERGITGGLTEKLRGFLKDVYLKRYARLQAANMNQAIAIKGLQKKKIRVDKLRRYLRLDKVKNHHLDDGNVSWNTLCFWRMKELY
HYAP	ORF1478_JH598169.1:248652:248170	Y	N	N	N	N	0.973	19	44	RRLR	160	MPRRGAVPLSAVAVTLHSATDQTANSGQANTLASDTRASLTQRRRLRLCIVHHKRGCTYGTGKYTHDDVAIQNTPSLGPCSRFCHIHYQCKARQSQSATPSHQATATWPTRQVAPSRPSCASHVPSTPTTQSPSTPPASPDPSQLHPTVHAAATASLPVV
HYAP	ORF1479_JH598094.1:951256:950669	Y	N	N	N	N	0.994	24	42	RELR	195	MRPSIFLSAATICLSTFVNDAVATPNSENLVAADDENNEQQRELRLLKVEDPLLTISPSNVTGNFTKLDPGKNGSRPLLKDNNLFDDSSSVRSTSSVSSASQVNSPGFVDKRNMKMHNDVYHKWFDGGVTATEAKKRLFENVPMAGFVDPLKSKKVHAYVPWVRHECRYTKNKKAAACADQPIAHLALGEQLHDR
HYAP	ORF149_JH597790.1:72553:72786	Y	N	N	N	N	0.961	18	41	RYLR	77	MNMVLVALLLQYLQVPSSVPMNIQFDNTFRSGCMQALYEHRYLRLRILSITMKEFSWLIHRKHIVKRALLNQRDLCQ
HYAP	ORF150_JH598099.1:16371:16084	Y	N	N	N	N	0.91	18	46	RFLR	95	MQQRLSSLSICLLTTAAWIRKDRLRTQRVQLLLLQWRQESTLLNFRFLRYCLHLCHLEDCHRLLCHPEDYHYLLRIDMTILTQILTLIDAVITCS
HYAP	ORF1520_JH598048.1:456831:456577	Y	N	N	N	N	0.993	19	54	RQLR	84	MSHAPPSLLVVASLPVAARVDQLAAALQQTRRGRPERSSWDPQPWLATSWLPVRQLRRYTGTRTAPVLERLRGGRHLGAAARTG
HYAP	ORF1537_JH598461.1:134838:134623	Y	N	N	N	N	0.961	19	36	RRLR	71	MVTPCLCALVLPSSRGKARSPSAQEYNWASMASCSRRLRVSNQLTRPAGGACTTRMISLDSSCCCKGICCS
HYAP	ORF1567_JH598070.1:277352:277113	Y	N	N	N	N	0.992	20	34	RNLR	79	MNFTRRYALLLIAALDVSARPQAAVVILTTATSRNLRLGPHSGERVFRKAIANLYLERYLYSRHVNSLNLITTEKNYQL
HYAP	ORF16_ABWE02004468.1:1533:1237	Y	N	N	N	N	0.997	17	30	RLLR	98	MQLLLLLLQLLFLVQKQQHQRQRTVAANLRLLRRRTAIEGVSVPTKDAVAAVQRPMEKTNCRLDGHGKRASRRKVGITISRLRARRSGLLHPQLKLRV
HYAP	ORF16_JH597778.1:28500:28736	Y	N	N	N	N	0.919	27	49	RQLR	78	MGVHWKGWRVLMCSCFAAVFIDQDVAVAPVLQGATQELERQLKADQVARQLRHRPAVTELETRGIIDGEEVAVVIGLE
HYAP	ORF162_JH598076.1:8949:8725	Y	N	N	N	N	1	18	56	RQLR	74	MLLLLLVLLLLVHWLQSDRVWLRHAHGELHERHFIEENDHKLQLGKPEPLLVAVHRQLRLVPRVPLQLGPELAQ
HYAP	ORF1646_JH598637.1:66099:65869	Y	N	N	N	N	0.9	21	36	RSLR	76	MMQRFKSGISCSFLLAVSNPIGVTSRRSLFKTTTRRSLRRRFSCCTGRIDTLTRKRCHSRACTQRLSGINSIVEML
HYAP	ORF17_ABWE02003597.1:10062:9796	Y	N	N	N	N	0.987	28	50	RILR	88	MAISSFIFVKQTIAWHLLLLTSGSSHSCGQCSCSPPLTPVTTQRRRTPNRILRPCFARQVSQSPTSHGESSTNCDGPPASLLNTWLNY
HYAP	ORF17_JH597944.1:39744:40400	N	Y	N	N	N	0.998	35	119	RTLRRWIIKKWRLIMGVPAGKKSTFDEK	218	MVGKASRLQSPFAAMVKYFRLFGLALVLFAHCGALSSPAVRKPPQSTSPDLYQSAQLETDDKRMRQRTDVTNLAVSEERAAFDVGPPTEKGITRLIYKLRNWRWVKDPWEKLKNSKLMRTLRRWIIKKWRLIMGVPAGKKSTFDEKVVTAQVFAHKVASHEDMYKQGGVRLEHVAEGLGLTKDDFKATGVEKLEKIDKWLVYETYKKNIEELEKAKKV
HYAP	ORF17_JH598129.1:32094:33023	N	N	N	Y	PITG_14054;PITG_15930;PITG_21190;PrG_77944;PrG_77948;PrG_82793;PrG_82794;PrG_82797;PrG_82803;PrG_83943;PrG_84127;PrG_85835;PrG_86187;PrG_87086;PrG_87141;PrG_97207;PrG_97208;PrG_97245;PrG_97317;PrG_97366;PsG_135176;PsG_137404;PsG_159195	0.957	35	-	-	309	MQPHNLPLRPELSTMKRTLTYLAVVALLLPATSSRPQSSTTALLDVPATASDNDPSNSAKSQRLAAPMVEEDRTWFEPAVSWIKTTLWIALGKSEEEVKEMLGMKGLTETGFTTSKNYKQFENFQNARESQLLDVWSSQKKLAHDVWEELKLQEAPPGGLEHSANFKLYERYLKIEDDNIWERMNDEDVKKWDEREGEEELNAKTEIWKSADRPPWYVKSRLNLHQGRNACRNQPNFVYFRRYLDETDNFLSKYYLGLEEKEATEKRIAALAQHKKHEMLRTWSVPRQRASGTLFVTKKKQRRDFYMLP
HYAP	ORF176_JH598032.1:23844:23410	Y	N	N	N	N	0.911	19	39	RRLR	144	MACFISLNGLIFLSRVGATRSLARRGLLVSTRRMYEDSRRLRGPVGSRPVGDCLQVSDQLIVASKKLTWITGRQLWSCKMTGSAGGVNHSMLRGLPSPTGVSVLTIPGVYLSYSIPDRLPLSARGPLNCGQTGLFVSKSMMFFW
HYAP	ORF178_JH598261.1:337266:337607	Y	N	N	N	N	0.934	30	56	RHLR	113	MTGCAMLCCVAVIAVFLLLLCSIRHLCSSVGVSCSASMRKIMSLRPKRRASLRRIRHLRCRCEVCKRTWIVGGLVEYIYIFFSRACGNQSVFEKVDPARREADCRQQSKDGGE
HYAP	ORF179_JH597964.1:27830:28216	N	Y	N	N	N	0.966	23	90	RTLRAKFSVSALPTQDRAASNAFFFVDCEEK	128	MRECPLFSLSQASLIFTSIGAAHDVDELSVAPASVSFASLDTAISVAAYTDEDTTDTDNLFAPAPSWSCKDPLPVGSFGSQKEAIHTVKRTLRAKFSVSALPTQDRAASNAFFFVDCEEKTINNSTGC
HYAP	ORF183_JH598105.1:455520:455762	Y	N	N	N	N	0.993	18	36	RPLR	80	MTSLSCLLFTFVTPVWCRLVRLLVYTGICMVSFVKRPLRFQLIHVEVNTVKGSTKSTLVLLVCTFFTVKNYVLYHSVRNV
HYAP	ORF184_JH598026.1:89108:90148	N	N	N	Y	PITG_22880	0.982	23	-	-	346	MRHLGVLLLYELAVLARLLTKADDVAVTEAVTSTKMIGDTASSTATHSNVAIGRFRRLDETEERALPVPSSVIQQSVPPTGMALIGSWYKSLGPTIKSSFASFADYKPGPSMVGHFFGALLPKLKNSIDAHVWLHNGETADSIFKKLRLDAGLDKVAYSPRFYTWVEFVKLLIEHKGAEKWSIARVVSETYSDVELARTIDAAKTREDRRLAKYLKAGQTSYWLHPKKTGPEVYTLLGLQDKKGKENIFNLPEFYRWYEYVTKEYQGDSAVRVVEVLAEHYSMRELGHLFNTAKPRGKLKKEYCVKVETAVGKKLKFVLLTMARKKEAMKKKAEERKKKAEEGKRK
HYAP	ORF185_JH598628.1:152542:152961	Y	N	N	N	N	1	19	49	RVLR	139	MSKLFLLVVLALVGCARGDALSATSDGKLTKLTTPNGDQGTQSEQDGKRVLRAISARTLFEGQDGVIPYITTKTKARYGAARKVYKKLGHKKTPVEALVRREKPFGSWVMDTIISAKNWVVKHAVAFWRFITLSKKKKK
HYAP	ORF1855_JH597876.1:354680:354333	Y	N	N	N	N	0.983	14	53	RVLR	115	MSFTFLLLPIAVGVVLRILDPQPIIWGYHLVSVCAAFLTSGGQYSSLEEKSTRVLRSKYNSFLMSTNQKLKLRICLSICQDMLPRVLYIPFIVPSHMWSTSDDRSSTSLTDRRSP
HYAP	ORF186_JH598070.1:373548:373883	Y	N	N	N	N	0.907	28	40	RSLR	111	MSIVSSNICLLVLYLFRLDLLVHTTVSNYIHLVGKRCRSRSLRGCILLLFQQHVGHSLHLRPQPRRHLVLIDLHIEIVHSLISCHLLDVTNALNHLPQRQKLPQPRVACCR
HYAP	ORF1893_JH598543.1:32608:32363	Y	N	N	N	N	0.969	23	31	RHLR	81	MHRLTLKTYPVLVSALFTSSRAATKSSICRRHLRAISHNMLKVSVGATSDTKVTITLVLCWIMPKTLSLHMSSRSRTLYYT
HYAP	ORF19_JH598149.1:9523:10005	Y	N	N	N	N	0.995	28	41	RVLR	160	MTRVRHAIRKKWRLLVLLMPMLGHLMWQRLPWKALSQVWCRVLRSERFNMCFLSRRHSRVLLWLVLHLIRSLPPRRRMSKRVQVHRSSVAHVAPEQRAENPTFNRASDRSFSSICCCDAFMRIMRPSSPISILRILSFVSSPLSWAGGSTTSAGAAAALS
HYAP	ORF1975_JH597778.1:220694:219927	Y	N	N	N	N	0.998	22	55	RLLR	255	MQCIATLLFFATAMLSARGHTQSHRYFPDHLHVEPGVVAELAIIAGFVVCLYGFRLLRVLIFLCGFLAAGLLFSATLENTFGLTNWVLAASWIGCIIAGIAGGCVALAFFPFGVFLAGTMLTYAFTSSLPYRLFPDAPNTALDVVVTLLGGILAWLLVQPFVIIATSLMGSIAVIWGIGYFAGRYPSDGDIEHFHLHEKDWRTWMYAVPVSWWAYLAAMLLLFVVGILKQARDASNARNRSHIGRYTGRRSNILP
HYAP	ORF198_JH598187.1:427335:427706	Y	N	N	N	N	0.977	23	42	RPLR	123	MYVLELIVVLSSVYCFFTVALGEHLDEALNLAIRKTGDLMRRPLRLRLWERESLGHQRKATRLCSASERTMRRRPRSSTRWTRLRYQQRCEPSKRRQPELRCDDWCGKRSARRLREKRSTRRR
HYAP	ORF201_JH598440.1:142747:142965	Y	N	N	N	N	0.993	17	44	RRLR	72	MWCWCWLWYLVLNALGRRDLWLDMMSPARTWASSWPTQQTSAARRLRQRPAAEVAEHRGPSLGKGSRPWTSR
HYAP	ORF202_JH598246.1:131014:132429	Y	Y	N	N	N	0.966	24	56	RSLRVQEQEEDKKDGNDDTYGYGFSSINEER	471	MLLIMHLSYIIAVLVSVGTTVQAISESQQLEPSAVVTTNAAQSVESTQSDPRVSKRSLRVQEQEEDKKDGNDDTYGYGFSSINEERAVPPSIVGEVTKRIGMEAPDAVTTALTAMNKLDDLHALKSLELSAGAQAGTPSAQDVAKITLLRNKVDVRRNNAATMDAISAGKGVLNPHGDLTTSLQYADAVSMYKSLFHEKTGMSMPRFREFFAKNAPAAYKDLDADTIYSTYHLNKLRKELDPKTDAKLYSTGKVVLDKIEKNPIALKHFGLLKDTESQPTQSVMFNSASIVGTIDEKMEAVGLLIRARGLTKSLQQKKAAQELAQKIAPATKSDDITKWVDANGRSAVTWKWDMSIMKQKAGIGPKTARDSDAYKKLNGLIMARLADKGKAKKNTVRFQ…
HYAP	ORF21_JH598113.1:33828:34274	N	Y	N	N	N	0.941	35	49	RTLRTEGGTITTAEQGPNPTHGTSTLVETQSSNQEER	148	MRSSSPVPSTSHSTMRHFFSSFAVVSALVTALSTSSTIAELSRPVQARRTLRTEGGTITTAEQGPNPTHGTSTLVETQSSNQEERSSLGSFIGSRYKWIQMFLVDMWTKLRLMGVDIWEFSKNRQLTLKGFVKKQKVKGKTFVSKLKR
HYAP	ORF210_JH598005.1:59318:59575	Y	N	N	N	N	0.953	21	32	RLLR	85	MLLATWLHCWIPSLIQTTSANLPRNTQREHIRLLRLRPELTQDARTCRGTMNVGQVLRCVCHLYDHMSIALVHRWFRYSFKRMCP
HYAP	ORF210_JH598563.1:231247:231504	Y	N	N	N	N	0.994	20	33	RSLR	85	MRSLHVISLLFLALPDLKALVGRHGHVEAQLSRSLRYKNAHFRVPLFNQVVLLEQRDLAKELGQPSIRHLGHNMRRFVGIFHLLR
HYAP	ORF2113_JH598637.1:828166:826631	N	N	N	N	PsG_134166	0.998	16	-	-	511	MRFLPLLLLPPAATASLPSTSRSLGSLVDCPIVRSDASPCLWMGENDHVVPSTALHNLLVQRRLVSSSQYSESEAAAYSRNLQSHMTYVEDVHMLAKTAGHAFPYYLGVSQRHLTSSPRRRLSPQDLVAQELQAAQFRLPRRLIAEVNSTSSSSSSTAAASAKYWNWCDANNSFGYSVCSSVKSQQNCGSCWAFAAADAIETAVVIAEKASAAVSLSPQQFLTCSTLATTQTFAYCWATDNGVDSATWMETEIKWESQNNGCNGGMTHGAFIDAAQNKWGLMTELTMPYDDSVPSLLSANNASSVCAVSTNETAASITGWEQIVGVDCTTSSNCNTLLRSALERQPIAVAINSEDPFGEYAGGFYSCPNNGNLASKDDVNHALVLVGYGTDAVEGDYWI…
HYAP	ORF2152_JH598637.1:748045:747710	Y	N	N	N	N	0.971	20	46	RQLR	111	MWRRIWHVLATLCQTRLWADRNDAVYQAATTDITSTMTSFWNACIRQLRAIAIREHRKRSSTIHGAMLFARIALLEHKPCGSPGVLEEVPGHPPEPPALPARLRLYQRSCT
HYAP	ORF2173_JH597776.1:236528:236067	N	Y	N	N	N	0.995	19	123	RLLRQKEDK	153	MVSVVTIAVIAVVSFVDAARMCRWKTRRSRERSLGTLTVPCPKNARRSSVCALHAVAFLMSVQSRKRKAALIAVEGGRMLSWKELWAVLGTRLSARVAAAAVPAQVVYVGLLQLRDLLSLFLRLLRQKEDKCLLLSSRKCVISIAGSGETLEE
HYAP	ORF2187_JH598253.1:11300:10974	Y	N	N	N	N	0.999	19	41	RVLR	108	MVVLLAPLWALLSCMVRCGTTLSKVKSRYGIETDTELKMLRVLRRGDVRAIKVTPKTLDATRFRIVCQLLIQRRPPAVRRRFTVLLPLLWAHVHPVPRNVDYGGSSCS
HYAP	ORF219_JH598320.1:84385:84654	Y	N	N	N	N	0.984	21	36	RILR	89	MERLLLLLQRLLLGRSGGQATLAKQRIAWRSYGRGRILRVRQHFELPTTSWKACRCRCCCCCSHRHYVQEVRRRPWNVDGQWFFGALVS
HYAP	ORF221_JH598357.1:190630:190842	Y	N	N	N	N	0.999	21	47	RSLR	70	MRFRLFLWWCLLGRTGTGTASRTRAIKARNPRGPGPKTSQSFGSSHRSLRQQRRRSRFRRACRRLGNRRR
HYAP	ORF231_JH598017.1:83075:81729	N	N	N	N	PITG_05841;PITG_05846;PITG_06308;PITG_15679;PITG_15732;PrG_73724;PsG_159073	0.999	20	-	-	448	MRSLPLVALVTRLLTYTAATPTSATTFSFESVGSSPTGANGQGTSSSSLRTPTSSSTELANDEDRTVSLTEGLGLKATEGAELLKGISGTGDKLVGATKLQDIAVMATEKTALEKQEAAAALKKGMKAKGNLGKEVLKGHGGSWVNMPGAGDHYVLTPDTKTQLARAEIERSKQVALFKPGQKTPDSLRKEMTITPGMKIVPENFLKSRVGRENERKDENRRVLTCSVVSNTDENPNHQVLLISSSNPKKKEWLLPKGGWDLDEEMLPSARREVIEEAGVRDFFCFSCRHLSLRQVRANNRFVIEQVSVKKAVRKLDRRDIIIKDGEKETGYVYHPVAMNARVVFDQWSESIRQRIWVRDTMAEAMLLNVRISQPSMTVFLYFTQVTYDDAINILKDER…
HYAP	ORF238_JH598050.1:50855:50364	N	Y	N	N	N	0.903	32	49	RFLRFKEKPANGGDFATGQGEER	163	MHTTRSSKTMRLAVGCILVGAIVHLDTGVFSSAVKYDDQRVATTAEETRFLRFKEKPANGGDFATGQGEERLTARGVMRAMDDLFNQKTAEQLVQRRKQDENDAFFSKLLTDVDYQADRFSEWKVNYDRNFLIQWMKDEGQPQETIDKIVRLFKLHHEAGKAK
HYAP	ORF238_JH598349.1:237790:238398	Y	N	N	N	N	1	20	48	RSLR	202	MRLSAILLLIVAPLHLCVGEVVLIPATMENPLLRSAPSTNADARKGARSLRALNSAGISQLLEPFTTKVKSFVPRTAAYAAAKQARVKKAAAARTAQIEQKSEENQAALLKMGLAAFGQDVSSAIVKANSQNSFFQRDGSFFLILFKRGKSVDDLTGMLESACQTSDISVEVAVRDTVRQYKLYREDPKRREISFLLANPAS
HYAP	ORF24_JH598226.1:64743:66143	Y	Y	N	N	N	0.988	20	54	RSLRVQELEDK	466	MHLSYIIAVVASVSATVSAISDSQQLEPPFVVTTNAAQSESVVTTPSDPGSSKRSLRVQELEDKEENGDATTDGDDYEQRMSGNFFSSVGVKIKTGLGFGATVSSPAQTALQKQPELLAKANTLKMKTGAQVESLSMQYAANVAPAMKKADPKRFKTDKYLEELFQGSKAAKGLKGQTSEAILRERLLAPYRKLLDDKDMTADKFRATITHGSPTMTDEAVGAIDIIYSTLVIDRLRKTMSHYSVDQKVNTQSKEAWWAIEGNPVALTHFGRLMDDPTKLNDVVHELGKVKGGDDAAHLILKAFSFFEVYKLKKLEHLKLVEDIAENRKATVSDWVYEKTKQFDQEPLNLQKLKAEANIDIFRTKRDDIKYDMLNGVIASRLSKGMNDASFNQQTEIIE…
HYAP	ORF240_JH597877.1:115294:114962	Y	N	N	N	N	0.955	27	51	RPLR	110	MPSLQSWRMSFITLCVALESRPLVGSSRIKMLGFDSSSMAILSRRFWPPDRPLRNMSPTRVSRQVPRPMPSRTSSTRLSICFDLTVVGRLSLAAMRIVSSTVKDPRSESS
HYAP	ORF240_JH598621.1:17285:17797	Y	N	N	N	N	0.994	22	49	RGLR	170	MARGFVYLLLFFVHAMRKTMGRLPPSPSANWKRGTGERRQCIGQKLPLRGLRRSFFSYSLDLAQCSKNQLIDVSSMDKPMHGSFKSAVGHLEYLCTGPCPMIDWCGGYVGIDTRAGGTAWPDDRKGYLFRMKSGRWISHATTSSVDHRTKSMWIVGRDLAIRECVSKDVV
HYAP	ORF2402_JH598094.1:818729:817086	N	N	N	N	PsG_130409	0.994	25	-	-	547	MNHYMRLVSAIAVALLALGSKTSATSSQLIPLESADDDQQQPPPPTVSLADLPSLKLHVTLHRTAMALHGESEFDVFAIPVLSEDGTRVRYDGYATFVEGHLCITYALVNGAPYLTTNDSSSNAETVRCIPSSQLPFDDIIPAINEATPIPSASIGGKAIECEGGTLLKTSFGGIRYAICSLGPAGFTAYASDVTIDVNYLENFVVKIPKTKSNDGSACETLVEAIALTPTGLALVSGSDLPIPSRSRKLMEASHMSMLGFFSCSCNSARRPCLFIHGLGNEKEEEGLMNSSPHFGWDKIQDHAPCCTSIKYVALNTVDYGWTSPALQRKLCNRSLSISPSSDALSRTIEDTIVVTHSMGGLMFAGALANAKCHLAPSSTWVALSPPMFGSMASDHLVN…
HYAP	ORF242_JH598667.1:235217:235555	Y	N	N	N	N	0.983	24	31	RLLR	112	MRSSLSSLFLLWTSSLELRLRLGDLRSSCHRLLRLRLLAPLRRRFFSCITFSSRLRLLLRLLALNRHLSLNASTLRSIRRVIQHLSSSCRRLWKSTLPQQHTTNTTSTLVYT
HYAP	ORF244_JH598038.1:97778:96510	N	Y	Y	Y	N	0.953	30	65	RLLRAREIAADEER	422	MLTRSGPPTPPTKMRLISFALATSTAILARDTNSSRTRGSTVTNASLPAIFRSSVGNHNDVVVKRLLRAREIAADEERTPRKLPSFDKVISELFATLHVEETYPPDLGKKIINKLRTFDREAIKHYYEKQYEDPIMATKKLIEASSLKHQRTHGPFDMEMYREFYHDHLHKETWISHWVQDGLHKAELHPNVVFKMMINAEKRPVLGADSRSLFATTDLEALHKYIERFNEKEKSRTPASLRQTLSYCIRDEAGLASFLSIAKQNSINAPFVWKEQHRLFMGWIGHRKTIDQVADMMKIPGQWKDAKACPFLDTLIGYVTVFAQTYPAASTDIVSCLVIKFGHLYAAMLIGEAKEVNIDVFAELEKVLFQSWTKGGTNPLNFDQADFFAEITVGADDKA…
HYAP	ORF245_JH597976.1:91723:91238	N	Y	N	N	N	0.99	20	67	RLLRQHRVGRSIGMGTIVDNAVHIEIKGVEFGEER	161	MDLQVLFLFYCFLTLETRAEATRALLVELRARSDAVDCNVHELLGLDNVCDETVQVRENAVELGFERLLRQHRVGRSIGMGTIVDNAVHIEIKGVEFGEERHVRDGLVQKRIPLGHVAVEAGNAHGGRGDTRSDREGGRWFSIGGDSGLMGYDGMKEGERS
HYAP	ORF247_JH598194.1:86548:86760	Y	N	N	N	N	0.99	25	38	RFLR	70	MRLIHAVLLPGVIVLISNGNLLQAHVVSGDEMERSARRFLRHDAWAAGGQVKVFNRLGRLVESATQGWDL
HYAP	ORF252_JH598035.1:52589:52002	N	N	N	N	PITG_06419;PITG_14788;PITG_15424;PITG_16737;PITG_16738;PITG_23054;PrG_76309;PrG_85042;PrG_86023;PrG_86600;PsG_131119	1	20	-	-	195	MRFHLFALFLVVVMLRARADSGLVFRASGDEATPGLEYNSFMGQQATNTSVGQEQEDRDLFGFDKVAKVLVPRFKQLQGLPRIDESVKDAFETLGLNSMPISRDEIIREHLVTKFFSCREFNRWAKHVARTNKQDRYAAMFDVLQATFNEKNVATLIILAKDSWRTQAWREAGDGAVRVVVLARIRVRLYSDEYL
HYAP	ORF256_JH598152.1:28417:28638	Y	N	N	N	N	0.952	16	45	RQLR	73	MRCSFSLVFTCRAACLSPYSAFCSRHFFAVFRLRIHRVDPCISLRQLRHTEKQYPHPDFLLPNLQQLQSSTPC
HYAP	ORF2576_JH598253.1:225766:225527	Y	N	N	N	N	0.946	26	49	RRLR	79	MKQSHNILSATSSLSLSFACLETAAIATTRVFQSARTVFWAVEFHVKVRRLRLVRQMHLVVAHHSRKQTFNHKDRNPFS
HYAP	ORF26_JH598190.1:12752:12982	Y	N	N	N	N	0.997	18	51	RVLR	76	MLTLVVLVFLLLQRLNLLPSIHKKSSVLCLEFSVVPHVFNVLLQLGIVDKRVLRVVQIVVVSTVETVAPFVSVLKH
HYAP	ORF261_JH598060.1:38113:38355	Y	Y	Y	N	N	1	20	41	RHLRTDHSESEERMYSGFNTYKVFKTGPLIDEK	80	MRLRSAVLLLAAAVTSTKTDALQAGHPYSRGVDNTDDPVQRHLRTDHSESEERMYSGFNTYKVFKTGPLIDEKRNTSRRE
HYAP	ORF2652_JH597777.1:1060918:1060703	Y	N	N	N	N	0.962	27	54	RQLR	71	MPLPRRAAPWFFACQPLSHFFCSTHSVTLSLLRSLSGHEVWQAARDLSKSGMARQLRAVQAAEAPDQARGL
HYAP	ORF267_JH597993.1:129438:129187	Y	N	N	N	N	0.995	23	46	RNLR	83	MGLLSSSFALSSLLCCSDELEACHAVSDHPHVRSMSNTVSNNTRQRNLRILIIMRPCIFAENSVHSYQYFWCHLDGATVHYIL
HYAP	ORF267_JH598602.1:133403:133699	Y	N	N	N	N	0.953	27	34	RALR	98	MIPRCWPPRVCARLWTLLCRSTPTSAAERLSAHRALRMQCVCTPKRTPSRMPTPLPCSLPSWCTSTAAAWVTSPLNLWHRRWQGSVGVGDCRVAENVL
HYAP	ORF27_ABWE02003125.1:7859:8182	Y	N	N	N	N	0.988	17	32	RALR	107	MRLLLSFTACSSLARTFMSASRRATYSGVMTRALRASSRVFLQSSQCSSNSMQSALRSSVRAARLNSSIRCDLIWRASWSLKTSVRFVPRVIRAVCSSRRSLVVLMR
HYAP	ORF272_JH598269.1:132937:133191	Y	N	N	N	N	0.903	19	48	RLLR	84	MALPGIIIFSGLVNVIVTACYSSFVPFLLLMHCVRESLNHGAVAERSRLLRQGVDAPQWPSDSRAIAIQDFYVLLQCFLLLIPV
HYAP	ORF28_ABWE02001950.1:53517:53837	Y	N	N	N	N	0.99	21	42	RQLR	106	MWRILCSVCVTCLWIQRNRARFEQEDVTIAGSVQEFWDTGVRQLRAVAEFRRFETKIQGAHLLLSLRHLDRAPRAPQVTSPVQPPDSQEEPALLTGLRIYQKSCTH
HYAP	ORF28_ABWE02002753.1:4346:4687	Y	Y	N	N	N	0.974	25	46	RSLRTHQVRGYEERVGNLGGSLEVVAFFDRISQPAKSIEDK	113	MRINYFVVVSFAAIASMTAEGVKAIEPVVPLVHDITKYWHGVPVDRSLRTHQVRGYEERVGNLGGSLEVVAFFDRISQPAKSIEDKAANADSILEHLTEDKLFGGISLVVQGA
HYAP	ORF28_JH598215.1:12671:12378	Y	N	N	N	N	0.991	21	42	RQLR	97	MWRILCSVCVTCLWIQRNRATFEQEDVTIAGSVQEFWDTGIRQLRAVAKREFRRSDTKIYGARLLLSLRHLDRTPREPSPQVISPVQLPTHKRNRRC
HYAP	ORF28_JH598637.1:50679:51026	Y	N	N	N	N	0.975	20	41	RPLR	115	MRRRSFVVTGCGTLGLTSLASTSSSLSFTKMARRLQPMITRPLRRIGHCTTRRSRALILLKLASVVQEMGKSLSLPTSLPSRDVVELFAAIGWTALIDLLPVFTLFFRSDCEPQG
HYAP	ORF284_JH598659.1:133787:134248	Y	N	N	N	N	0.992	26	54	RELR	153	MLSRRKMVQVTLLCAIVGVPRCVSAVKIDSNEVVGILKKVIKEENAAYVLCDARELRLYLAKKDGVWLPDDDDLDKLIQTEGFFDGMEEMRASWRLGNPCLFDFGLLLEEGVVHVLVVLPPTMPVPQGGAITMGGVTFPFMQTMEVNQSVAKF
HYAP	ORF285_JH598517.1:276974:277204	Y	N	N	N	N	0.919	31	40	RGLR	76	MIAVLRYSLSVSWYLILLLRYSVLVLRSLTANRSFSLNCRGLRSLHPTIAPDCFDPLYHKPSLTKLICRTILQHHT
HYAP	ORF293_JH598687.1:226775:227056	Y	N	N	N	N	0.905	19	44	RRLR	93	MHDACNALVVYLVTAARASICYVSTGRSFDSARTDQTLMDMIGRRLRTAPTPTTSIRAPYNHDLHHSIDVRDIDPGKVLPSRAATPDPFMILV
HYAP	ORF297_JH597944.1:82097:80994	Y	N	N	N	N	0.98	18	51	RNLR	367	MHPKLLLLAFVEQEVHAEEKHTSHHRKGRGVVRISSRDKALVFVVLERTQRNLRRRVDRRQSQTAVQHTEKEDTVHVRRLESHVEMGIVVMDHRRAHVRVQHHELQLHVIGPVRHPLSTLQLVHVERVREIVLHTVNERVPRNFSIRIQRNWLVTTVSVTQHLCRQRSVFAMVLHIGHAEHTALLKSPLRHSVGKLGVRKHFVVKELVTEEVQRARKDKTCVVAALDGRDETNLIAEQQIVRHNFVRDGLHWVSRVRADRRHECVKSQNVVRLQRHAHTRKRHRFRLQSQRSNDALRGHKVLSSDHRVVDVTVVRDRVHVVEHDVAPLLKLDAALERKVTLHLGELLAGRQEHVSAFLNKVQQVRLA
HYAP	ORF299_JH598714.1:247968:247705	Y	N	N	N	N	0.997	21	34	RRLR	87	MPAASSILATTSCIASSCEAASTVETRDATSSSRRLRLPPTITTGTQWSLTTSSSSPWSGVAAAAVSVAGAWCSSPLLATMTCCGDC
HYAP	ORF2990_JH597776.1:862701:862312	Y	N	N	N	N	0.999	18	49	RALR	129	MPLQLCALPVVAAGAHGAACCACGRHVRCSASKCCWLVTGRDASIARARALRCRVWHVAQGLWFCAVSSASQYAVSCAAQPGNKGKRCCRGVGRRQDELVSCCWLQIAPWEVSFIYDSVQAKAQFAGCV
HYAP	ORF30_JH598703.1:51888:52133	Y	N	N	N	N	0.904	22	55	RSLR	81	MMLSRSKQLKWLHWLFRFKSAARRPGLSSTLTCCSLATMLWRTGSLPSSKQKRRRSLRSGLVFTTRRCGSVWTCWRSCTRG
HYAP	ORF300_JH598543.1:744918:745325	Y	N	N	N	N	0.963	21	32	RKLR	135	MLFLRLSCVLASLGPFAVVAKKGLAYTLNLPRKLRTHPVFYVGLLNPYWDLSQVDRQALEPRKLALPQAVASESGGQVAPLSRSDSFQTSTKELESRQECAESDLKSREDCSLRESKPHGLQPTHRPPQALLDQN
HYAP	ORF301_JH598375.1:272755:272982	Y	N	N	N	N	0.994	24	34	RKLR	75	MPTPYPRSVLLCVNLLFLELLVAERPRQSTSTARKLRERAHRVDTPIYLQIFAPPMFSGNMIPKKKRRCDHKFDT
HYAP	ORF31_ABWE02003560.1:3652:3152	N	N	N	N	PITG_09224	0.918	32	-	-	166	MFSSSIPMRQFVFLAIFVAAFVTLCGSFTSAENVATISEEDAENKAFDFTKITEKRAVRGAQESQEDQDGTEEERGWNMKTTPFSEIWSKFRGKAPLQRTPSIPRTSVHPQPNSQQVANVAQKVQKKPRSTWGKIFIALKILAGVGFAAAVFGAIYGLGGMMSDYY
HYAP	ORF311_JH598059.1:51646:51350	Y	N	N	N	N	0.993	18	50	RNLR	98	MSLLSFFVLSSSSSSLALLEWSWVITVRFYLKSSTQQMVLCDTICGGPRRNLRKGSRLLFQIERSIFLFDFLVIRAPRKSTIIWGSFKITHRRRSLCL
HYAP	ORF317_JH597971.1:72401:71487	Y	N	N	N	N	0.997	26	54	RKLR	304	MASRRQMVQVTLLCAIVGLPRCVSAVKIDTNEVVGILKDAIKAKNAVDVRCDARKLRLFLAKKDGVWLRDDGDLDKLIQTEGFLDGMEEMRASWELSDPSLFGSGVMLEKNVVHVLVVLPPITSIPVGPCIFVGGVQMPIASTMTTSPRAEFWKAFQTIKTPVVADAVITLPGKTLILNQREFGSCIYVRHCYPQLWDMCRSIFDDKKKTYLRLVILGNPGIGKTFFGFLVLLYLARDGKTVVYENVHLEWERTLFSGDMVIKGSHMDFSEVLLQPETFYVVDGVRPSLTTAKTILVTSPRAEI
HYAP	ORF319_JH597954.1:106760:106152	N	Y	N	N	N	0.992	36	64	RVLRASDVPNEVAAGESRSPKSLWPWEVEDK	202	MGHTKCRTLPLPPTAMVKCTPLLALTVIVSAGSDALSDPTVKRLAKLATINQAPATQSNSDSKRVLRASDVPNEVAAGESRSPKSLWPWEVEDKLAPLKEKLISTSADDLEAGGSAKKNALPMTWRWLWQNQIETKKTPIDEISKEVQTAMDLISSKATHEELNKAGVSVSDYVKALKLTLPEVDVDVVNRGMEYNIHLGNK
HYAP	ORF327_ABWE02000278.1:120704:120411	Y	N	N	N	N	0.994	18	56	RALR	97	MLTSASCFCCCLALASSFMAKWALRGARRARVELVSLSARRRFLSPSAKSEDPCARALRLSSSRRWFLLAFCRWKSQRLWCSPLRLSARRFQHFLLG
HYAP	ORF329_JH598066.1:65155:64757	Y	N	N	N	N	0.905	23	47	RTLR	132	MPCFELIMNAGILTFLLSPVESVIVYGHTSTVWIIITPVTCSACARRTLRANVQPPRDITTICTQSIISRSISNSSLSDEMRQPQNPYLILHRFGVSKWAGTVKRISNDHIALLNRLTRAKVAWDSDDLNKH
HYAP	ORF33_ABWE02002719.1:2117:2497	N	N	N	N	PITG_04266	0.998	21	-	-	126	MRVQYVVLVAAAALTSSTHGLQGVSDSAKSLSLQTTVEAKHEPLVDSRTDRFLISESNDLPLLVASTGYAPLSSLQEGGNGRHMRVENDISPSETRSWGNSKQTEEQKPGWLTRIYRYFWRKQYKE
HYAP	ORF336_JH597899.1:21988:21752	Y	Y	Y	N	N	0.997	24	49	RFLRDGETTAAAVDNAAEER	78	MAMRFTVAVFAVVAPFVCTTSDTTPVPGTHKHTPTLSYANAEHGGEITRFLRDGETTAAAVDNAAEERTLVLPDMLPR
HYAP	ORF342_JH598554.1:172052:169641	N	N	N	Y	PITG_06246;PITG_09732;PITG_10341;PITG_10347;PITG_12791;PITG_14685;PITG_15105;PITG_15110;PITG_15114;PITG_15123;PITG_15125;PITG_15127;PITG_21740;PrG_86199;PsG_136920;PsG_139045;PsG_141933;PsG_145414	0.995	19	-	-	803	MHYYAITLLLAGLPLSCAYNISASVTLEQTTASFRPQGHLLVDNPNSVQQHEPLLRSAKRVYNTSEERTLFPGVEMVVHQLEASPLKADKSMWSKGWTRLKKIVRGSHGQLQFGDDVVMTLQNLDKEALTRKYKVPNQSEKVSLLEALTARYKIGPVANALAAVKQDPKSTVAKDIADNLYKEQIKKWQGEGELASYIAGTLGIEHDGMLTQKLKMVEDYIDSIDKKPGIKNHLLEALTTVLGGEKNVASFVGEAKMNVEMKNGAEKLEGLLMQKWQGEDMHPMNLFRRLEMDKNAEDLMSPMLETVEEYVTAFNSKHPGSKFSLFVYARKHYKDEPLLNAVIAARXXXXVLGGEKNVASFVGEAKMNVEMKNGAEKLERLLIQNWQGKNIHPVNLLKL…
HYAP	ORF343_JH598035.1:110742:109546	N	N	N	Y	PITG_06419;PITG_14788;PITG_15424;PITG_16737;PITG_16738;PITG_23054;PrG_76309;PrG_85042;PrG_86023;PrG_86600;PsG_131119	1	20	-	-	398	MRFYLFALFLVVVILRARADPALKIEASKEKATPELEYNSSMGQQTTNSSLDQEQEDRYFLAKASSLVKVAKRLVPTGFEHPQGLLRIDESVKDAFKTLGLKSMPISQDETIRAHLVVEFFSSRKFERWAKHAARTNKQHCYAAMFDVLQDTFNEINVATLIILAKSSWKTRSIGKKLEKAQFEWWFWRGYGPDYILMRILDIQQLYLPHYSRLDSIHRRYSDFIDAKGNLPGPKETVSSAYEVLRLKSLLKPKVGYSTKKLAVEYFSSRKFKRWTNHVTMKSKKKRYAAMFEVLVKVHGEKKVAKILALANDSWRTRSIGTKLENMQFRWWFYEGHQPDGIPKKFFGLTIEDMPNNPWLQRLHKRYSKFTKKQTTAPIPVLAIMRPSSKREEKPRSP
HYAP	ORF345_JH597840.1:184987:184691	Y	N	N	N	N	0.951	23	36	RTLR	98	MSFTALCRAKWRSSWRLRSSWARNIRISWMTSQVTRTLRFMWRSCSGRFSVLVVSARNCATLLMSCDCLVVVGSRSAPTSTTCVIIEPLFAETLLYLS
HYAP	ORF348_JH598278.1:175853:176191	Y	N	N	N	N	0.959	21	48	RHLR	112	MIFNTRVLARLLLCVCVCVQQPSFDGSNDLSLPLCDFAQRKIVELFSRHLRDSGPVNRDVVKNSRKNVDTRRQLAPSLWLRDGTSFHGRPRKGKGSVRIGSANLQKISSLFR
HYAP	ORF35_JH598031.1:59202:59429	Y	N	N	N	N	0.919	31	53	RFLR	75	MLQQPSWVRYYKFATSHLFAHLALCHLTWSFMIQSLVWPYVIVRQSPTPSLSRFLRSPERLGLYRIPRQVRRTVC
HYAP	ORF350_JH598002.1:2101:1265	Y	N	N	N	N	0.932	24	50	RVLR	278	MVAILQLVALSPSSLRTLGTTRALQRTGHVIQRRGHCIRSTFHQRRIGFRVLRLHLLGSFRRFFRDTVSSLRRFVGHSVGSFRGVLGHRLLRGSELVPQCIEAVESRLARRVHQPRDRVLQRLLRARAFALGTVHFVIDRVTHAFVVRLGRVAQILQGRMGVVHRALGRFDGRVRCVVAACPDVFARFLELLHGLVRPVHCGLEEGRGGVFGRLVRVVIVGELAFERVQVARSFSSAAVHEVLQLGELLLGRVVGRLVRHVISDGHGERRGSGGWVSV
HYAP	ORF350_JH598389.1:166778:167047	Y	N	N	N	N	0.942	23	44	RPLR	89	MCSSVRLLLLSSCCSVERWLSARRTSSLLSTSGCGGVWNCRRSRPLRCCGVAVSGTRRSAVVNWQRSASVSAAATSRARIVGMSCDAPR
HYAP	ORF351_JH597982.1:36249:34609	N	N	N	N	PsG_130409	0.96	17	-	-	546	MWTLLLVLSGGYVAFLQDPRIMQVGGTQTETFDALSGDSVGTSDWPSLLFHFTVKRNSMHLYGRSEFSMYASPVASADTTSILFDVFATIDDPTAVYNYTLVNGVSYLQQNPLVAGSSFSPSVRCLRSDFSGFPPISSILDALNGALPVTELSGSMGSTIKCEAGSIFKVSVDDFDFALCALKDVGFKMYGVDMDIEVEYLDTRVHIVAPVIQADDDNDDDECEADVLLSVVTPIGKSLLTGTMVSKDKRKLAPAIAFPFDDDVACTCKSKRRPCIFFHGLGVKKGSPMNLDSLPYWGPIADHAPCCSSMKYAHLNTVNHSWVQASQQQAVCDRALAVSNSSTKSTIRDTIIVTHSMGGLLIGGAIASGSCKLDPSSTWVSIAAPMSGSMGSDFAQDVC…
HYAP	ORF354_JH598667.1:264463:264185	N	Y	Y	N	N	0.922	36	55	RSLRSDTATGGGEEER	92	MRILLPASALGVSRFGTIRLLDAVLLPGCIVFASTSESLGACVLRGEEMKVPARRSLRSDTATGGGEEERSFRFLDFFSSCFGKSAALPQDG
HYAP	ORF368_JH598146.1:259204:260160	Y	N	N	N	N	0.915	21	39	RPLR	318	MLGAVTSGMFVSALGANARARLMTIDALTDSPENKPAPRPLRAHVPDLEESMFASFAPACARTPTPAEARRPAAGPAPSGQPPATTASYTTSSASQRKMSIRKFDGTELYKRLESGFLDWGRTFLRAVNMAESSCGFTWSEDVKVDLLGHHLSGTAERYFHKQVDTWWNQRPTLDYVMCQLLATFKTTITASQAMKLFMQKKDSKRTWAEHYLYMVAVSDARGGAESLVLNNIVHHASPELMNVMLAKYDPTRVDYLRHAEDLAHFAQSIELGSGAIGCEVIAAHVDSKRHAHLLRMRHSGSRKADCRSKGKRRSGSL
HYAP	ORF37_JH598127.1:3298:5100	N	N	N	Y	PITG_06246;PITG_09732;PITG_10341;PITG_14685;PITG_15105;PITG_15110;PITG_15114;PITG_15123;PITG_15125;PITG_15127;PITG_21740;PsG_136920;PsG_145414	0.999	24	-	-	600	MMNVRSVFSLVAAATAVLAHADGLPHPNVMTNSPSAKHGRVTKGQSDDPTVKRLRTNIEVVDTVDKRTTSELRSFADLCMSKFIEIVNEQFSSELEIMMSRFFPSVNPSEPKLNNHYLHMLLSPEVDQTLISSLKDRYGADVVITVLVEAEKHGDKKIKEIATILWEQQLVKWLDDELSPEKVLAELKLCERPTSGKLETLEAYISDYNAKYFDDIKLVDLLKSMLDGENGLAPTLLVRAFLGEEVNRFGDEVVVEVLVRAKMADSSDADVKELEKQLFECWISDETTADDVFKWLKFGKIETLDAFDTQVEVLENFIKALNNEQKSTQDDLLMVMINGFGREDKLAHTLWSAKMLSPGEGSKALDLEEQLITKWKTEKLSPSAVVERLRLTESLSGLT…
HYAP	ORF37_JH598375.1:90297:90614	Y	N	N	N	N	0.961	20	36	RILR	105	MQLTELVLASCSISASASCNEPTSSLSPCRHREHTRILRRESGGDAVTTDKHWLHTSFSHVSQCRFQANGLNFRWQTPHVRPRANTCPRSRFGSLFFGLCCNSGN
HYAP	ORF38_JH598002.1:72699:72935	Y	N	N	N	N	0.906	21	36	RKLR	78	MRCRLTLVLSSAVKISSVIGSVCRLLVGTVRFPPSRKLRFPSPCALIVRCSLSSSEWSNMLVRNCGRRLPTISPSASP
HYAP	ORF396_JH598146.1:295003:296022	N	Y	N	N	N	0.997	21	74	RRLRRREER	339	MTLFWLLLWYIIYGRSTASADHRLDTVIREAEKGFDVCLVCEFENFKDVRFCSLCGERLDTGKKFANRGNRYTRRLRRREERKRAGNAAPCRLTERQVRARKRKEWTRKLDVEGNMFWFRAKEGSGPLPPARVGKVIRFVKPNENVKMPGQVIGPVATCSDMAVVEPAKMKVFHEIADMDIIPATKWNAAARATGEVLEDNTQMGVERRRETLELVAKDFLSKYAYFVKSTVLLLVPPEVEFLKLSIHRDFVFEESMEHLGCIDEKYVRSAMRINXXXXLTCVLSASLRTSRRALLFSMWRAPGHGKKFANRGNRYTRRAQEKRRRRKAARANAAPLVG
HYAP	ORF396_JH598500.1:306365:306970	Y	Y	N	N	N	1	19	49	RRLRVAGATREYATEER	201	MTKAFLLLVPALIASSSGDTHLAPVAGKPVKGTMSNLDPANQSKLDDKRRLRVAGATREYATEERGFMATGEDELKLLEQPLIAKLVGDPEDGVSTSMYSRVADWFSTGIWNQEVPKVKPIVDKDQIAEGMIWNGASHDELYKAGITSKVYRQALFDGLDVKSPTYLKDKKQVDIRCRAYENFRSVQPHLQAYIRSLHRIE
HYAP	ORF4_JH598148.1:4617:5012	Y	N	N	N	N	0.993	20	49	RHLR	131	MRLDILLFTLSSSTSLALSYSLPMDPAHSSVHTLSAADRHIGERVTRQRHLREEPANEARNYSDLAVEIKRLVEELDSRVLEQADISLLDRHYAGDYKAFRSDLMTYGYQTRFAEQYKLFKKLGIDFKHNY
HYAP	ORF4_JH598149.1:7128:7364	Y	N	N	N	N	0.999	19	42	RPLR	78	MYTCLTMLVFLSASPCAATCCARFDAPRVPCDERVHDFTFCRPLRQVDVPLCVMLSELALNFFDATSESFLTSAVGAA
HYAP	ORF4_JH598153.1:14700:15263	Y	N	N	N	N	0.978	20	38	RQLR	187	MRLVHAVLLPGIIVFVSNGNLLHAHALHEDETGVTAGRQLRAAASEVFGLSRASFGLGKAQDPLDKFFRKIINSRKPIETSYSAKGIHEKIIKAYDRHVFESKKAHDRHVSKSKKAHGRHVSKSKMAHDRHVSKSEKAPIQYASVADYLKKIYPGTDIERIVSTLKRHDEVGAKDLGAKLQTAVASQ
HYAP	ORF4_JH599079.1:578:270	Y	N	N	N	N	0.919	20	38	RRLR	102	MSWRLTWICCVFSSRPQDAFVPAGSLVWLRSSSAGWHRRLRFLVSSRCCHTCRGTQSLLQSNGRQLTMRLSRLLNLRKTTMTVWTTTTMRTLMRISSMIRNR
HYAP	ORF401_JH598500.1:312664:312443	Y	Y	N	N	N	1	19	49	RRLRVAGATREYATEER	73	MTKAFLLLVPALIASSSGDTHLAPVAGKPVKGTMSNLDPANQSKLDDKRRLRVAGATREYATEERGLHGDGGR
HYAP	ORF408_JH597899.1:87381:86980	Y	Y	N	N	N	0.996	22	35	RTLRTEGGTITSDEQGTDPILDTSTLAEAESSIQEER	133	MRHFFSSFAVLSALVTALTSSMTITEPSGPVLAQRTLRTEGGTITSDEQGTDPILDTSTLAEAESSIQEERRNGFLMFVNWIKNIFIDIVSFSKRKGIDMSTGIKKLHTSSHAKGKKGTTRVNGFFKKVKIAL
HYAP	ORF417_JH598517.1:230017:228887	N	N	N	Y	PITG_09732;PITG_10341;PITG_10347;PITG_12791;PITG_14685;PITG_15105;PITG_15110;PITG_15114;PITG_15123;PITG_15125;PITG_15127;PITG_21740;PsG_136920;PsG_141933;PsG_145414	1	20	-	-	376	MMAPILLAILAAIAVPAPADSSYASTATTSSLFTQVRQLTEDHADASTTRTMRSDEAVESSEGRSLNDVANFARKSASKLANFPKTRFSSEMKTFRKYQVNENALETLQSPNMQKLMDFYSHLREVNPDTQNTLIAALTTTYGEDVMVSALAEAKRSGDMEVHEIAKWLWEQQINGWLNGVKSPDDLVKSLRLHEGHLSDKLEALEEFVTAHNEKNSGHVVLIDLLKSGPGGEGKQASLLVKGATGGNPTNAKTLKIEKLLLAKWESLNLSPEDIMDRLKLTETIEDMTSPKLATFMKYVAKGDAEDAMREKSLLHISTKKFGNKAVAVALVRATDDVFLKTYVKTLKTHILEGWLSDGISAKDVFELLDVGGQSR
HYAP	ORF42_JH598140.1:42086:42529	N	Y	N	N	N	0.941	35	49	RTLRTEGGTITTAEQGPNPTHGTSTLVETQSSIQEER	147	MRSSSPVPSTSHSTMRHFFSSFAVVSALVTALSTSSTIAELSRPVQARRTLRTEGGTITTAEQGPNPTHGTSTLVETQSSIQEERRNGGLLGLFRRKMDFKTFTSYLQLLGIRMTTKFKKLAVKGLAGLSKRKIVLGGFLSKVKLVV
HYAP	ORF426_JH598006.1:129313:128774	Y	N	N	N	N	0.985	18	36	RTLR	179	MDFVILIFTSLVVFVAGHHFSFHLEPWLGCFGESRRTLRRYHIRVCKVQRSSRPREDFTFRLRRLWEWCVHRSKVFRPFHNPLVETWRWSLLRLKHIVYLLSTIQWDLRLYSSLHCERFFQLTLLIHHLDSRRASFKVCSHHPRRPGGTLVSHRSYQEHSVVGQFLQRHAIEWLYQLDP
HYAP	ORF426_JH598696.1:105027:104566	Y	N	N	N	N	1	26	52	RYLR	153	MEAMRASNLLLLLTVVAPTCNTVFAQAVVGSPQDKRFTVSDFGLAHATPPTRYLRGPNAEGGGQASKAADRISRYVAKILRSIGFEDAANERLYALWEKNKRSGHDVAMKVTLALGQPKKNNPDGLKISHYGGYINYRQKKDPIWMGRKLRAS
HYAP	ORF448_JH598047.1:127143:126760	Y	N	N	N	N	0.998	20	49	RHLR	127	MRLHILLFTLSSSTSLALTGSTTMDPFHPSVDTLLAADRHIGERVTRQRHLREEVGPETLKVEQVTTMIAKHESDLMALADSLDIHPLNFLVALKTWNEKPISVADQYQERWEIKNGDTTPSHPHRF
HYAP	ORF449_JH598543.1:248899:249762	Y	N	N	N	N	0.99	30	34	RRLR	287	MTTLVVLVLLAPVLLLSVVCLVLWSSLRSGEKRRRLRKHRKGDTHVCSSDSLGAKLQAETAGTLDTVATSKSRTFRPTGDRALQGTIGAIPQLVLDGVYRLTTEVPLLMVNQLDHQLFCMTRVGARNTRLRADEKNAELLSSHQGDFPGLSTWSDDEAPEEEMSDSSWDEDDSEEGDKKLTEEVVPATTTAPSHLFFDGLEFYLAVSQVRERTVRTIVTLGMAKTLTTLREQQLNESIAIIEQQYPDFTCLSTSEESPSLQQLVEAGHPPMDLLTALQLPWHKVNSL
HYAP	ORF454_JH598048.1:348058:348447	Y	N	N	N	N	1	16	51	RHLR	129	MATCLFLALLLVSAGHNTPTYRALCRITSVARTLSFENRRVCRTLLPLELRHLRRLSLAIFIELAFTIARSSSLICTSVVVARAFSLRRAVTVNLPSFLSCSSCYARFIRPHNVASMIASIGMSFSMRA
HYAP	ORF455_JH598083.1:405265:405810	Y	N	N	N	N	0.926	17	48	RALR	181	MSLSTASRRLPVATSATSCICSSATWSRRLELSQQLTLRRSSRRLDSRALRFRTCWLSCWMRRESSSSADDAAALSTTAASKLRHRRWPLSAAGMAWSTPPNEKVLGMDVRRRSAAASDSSRAADSDEAGATTALALSTTRSAVGALDMLRLSKPMGETKLKRGDNWSTCAPERKSNNDAH
HYAP	ORF46_ABWE02009597.1:9419:8967	N	Y	N	N	N	0.984	16	92	RSLRDAQTRAGATFTLQAGPYSGLEQNVKARVLVAKKLKTDYEDR	150	MILTFVFALCTGVACLLVIARHLRQTRFTNSTLGLHSFCILCREAHPLGVFAWLRYVLGKESPQIWENDNDGVKMYFEAYMRDNCISPDDARSLRDAQTRAGATFTLQAGPYSGLEQNVKARVLVAKKLKTDYEDRKYVSMMNKLSSRCT
HYAP	ORF462_JH598126.1:342094:342411	N	Y	N	N	N	0.914	39	40	RALRAHVIAGKPVAVEDK	105	MGLFPIHPSLQKTSFRGFSSVCSFHFLMALATITPVAALRALRAHVIAGKPVAVEDKELVFLDASGAELQRLDKHSATAYHSKKLDKSYDLLAVYTCFQYARSQH
HYAP	ORF463_JH598667.1:222489:222220	N	Y	N	N	N	0.959	26	26	RALRRSETEVPEGGALRSGTAAVDGDDER	89	MTVQCVSFAHFCCLVSLCHVDLLQARALRRSETEVPEGGALRSGTAAVDGDDERAATGWTQKLTNQFSTAKSRKAKAAQKANDEDTELA
HYAP	ORF468_JH598611.1:100970:100755	Y	N	N	N	N	0.988	24	56	RSLR	71	MLQWARRSPRARSIATLCRVSFALFEPSALSCRGLSSAARSGAAKRNSLVSKTCCRSLRSSCTARFGGHTL
HYAP	ORF477_JH598649.1:128234:127986	Y	N	N	N	N	0.942	30	35	RSLR	82	MTSRVVLSLVRLHIAMTWLIATPWSQIGATVLRCRSLRRPTTRISRVDWGMGVLLTVDTQVTKNRLSAIGNSMILVRSENHT
HYAP	ORF478_JH597876.1:288595:288822	Y	N	N	N	N	0.946	21	46	RHLR	75	MKGKQASLVSVSLLSRAYQSDRCMWTFSLQAVKVVQNTCDKYEENRHLRYEIVMAFASDVGKGFVNRLYFGASSN
HYAP	ORF478_JH598412.1:353477:353734	Y	N	N	N	N	0.975	16	39	RKLR	86	MTAIVLLLLCQVLKPHPSTFTAEHDLLVRIHLYRRIGRRKLRGLGKTRRVNHTCFDVVLAFLDLVLVPHHVLGQVLFFPIHTGAHG
HYAP	ORF49_JH597831.1:129144:129464	Y	N	N	N	N	0.983	30	48	RALR	106	MQYPCGALISSSWLSLLCCHSHCPLPIHCEDLKLVRIFNDTSTSSESRALRRSMYSPSIRTNVCCCPREHTHDGSKSQRKIRLTTIIASAASMTTAPKSYTSFCHR
HYAP	ORF49_JH597989.1:84096:84482	Y	N	N	N	N	0.972	24	53	RYLR	128	MWPVCIVSCITLLFSCRYMPASLQVLDPTSVQTNQLRSSQRKAANLLSALLSRYLRQTDQEGQKFTKDLCSSPSAPHFQFLAAPVTRLLKYHVGQYSAPRRERLGGISHPWGIHWSLLCGVQAFSRGV
HYAP	ORF49_JH598388.1:80406:80636	Y	N	N	N	N	0.93	17	31	RHLR	76	MFLFVFVWIYVCGGTGNTMLSRTPTWIWPRRHLRRTWLCSISTRTLLLWQLPTRKPSRCCATCRPISCDTRRARRL
HYAP	ORF497_JH598187.1:180917:181165	Y	N	N	N	N	0.94	27	45	RLLR	82	METTLQSLALPALLLLLFTCNMQLLLRELRRTRDKLREAALELERLLRQVAGCQLERVRDKALACLSKRRDAHCERLAGHCF
HYAP	ORF499_JH598554.1:52630:52259	Y	N	N	N	N	0.998	26	42	RPLR	123	MWSARSRRALTLILSGFSSWRYVSAIARRLRSLNLSGLTLLRPLRKRLSQLVRSSCSPSTEDLDSTAGASSAVPFDSLVLEAGSAVAGSTPLMQRAKTKRDRMAGWARVFRLGYRVSGGAHKE
HYAP	ORF5_ABWE02001897.1:542:303	Y	N	N	N	N	0.967	16	46	RVLR	79	MRFALFPCSAQCVLQAPCGDQESREYQSRREVCFRQGWLSWRSEARVLRRDVSTAALVRFCSASHIQMGRLHDLYGGNG
HYAP	ORF5_JH598135.1:18180:18419	Y	N	N	N	N	0.999	21	43	RRLR	79	MVVLLTCFFVPIFALDCVAALGRPALRAKELANLTPNRLHDLRRLRRSFLGSQSPGNGSLPFSFDAHPFHVHRSVPSPT
HYAP	ORF5_JH598243.1:10032:10355	Y	N	N	N	N	0.972	23	47	RMLR	107	MVRHSTLPEALAITASCSLTWASTRTVAMHWAMTGVIRARSSSRRWRMLRRSSGARCRVPANADPSYLRCLSRTNVRDKVEVVGGVLVDTDDTWLEQCCKDTRVRKA
HYAP	ORF5_JH598382.1:4051:4860	Y	N	N	N	N	0.995	31	46	RGLR	269	MLQFTSMNKKAVAVSLALTTMAFAVGRAEADTSIDRQPDHSEFSERGLRNVKLAEVDHRKVVAGENAAFFRNQKDSGAAACGIAHAEAAKITYIQSRYGIPLVLSELDCNTLRYSSTRWISQLDPVPFWQTAEYPFGIELRLGVEDRFTTDTTSKDFEHSAAFQYSVRAQGPFGLGAYITSNILIDESRSFRDGNEYDFYGVKDGIREYALQLASHPFRGAIGVATGGRTYVNKIQYDFANVEAAYFWGRGSGRTKVTLGKYDPSQDTA
HYAP	ORF50_ABWE02002381.1:52561:52908	Y	N	N	N	N	0.975	20	41	RPLR	115	MRRRSFVVTGCGTLGLTSLASTSSSLSFTKMARRLQPMITRPLRRIGHCTTRRSRALILLKLASVVQEMGKSLSLPTSLPSRDVVELFAAIGWTALIDLLPVFTLFFRSDCEPQG
HYAP	ORF502_JH598420.1:185711:184794	Y	Y	N	N	N	0.994	25	45	RLLRAAHLDRKLSEER	305	MQSILWFALIASVVFLVLVDLASGLNGLETLSSGADVDELTTATRLLRAAHLDRKLSEERAFISGESIGSWWTKVTEWLRVKFELIIAYIKQLRVKSNDVKDDAATNDAAHAKDDAAANKAARAKDDASRATYEAARANYEAARAYDDATRAQDVAALEAARAIEATDIAAYTGANAEYEQSMFLNGFVKTIDLHNEKNAPIMTRLNKSLDEAKKSSTFREIADGVNESKVALVVHEKQDGYLLWILHLKWAVEAKSPKDVVERILKDLGTHDVPHLQERAEQVKKAYTIFLLYVERMSRATHPK
HYAP	ORF506_JH597840.1:74580:74224	N	Y	N	N	N	0.994	19	78	RGLRRVARQASQDHYPRRRGEARGLDDR	118	MSALTHLLSLSLLLSHHGRPLGHRALRLGRHGAELCAQHGVPRVQSLGVQPLARQSGRDRAARARRGRAPARGLQGPRGLRRVARQASQDHYPRRRGEARGLDDRGARDVHGARRHPH
HYAP	ORF508_JH598219.1:412162:411692	Y	Y	N	N	PITG_07587;PITG_07594;PITG_07597;PITG_18609;PrG_79397;PrG_87087;PsG_135626;PsG_135627	0.999	22	55	RMLRGAQDFNEDNTVEYSPSSGAPKKTFIEDK	156	MHLQYVLTLVAAALAASKGSASVAGPTHDAKTRNLASQDQVYLIDLLISETKTKRMLRGAQDFNEDNTVEYSPSSGAPKKTFIEDKLKDSLSSLETTTRFYDRWYESGYSIEQVIRGLEESKSRDLNETYMSLAKGYAAYVEDKENQTEVEPVDFK
HYAP	ORF51_ABWE02003125.1:6131:5859	Y	N	N	N	N	0.995	25	49	RALR	90	MTRKRPRPFAVRVRVAFLVAIVQARRAAVMRTAMSSRPRRLALRHRTQRALRHRAQLELRHRARHALHHRARHVPRHRARYVPRHRLRRS
HYAP	ORF51_JH598062.1:36343:36675	Y	N	N	N	N	0.999	21	42	RQLR	110	MWRILCSVCVTCLWIQWNQATCEQEEVTIAGSIQEFWDSGIRQLRAVAKREFRRSETKIHGARLLLSLRHLDRTPREPSPQMTSPVQPPDSQEEPALLTRLRIYQKPCTH
HYAP	ORF510_JH598343.1:146462:145848	N	N	N	Y	PrG_76309;PrG_85042;PrG_86023;PrG_86600	0.998	24	-	-	204	MKLYHPLLFVIAASLGTARSTLASGGMETPASGAQEPESSSATKFLKTRSTNDHDEDRKFASTQFNRVIKFLKDNFTPANPRDQLEPRDTPKEAFKILKLDKKKIYHDARIRKKDVVKFFSSRKFRAWFEHVKQYRGPDAYEDMFKCLDVIFGKENIKTMIEKMQKAKKTRELGKKFEAERLKRDENIKKWFDLVKAIAETEKP
HYAP	ORF513_JH598621.1:203138:202911	Y	N	N	N	N	0.996	19	43	RYLR	75	MWSLVLLLGSVVQGGLHTVRPQRQDRDLEVVCSDSVLEREDTRYLREWETQGCVCIVCATNIRQLLRPPTPCVWV
HYAP	ORF523_JH598628.1:210709:210395	Y	N	N	N	N	0.949	25	47	RSLR	104	MSRNRHDGLHPNSLFSLLFLFLHAESILDLALQQQPPLARQHQRNRRSLRATDVPALGPLWRDPPVSRPPHARPRHRQDRGPAAGTTADVARAGARAGKRAARS
HYAP	ORF53_JH598167.1:6712:6323	N	Y	N	N	N	0.915	21	29	RRLRPYFHFTEDR	129	MSLHCLCCSTLLTFPIDGYCDQFYVDLRRRLRPYFHFTEDRKAHPHAVFLSYLSGTTHPLAFCYDISGLCLTWIAMQYAGVAFEIMDVRRCLVIWSSWYFVPHIVSIGLLAFFSLSPPRRPAMEKKKAE
HYAP	ORF544_JH598312.1:239798:239517	Y	N	N	N	N	0.999	25	38	RYLR	93	MWRQMILLWAVMLVIKILVAQLMSLIGNLNSISRCVHRYLRTTRTNGSNCPQTFSCITGDSTGTQTVFRVHRVGFWIWPSEIFGWQHWFCGIC
HYAP	ORF546_JH598467.1:10801:10571	Y	N	N	N	N	0.965	21	39	RGLR	76	MSRRMFRIMKMLMLLYCVFAVADTDLWIMCKFTYVSGRRGLRSKNSSRFRYVASIHSILRVTLRTLNFRRYRTHSA
HYAP	ORF549_JH598476.1:308877:308665	Y	N	N	N	N	0.988	24	34	RRLR	70	MQCNLGISGCCTLLFLSDSTAQASRWVSSWGSERRLRQCILACSPPECGRYSPACGPHACCRACTESEEP
HYAP	ORF556_JH598219.1:298048:297602	Y	N	N	N	PITG_07594;PITG_18609;PITG_22828;PrG_79397;PrG_87087;PsG_135626;PsG_135627	0.999	18	49	RRLR	148	MQLRFLLLVAVASSTKAISTTAAANEGGPKLRAKDYPAPVAVAVEEINRRLRASDLDSPIEGTPHHSDWVKDPLDGQVFLEHLLHRALTNPEKMNRLFNQWYDEGRSAEEISFGLSRHASRDLEEAYENLRLNYAKFVEAKRFPQQSN
HYAP	ORF559_JH597888.1:99064:98732	Y	N	N	N	N	0.954	23	38	RSLR	110	MSKKALLCAALHVWMRFVAKYAMPLASSVTHSFTARWRSLRRLLNVTLCSRAACTCRRLSGIIDNRSAGYLAHLVHTNYDTSCTYMRFSCTARPSGFCALNSLPELQLVH
HYAP	ORF56_ABWE02002901.1:4823:1728	N	N	N	N	PsG_128425	0.997	33	-	-	1031	MSKTRFPSDILMTPSNIQLLLLLLLHLLSVRSAPSPSSPPKLLTDHPRHDSRPMAPLPRHSSDNPAAVTCAAVSDPLHPGLTIGGYELIERSELLGVCKEEPTLWPVQTRDKMAVVVQRPFQKEPTLVCPLPGAAGFQVPPLPQPLTGIDDREEESPEGPVLEYHYGIEETKRIYVNAHYRLKKKFDAGSHGEVWRATRRHARGHPQDHFVLKRLFLELGESMVQMGMREAHFGELLRTEPHVTRFVEYFFRSVDVMEKKEEEEKEEVQAQATPELWLVFYDEGKSLRQYLYEKLQVVNGHGHGDAGVVLQPSPFWKKLRADGRGENALREIMCQLLQAVAALHARGITHRDIKPSNILVSIPPSTSITATPSKPVVKLADFGSAVDDYTLRNLYAAPG…
HYAP	ORF561_JH598343.1:330655:330263	N	Y	N	N	N	1	26	91	RMLRDRDLVLLIKEDGKALGLVALPDDR	130	MSHHAVVASWLLLITGRLCALSCAARPVSRARPRIRFLLAAAYRRRLGFVSGQRRLARCCCCCWLHRSVFVLERALQLTVLLCAERFDVARMLRDRDLVLLIKEDGKALGLVALPDDRTDLRALRERVLA
HYAP	ORF563_JH598219.1:285571:285311	Y	N	N	N	N	0.948	24	45	RLLR	86	MTRTLSTSFKWHLIFVLASDAYARSESSDPEVFGTDPYVVTPSLRLLRCHLELSRASFEMTACSFGTAASKSSVICCSVNTTFVCP
HYAP	ORF57_JH597866.1:184056:184298	Y	N	N	N	N	0.945	27	45	RSLR	80	MGSTSAFPCLASRSALAACMVRKANSVTWTSRATVASSFSLHDARSLRSGAPAIRRATRRTSAASYSFALPRQCMRLSKL
HYAP	ORF58_JH598078.1:29668:29997	Y	N	N	N	N	0.93	29	48	RRLR	109	MRTFVFLAGCNLILNFIYGAFYLRATAATILPMCAKQVSNLCSYEQNRRLRLCRSRCDCYSLAKRMPVKRVYTPELLLKMRRDMEAGEGHREFEIERLVVTKVHTCCCS
HYAP	ORF582_JH598412.1:144878:144660	Y	N	N	N	N	0.931	27	51	RTLR	72	MSFLSCISSPSVAVGSLSLLPTASDGDSSSIASGGMGGFVSTSRKRRTCARTLRASYLSRTIRSVTPLVTVS
HYAP	ORF606_JH597957.1:663574:663906	Y	N	N	N	N	0.913	19	54	RALR	110	MRACSLVVHRSAILAAVATLIDLKQQCTCLDAFNMFVLRVVAMLVHARALWSPRALRALYPLSCFKCRLKLCNNRVRRSKRINESLQYRKRQIYHNLRVRRVSEAIYAPK
HYAP	ORF610_JH598326.1:179449:179096	Y	N	N	N	N	0.969	20	56	RKLR	117	MRVVLRLATIVSMIGKANANVLPEPVLERPIMSEPFIITSNDCVWTGKRCVTPALRKLRCVSCDRSNSSSSFWSTKPLSSATGSSVNTPSSSVLSSSTTAALRSRGADEYQCTECPV
HYAP	ORF617_JH598714.1:43138:42899	Y	N	N	N	N	0.913	28	41	RFLR	79	MNIHRAPPKFSALPIVVLQQLSTLSQQACCDFQGTAGLILRFLRVSSQILFARQHVSTLQMNHLLLAASIPPGYPHIRS
HYAP	ORF63_JH598055.1:53920:54231	Y	N	N	N	N	0.955	29	46	RCLR	103	MYMAMSWRTWRSPWKLLSTFSVHESAFARSTSSPSDRRKLKVMIVRCLRDVRDTSPILTVSSAVTSSGTARRSISELMLLNSYLRARRRSKHPDIILAIFRKR
HYAP	ORF63_JH598448.1:158079:158372	Y	N	N	N	N	0.935	21	56	RLLR	97	MLCALQAVITVFAWNACVRGGSRRKWSLFERVQLAVFRVTILCRRSHFASVKRSARLLRRIKATWRCASANTLTASWVVVRSDPVAFMRTLTRAVVT
HYAP	ORF633_JH597776.1:178633:179097	N	N	N	N	PsG_140885	0.997	24	-	-	154	MTAVSMRAIVLLHLLVAAHVCYCGLAGADQEEVVKDQQTRLNEAGVDKGSTGQRHVRIDPSNDKEDEERVLFFSKLGELFKSKKLTTTSVEKVRKNSDVVPPLQKATSDGIWQRLRAHFSKLKANASPIEKAFFVVLFILFVASGVILSGTAFS
HYAP	ORF638_JH598105.1:461474:461860	Y	N	N	N	N	0.98	27	54	RFLR	128	MSARTLRARWISSWRASLICLRSARANASSIAHLSRSLDAYCRLVRNFFSCFSRFLRYFSSTRTAFALPWLSFPSSLLPEASLVISSSAIEPIGSTVSDLRSLSVTSVTPFCPFDGASMLIVSMPICA
HYAP	ORF638_JH598211.1:395900:396118	Y	N	N	N	N	0.926	21	49	RVLR	72	MTTAKGYALGELLFLRLVVGLLLLEDHGHLGVGQTRLIAEIDAQIQLGRVLRVHHVLRVRRHSCGLARSLTA
HYAP	ORF644_JH597957.1:39011:39328	Y	N	N	N	N	0.999	20	49	RMLR	105	MKKYVVLLVSTLLVSSGRGALSIPTADKLIKRTTSNLPPVTPPEISMKRMLRGADRGIADASTFSFLKPVIYWLKKKKDAIVTGSTNAIKNLEEEDRVTVAQRSS
HYAP	ORF667_JH598440.1:134412:134194	Y	N	N	N	N	0.993	17	44	RRLR	72	MWCWCWLWYLVLNALGRRDLWLDMMSPARTWASSWPTQQTSAARRLRQRPAAEVAEHRGPSLGKGSRPWTSR
HYAP	ORF671_JH598483.1:66337:65852	Y	Y	N	N	PITG_13045;PITG_13047	0.984	26	51	RYLRDDKGTFGDQNTAMNNKDEER	161	MSKSRYTMRLICVLLLAVVSQMTVSSYVADAKDVTKPANQGTGSEQLKARRYLRDDKGTFGDQNTAMNNKDEERIFEGVFNKLMALFHGSIDAKQVKPLIQETHILEENVANLQAIPTASKKGLSQFFAENPAIKKEIIVAGVLLSLIVAVPLTVKSFYPA
HYAP	ORF672_JH598294.1:331228:331013	Y	N	N	N	N	0.995	17	33	RSLR	71	MVQLLLLLQLPLQSTAFGTGRSTSLHRFGRTTRSLRLYTQYRGTPALELQRDGTPPRLQCLAHFRPLSSLF
HYAP	ORF692_JH598375.1:187030:186767	Y	N	N	N	N	0.993	27	48	RFLR	87	MGPNIIRKLWISGLLAVFSSSSSTLASCFAGKKWKGRTHRSRKISWIRFLRFWGCRRHRRGKGLRIYQSIITWCRWGVNASTRHSRS
HYAP	ORF7_JH598560.1:3931:3704	Y	N	N	N	N	0.987	21	33	RKLR	75	MATACILAPVVMTSSTTTTCLPCHSDCVANAPRKLRVLVFISMPACVGVSITLVQPCVSSGICQRLCTCFASSSA
HYAP	ORF709_JH598703.1:91840:90278	Y	Y	N	N	N	0.931	18	46	RSLRNEESGRTRHTGRDDR	520	MSSHVLETLVWLAVVDAALIVLRLSSPMKNDDEFCLSKTAENQLTRSLRNEESGRTRHTGRDDRATTEQVLDPRTRMILYKMLNHRIVTEINGCLSTGKEANVYHARLPDGREGAIKVYKTSILVFKDREKYVSGEFRFRHGYSKSNPRKMVKLWAEKEMRNLRRLRDAGIYCPAPILLRSHVLLMDFIGRDGWAAPRLKDAKISDNRYRECYIYCIKMMRTMYQKCRLVHGDLSEYNILYYQTKLYFIDVSQSVEHEHPSANDFLRKDCRNIADYFRKTGALNPMTTQELFDFVTDPCLADKDVDDRLDEIQRMIADRPEERTNQEQVDEAVFMSTFIPRSLGEVLHSEREQLAYQQGTMEKALVTAILRLEVDQRVSVPASSMPGTRIMDLLNEEDD…
HYAP	ORF711_JH598455.1:61644:61276	N	Y	N	N	N	0.976	25	88	RVLRSADIGDGDYEEER	122	MNKSWRYPHMRLHYVGPVVAAALAASAHGLQVVSDSASDLQRTDEARQQPYINDKTKRFLTSEDKDLPLLVTSDGYASLLPQGGDNDRVLRSADIGDGDYEEERSKIKKRHKRKSHGHGVLD
HYAP	ORF729_JH598294.1:157693:157343	Y	N	N	N	N	0.989	17	51	RGLR	116	MALRLRLSSFLACLRSSFDSRSGAMADPACFMILGAVKTLVTCAVFQSLPRGLRIAASYSSRDVKGYGTSLTLYLAAFLSFFSLMSTLSRRASLRLAKAFCLASIAVVLAFCSRAS
HYAP	ORF735_JH598219.1:299724:299470	Y	N	N	N	N	0.954	25	33	RILR	84	MSIAGLIVYLPACLSIWLCVRLYSFNIRQHTYRILRLIATLHVHLTVYQPSSSKYYDIIGLPAVAMHVFVDCVHACFKSKGNLL
HYAP	ORF754_JH598637.1:671704:671964	Y	N	N	N	N	0.973	17	40	RHLR	86	MLRFMLFLVESGATITASTVATADAPGTTDAAVVGAIVERHLRSISLASFVKSIQSYQYTQCIYPICFILLVYSMHLDFFLCRHIS
HYAP	ORF77_JH598032.1:102517:102888	Y	N	N	N	N	0.989	22	42	RLLR	123	MPRRRQLRLMVTVATPSCCAASRCDMWKYWAISSVVKSKTTRLLRTFLLGLAPGWVRVLVGEMVGEAKCNGDSAGVNRNVLTVGSWRNDAAEPQCSGCATLNVLQAERGMLLIIARRCGDGDG
HYAP	ORF775_JH598211.1:260293:259757	Y	N	N	N	N	1	21	53	RFLR	178	MRLPYLALTALVAVFSSGDAVSTAVGSESVYESDVPLVLCETDESVNRANTQRFLRATVVTRDSVSMPTIMEEGMVTFPSVLCMSFSATIEKVKFSMATLEKGGKATEAMITVMSNLAESIRQATGSQAEELGLGVIIYKALHEHRNQHVFVDRVSRNKTRKELLKRIRIDHVTACLQ
HYAP	ORF8_ABWE02003726.1:6809:7114	Y	N	N	N	N	0.954	26	30	RPLR	101	MFESGLTTKFFRGFVSLACSLLVSGVVTTRPLRCSRTLGWETPLPIAGLWAGGGANRDDLTSQTVPVVLSAIESYLATFLTGGGYIPSPEQAVRLTKFLNA
HYAP	ORF8_JH598250.1:8674:9564	N	Y	N	Y	N	0.978	36	53	RDLRSADNGNEER	296	MVIKQFATSPTMSVRYAGLLLAAVAVSAHINEVNSIVFPGSLHIDNRNGHVQRDLRSADNGNEERNAILETLSNHLASAFGYLWTKEAQEMTNSAWSALRNKESSLPLYSEGVAREYIETAALNTLTAEHRLARAEAYMVSMIVALRGVENPESLRNSADNLQQFLINVWKTGKKQPAQVFELLEHVPYEEGNASLVNDSKFAIWMAYMGKTFDHQFKNWADVQHNEQLRIEGDKEKKGGPDYVEGTESRGKKRGQTEAPDLEPGLTPKQKRLKRMELQRVKKILLNINLMGIGRS
HYAP	ORF808_JH598126.1:558962:559192	Y	N	N	N	N	0.997	18	51	RVLR	76	MLTLVVLVFLLLQRLNLLPSIHKKSSVLCLEFSVVPHVFNVLLQLGIVDKRVLRVVQIVVVSTVETVAPFVSVLKH
HYAP	ORF81_JH598121.1:49756:49508	Y	N	N	N	N	0.954	21	31	RLLR	82	MTIGTRWRTSTLTRVWRATAATVGSTLAACRLLRARAGGKTRRMSVHDVSMMHGSSIMTVEQRSRRKPRTQLVSRAMRLRKR
HYAP	ORF81_JH598349.1:252684:252899	Y	N	N	N	N	0.982	26	39	RFLR	71	MRLNAWQQGRVSMASVVLIIARCSTDSHCSSVFQYRSSRFLRALPLLKTSKYPASIPNVNLRLEKARRGLT
HYAP	ORF811_JH598320.1:321123:320854	Y	N	N	N	N	0.974	21	44	RILR	89	MSTRFALIVVIIHAFHLTCLRCLVEIVLSGLLQRKCHCSTVDGRILRAGRSRFVSRTLTTPTARKSFRRSCGEQRSRVIMQIRHCISQP
HYAP	ORF818_JH598009.1:511559:511891	Y	N	N	N	N	0.905	20	54	RFLR	110	MLSVSTSISSLAACPLAETLDLSSDADNADTLSRLLLTAALRCEVKQLNFLLLRFLRPIIRFIAVDVGNLSAVYDTGVTGALSAAASGTFNVSGVDAGAVIAVCGGVSTV
HYAP	ORF827_JH598152.1:189178:188885	Y	N	N	N	N	0.925	20	44	RRLR	97	MLASPGCVILIAGMRGGVAYQLENPVVLEELQLKYDVNVVNPERRLRVYALYDIGVLLPKLHHLLLAGLVCLARLFGHHGGHFAEGTWNRISSPGCR
HYAP	ORF833_JH598234.1:54061:52964	N	N	N	Y	PITG_04055;PITG_15763	0.929	29	-	-	365	MADIITMFLYHSMLFIILLLWNRTVCIAHNHSRLSPLSKNLLDDRALLKPLAADATTGVDQEDDARGHSAFLGNLGRVATILAAKGYLLQQPRPETAFKVLRIGKNQDKLPADERLKIWIEYARNYKKSNDEEGWYKPEKVFILLVKTHPVNDVLDWFKAVGLREDADKLRDVLSKDDFPPLRKSMNQRWLDSRTRPEKVFTLLGVGNKPILLDPNVSHWILYCGQFRQKYGDDAVSVKEIVRCMQGTENVHKSLVYGAYLQLIGHRYPTLRLLTNNMRDALYERLVEVENMSPLLAYRFLRWQVGTDVLKLPRSDRRFRAMKDYTLKYASRIDRHEEAIAEYVFEHLTPAKIFNYLKVISTART
HYAP	ORF834_JH598152.1:174985:174764	Y	N	N	N	N	0.952	16	45	RQLR	73	MRCSFSLVFTCRAACLSPYSAFCSRHFFAVFRLRIHRVDPCISLRQLRHTEKQYPRPYFLLPSLQQLQSTTPC
HYAP	ORF84_JH598133.1:43700:43443	Y	N	N	N	N	0.949	17	50	RRLR	85	MRIYVTGLPTIAAVLAYSNSSSGVSAFSTTVAARSSSATVTDTDDTAAKRRLRTSEATVAKERAVLAGTKLVENVADRSVKISKR
HYAP	ORF84_JH598582.1:197076:197303	Y	N	N	N	N	0.932	31	48	RTLR	75	MERSRSQARTRRSRLCPCHCCCCHPGGVSARAIRRCRPWTQVAGNGFRTLRDAKAPNQRFHRESSCGSCSELMAH
HYAP	ORF848_JH598211.1:91567:91349	Y	N	N	N	N	0.962	24	44	RNLR	72	MSLSPKSAMTFLPAHLWSTRAPAACSCSQWPSRRLRLLRSFHWRNLRTTTRGSSLPISCKATHMRQLSGCCC
HYAP	ORF857_JH598287.1:341170:340937	Y	N	N	N	N	0.928	19	50	RDLR	77	MGCASYALVASTASCSSLERCDLLADAGFGRWFRPTSPTSRMAAIPVEQRDLRASYMHKKQREGNLRAKSRQKESQP
HYAP	ORF88_JH598714.1:246051:247376	Y	N	N	N	N	0.903	23	41	RQLR	441	MLRPFTYVPASLTASSTASVVAKSTCPKPRNSPVSRSVARRQLRISPHSPNVSRIMSSSTSQLRLPMNTLVHPSGFSSNMFFFSAVRIFNHRPPKSWPSSARPASAASGVANVTNAVPVDRPFCCGMRALVTSPHPAKYSVTSSSVAAHGRPAMKISRAFCGFATAAASPFSCLCTLSDFSPASEFLRFFDTIVVSSSSSEDESESDDDEADSFFLAATAFLATGFTASVSSEESESELDVLSSFFATTALAFTAGFSSPSSSSEDESELESELSFFLATAFLVGGATTFLEVSFSSDEESELESELSSFLATTFFDRATTFFGASSSEEESELESELSFLAAGTFLDAASSSSSSEELSEVSSFLATGFLVTTFLGASSSLELESEDELSTGFFGAAL…
HYAP	ORF882_JH597876.1:452006:452278	Y	Y	N	N	N	0.944	20	48	RRLRVALLRLPRPVQEFADAAIADQDDR	90	MRAATQLLGRCCVVRGVRAEQEPGALEPEVLITTRDAERHRAGLAADRRLRVALLRLPRPVQEFADAAIADQDDRRDQRRDQRVQGLVEK
HYAP	ORF888_JH598253.1:96632:96979	Y	N	N	N	N	0.986	24	46	RILR	115	MTTIFVTALALLAGSHVVHRRWANRPDADALVHASFDPDFSLHVSRILRCQVHILCICKSTCPLAYLLVVVLLRSYTRPQVAGMLAITGGLVLSLIACIKKYAHCTDSYFTLARY
HYAP	ORF906_JH598357.1:183906:183619	Y	N	N	N	N	0.998	21	49	RVLR	95	MRFSSLLGATASTLAHGTSASLVALSPSCSLAIDTNFDTNGCSSCACSRVLRHPTTYNPSRAREKAVVARRTSRRWPTLVPLRTVDNNTKSFCWP
HYAP	ORF92_JH598106.1:28781:28539	Y	N	N	N	N	0.995	23	32	RILR	80	MFKLLPSSSCNVFLFLFCTAHGKWTPLLSLDRILRKTYQNPRIGCTKQLNSIHLCTQYTLQRHRGQIFNSRSSWRRTNAR
HYAP	ORF94_JH597976.1:68428:68937	Y	N	N	N	N	0.908	22	47	RLLR	169	MRGRSWTVCILTMPLSNFPMAGLVPSRPVMGSVRVAALEKEDLSIWRLLRRSGPKFGRPWTSTRLRTCTTWTKRDCSTGCRYNLIPCMIYIMIHYNIIHVTGPTIPLQPSGWKVGNSTKSASLSRFAAMGTVLTSFFCESSDTSRNLDASRTLISTIWVAPTAATQKHG
HYAP	ORF94_JH598326.1:245001:245219	Y	N	N	N	N	0.995	24	53	RPLR	72	MIPIFHLTALFLSLLLSERHVTSGFLSYSILINVSIEVAYLLATSIFRHLHGRPLRTAKPGSITHTTYLIHL
HYAP	ORF94_JH598696.1:260847:261194	Y	N	N	N	N	0.984	23	56	RQLR	115	MPHCLCFWFMLFANTSFDCSYAYSKNGDGSRENAGWTTQQRKLRHSVNEEVALVARQLRAIDSRLLTTLFEHTTEVVQACRPAVTLTRYTGAATTFSAALLADVMGDTGCAIYGI
HYAP	ORF958_JH598412.1:187227:186859	Y	N	N	N	N	0.956	20	32	RKLR	122	MSFLNPFVALVTCVPSIDSATSSVLNRQTTERKLRGETAKADAITASTTNIWKLGLISCVHTFLEPLMAMKARVVDFGVNEMSSMLKIRDESILCLLSSLAIVLKSPLTDDFLTAFHTLPMF
HYAP	ORF967_JH597778.1:557585:557950	Y	N	N	N	N	0.9	17	41	RYLR	121	MWVELALSTAVTPSATTSPTLLGRPDCGFLIDCCMGVHVRRYLRRFAEVNSDVISNILVADCDSSRSFWYTSPGYASNFYIRSVPIAFLVIDLFRTKQNSFLFHVLCGHSHDCRLSTCVFR
HYAP	ORF978_JH598194.1:7690:6554	Y	Y	N	N	N	0.999	27	38	RLLRVEAPGAADADNNGNQEGIEGDTSEER	378	MKNATMRVHYLCLALLVALYTTHSAAVSLGQDEPTEHRLLRVEAPGAADADNNGNQEGIEGDTSEERGGGPFEGFSMSAIFRKILNRFKSIKQSMLEKAAAKQERLQREKVMEGVSHFRNRIETALVSFTGHEDAVRIVMAWEKTASLEILSNERMYRKEVVEIAKRLKAAAAVRAAKYAAAARAATEATARVATEAAARAATEAAARVATEAAARAATEAAARAATEAAARVATEAAARAATEAAVRAATEAAARAATEAAARAATEAAARVATEAAARAATEAAARAATEAAARAATEAAARAATEAAARAATEAAARAATEAAARVATEAAARAATEAAARAATEAAVRAATEAAAAAKVAALKEAKRSVTAAAA
HYAP	ORF980_JH598219.1:33617:33399	Y	N	N	N	N	0.992	26	55	RPLR	72	MRRSPAWRTRTALSAATCLCALSTCRRPPRPWSATFAASLTSTPRTKWSTPCHSRPLRRSGRASHGNVVVRC
PHAG	ORF1_LGTR01000175.1:630:1046	Y	Y	N	Y	N	0.999	25	46	RLLRRNDDIDEER	138	MRHLSVVVLLAVAVLLVCVDSSTASTVTSATYPTAEQSFDLESGTRLLRRNDDIDEERAGALDKVTELAKAGASKVKEGLAKAHEVGLLQTHLQSADDGMQVLKKLKLGDHIADILANPKLGLLSGFWDANHFLLSKY
PHAG	ORF1_LGTR01000384.1:339:1886	N	N	N	N	PsG_130409	0.999	25	-	-	515	MLPACKMWLAFVALLSFTIQATTSQNIPTPVTQQRQQHEHEILTQVTKTEWPSLRFTFKIKRSSMRIHGQSNFSVLAKPVLFFENKTNGIAGVRYDSVATFTEDKTIFNYTLIDGVAYVSRVSLNDGSSLAIGADAADIVPIGTIVSALNEATPMSNFSSSSSGIIECSSGNLFRVSVNDVDFGLCASGSLGFVMDGRDMEISVEYLMQQVNIVPPESAMTNHEMVTPPTPLTALAKSLLTGETIPQSTTARQLKAEFDFSFGLRGDSCSCKSTPRPCVFIHGLKLRKYEPDSSGRLPKYWGDIADHAPCCTTMKFTVLDTINVSWTDDTQQQKVCDEVLAVSETSEGTTISDTIVVTHSMGGLIMSGAIATGKCSLAASTTWVANGTPMKGSMVSDYF…
PHAG	ORF1_LGTR01000424.1:4371:4823	Y	Y	Y	Y	PITG_06094;PITG_06099;PrG_81610;PsG_138592;PsG_138594	1	21	54	RSLRVNAEDDSENPKTDAKSNEER	150	MRLTYLLVVAVTGLLACCDAAAPSDSEKTVVNSRDQVLANRELIDGGVSDNVKRSLRVNAEDDSENPKTDAKSNEERFSLIQSSNTPRYYYWFDEEMTPRDVKVELGLTKVNYVVNPVTVSIYKGYVKYYKKKCQRFKYRDADFCQPGAQ
PHAG	ORF1_LGTR01000768.1:948:1169	Y	N	N	N	N	0.999	21	51	RLLR	73	MRAGNVVLVAVAILLRSSDGAKVDTTVANLSKTSSVSDQVHPNGAVLASNRLLRSHETGLAENPATDDEVPLQ
PHAG	ORF1_LGTR01000872.1:483:977	Y	Y	N	N	N	0.963	17	45	RLLRSGDQTNAIIDTEVLTWLEENEEER	164	MLLLVTFFSAINAVSTTENGKSPATDDDTSLESRMLDLVEHERGRLLRSGDQTNAIIDTEVLTWLEENEEERMLAAPAVVKVIKDLGSKLKLSTDQLKGLYRKLRLKIQEPTFKRLQANGETPESLIKRFAAQANTVNAKGEAQLVIDYRHWLASQGMQAARDR
PHAG	ORF1_LGTR01001081.1:1062:1676	N	N	N	Y	PITG_10818;PrG_76263	0.989	37	-	-	204	MNSQCVPHFCLAPAVMRLRLVLILLLATYFVSSAEAHAISAGKGFLRGDATSSDPVNPYNSIPKFDEERDVGATQVFGMVVKAMRAKAKLTIMMGRGFSPAKAMKKLNVQNRKDKRFNSFARYYAKYLLKYPKKAANSPVTAEDAAMLVKMQQWLKERVFPQQIAQKIQKFGQNDIQKYTKLYWTMWTENQAKLSAKVKIKHLK
PHAG	ORF1_LGTR01001232.1:1068:1826	N	N	N	N	PsG_130409	0.923	31	-	-	252	MLKSPQPPLTFLNLVVVFAVLTALVGLSNAYQEATSASPQQVSMLGAPPLQLCVILLGKSMAVHGEPIFDVFAEPTLSTDGARVRYDGFTTFIQGETEFTYVLVDGVLYVVESVGNATTSVTTQTAHCLKPSIPFDSMLQALNNATPILSASFGGERIDCPGGSLFHTLIGEEEEFVLCLRDTHGFIAYGKDIVVEVQYQEGMSLNISAPFVDDMDTSCGVGASLTPINPIGHAFLTGSNETTTLIGSAHPS
PHAG	ORF1_LGTR01001438.1:939:1367	Y	Y	Y	Y	PrG_77786;PrG_83582	1	22	54	RSLRGGKTVYDDDDDDNNNEEEEER	142	MRLSNVFLAISATVLLSSGSASPAGTQATGVSTMESQNSVRSLEVGNHAGDCKRSLRGGKTVYDDDDDDNNNEEEEERYKVNRLFSTTKLDRMLGGDKEFLRYKQWKDAKVTPTKIYDLLNIERSNKYKNLYDRYWANYYSL
PHAG	ORF1_LGTR01001684.1:648:2192	Y	Y	N	Y	PITG_04350;PITG_04353;PITG_05076;PITG_06030;PITG_06246;PITG_06375;PITG_07630;PITG_09732;PITG_10341;PITG_10347;PITG_12731;PITG_12761;PITG_12791;PITG_13018;PITG_14685;PITG_15032;PITG_15039;PITG_15105;PITG_15110;PITG_15114;PITG_15123;PITG_15125;PITG_15127;PITG_15142;PITG_15152;PITG_16195;PITG_16705;PITG_16726;PITG_19302;PITG_21740;PITG_21984;PITG_23036;PrG_74367;PrG_78008;PrG_78009;PrG_78050;PrG_780…	0.997	24	49	RLLRTVNTTQDNDEER	514	MRLYAIAAIALLTRVCSISGATASKITADHLPTPVHISDETHQKLPSHRLLRTVNTTQDNDEERVITAALEQLTGLVKTGASKVSENLKYWFTSEKQYASEILHLLKLDRGMDRVLTSPNLKELSKHLETLEANIPYSKASLIGTLTAYYGDDVVAKALVSVEQLAKTPSIAKEMQILRNDQLTAWRDGGKSIDDVFKLLRLRDDGYLALASPNLEVLADYIKVVNGKTSRQTSTLLKTLTKGFGGEDELAKVLVNAKTNPFTMDKAKELETALFNKWIKRNVFPESVLKNLRLDTGVRNALTNPNMNILDGYITVINRLDPSYKMSLAGTLAAHYGDDIVAKSLVSAKTTPATKRLATKLQTQQLEGWLDSGKSVNDVFITLKLKDDHVALLVSRKLE…
PHAG	ORF1_LGTR01001861.1:579:2600	Y	Y	N	Y	PITG_04052;PITG_04063;PITG_04350;PITG_04353;PITG_04388;PITG_05014;PITG_05074;PITG_05076;PITG_05133;PITG_06246;PITG_06375;PITG_06478;PITG_09109;PITG_09732;PITG_10116;PITG_10341;PITG_10347;PITG_12458;PITG_12731;PITG_12761;PITG_12791;PITG_13018;PITG_13847;PITG_14673;PITG_14685;PITG_14884;PITG_15032;PITG_15038;PITG_15039;PITG_15105;PITG_15110;PITG_15114;PITG_15123;PITG_15125;PITG_15127;PITG_15142;PIT…	1	24	46	RFLRSTEYDEDR	673	MRAQHAVFLAAATLLASYDGVWAATSSTLSTSRAIFVGQNDITPKRFLRSTEYDEDRGVNWKAIPGLEKFTNLFKSKVSLGTLDKWVKKKLPPQDVFKRFKLDKTGTQLFDNPDVNVWAAYTRAVVNKDPETVMLSTLATRYSDDVLSTMLIAGKKSNVKGTVETATALQTEKMRSWMTAGYTPDDMFKAFKLNKAGDDLLESQLLTAWTDYMKFYNKAKKSKLSLIETLTKHYTERGVLEMYEAAKKVPSRAATGKRLEAEQLQNWLMQQRSPDDLFTLMSLDKTGDALLSSPRFQTWTKYVNNYNKEYPAEATTMLTRLTNMLDDAKLTSILVAARKVPGTEAAAANLQAEQFKNWLAKDPISEAPANVFKFFQLDKAGDDLLANPQFSLWGKYVEN…
PHAG	ORF1_LGTR01002293.1:339:2876	N	N	N	N	PsG_135730	0.998	31	-	-	845	MSALLRFAAAAGRRPLASRSASLAPAAAAASHLNGALSSSPLTPQSRGISQSNVLMKRKGGASAFAVKTSSWNRSKGNKSHNALSTKQKLKKDTAPHRTHLERMRDMKNAKRANDINSKEWAALERNEELNKELDDVFEYLNKSGPQGDYIYEPEPSLEDVDHIDALTKLNAIANADPEVMQQVDETQRAVAGLDVEDVEVEGDGRVQHELAVNDYNFLMRVYAVKGLHREANALLTRMEKNLEPIAADSTVVAVNPSDSAELALIDALETVPHVAPPNAKSYMLYATALGENGQAAHAVRVIGRMKERGVLPDVSVYNAVMRACSKTGRVSWAYNVMEKMQVAGLVPDRASFTILMNAAIAEGDIDKAFETFHLMRTHVAEPDEVAFSCLINGFARVG…
PHAG	ORF1_LGTR01002538.1:634:1866	N	N	N	Y	PITG_04052;PITG_04063;PITG_04350;PITG_04353;PITG_04388;PITG_05014;PITG_05074;PITG_05095;PITG_05096;PITG_06246;PITG_06375;PITG_07630;PITG_09109;PITG_10116;PITG_10341;PITG_10347;PITG_12458;PITG_12731;PITG_12761;PITG_12791;PITG_13847;PITG_14685;PITG_14884;PITG_15032;PITG_15038;PITG_15039;PITG_15105;PITG_15110;PITG_15114;PITG_15123;PITG_15125;PITG_15127;PITG_15142;PITG_15152;PITG_15278;PITG_16195;PIT…	0.969	22	-	-	410	MSRYQFAVLLVVSTFLVCVGAIPAATNSGSKTLLAASTTPTKLHLLSRDQSYAPSDVVWRTNKVEIDEERAVNSGVLGKLANTLKSGGSKATDKVRLWYWRAQGKSVDDVFTMLKLDTTGKNLFDSPTLNTWINYVAMINKNNPDAAITSSLTTRYGDDALAKMIAEAKMVSNTALLADKLHIAQIQAWTKNHETMDDVFALLKLDKTGENLFRSPQIDAWVGYATATNSKNPEVPMMLSLTSRFSDENLAKMIEAATKVSKTESFATKLQTYLLNGWRLDRKSSDDIFLLLKLNKGGDDIIGSPEFNTWAIYTAMVTKNDPEVAMITTLTTRYGDETLSAMLEAAKKAQGTKAMAKKLQNVQFKNWLAHDFTPTKVLDLLGMQKGLKEPNAIVWYTYK…
PHAG	ORF1_LGTR01002615.1:480:965	N	Y	N	N	PITG_13045;PITG_13047	0.972	31	61	RYLRTAVTEYVAGDEER	161	MPQKYVHRLGRRSIMRRSFLLLLVAVIALAWSNCFVDATTTVQTNKLESKNQNINGGIAHRYLRTAVTEYVAGDEERISVPGNAKELLQKMPGVSKLEALFKKNPALAKNLEKAKITEKSSKTLSQFFAENPAIKKELIVAGVLLTLIVTVPIVVKSFYPA
PHAG	ORF1_LGTR01002831.1:519:767	Y	N	N	N	N	0.972	17	41	RGLR	82	MLGRIVASFLLPIVYASNGSTSPVTPTAPRRKPPTSELQPRGLRRQKCGGASFEKCKRWKPTQDQMSQLRTNDMGSDVTTPD
PHAG	ORF1_LGTR01002914.1:169:1734	N	N	Y	N	PITG_15225;PITG_15226;PITG_23125;PrG_78446;PrG_79303;PrG_83274;PrG_85968;PrG_86250	0.96	46	-	-	521	MFVIVIPTQHGMSLHVLHNSITKRTMRAYLIVLVAASSLVAASEAASVSGEPTILSSITRASNNKRFLRSYGMEDLDTKDSGSEEERGAGEKIAKIVSPKGIVDETKVEKLVSPKVIEQAKRAKLVDDALLSPAKRAKLVDDALHNPAKRAKLVDDALLSPAKRAKLVDDALLSPAKRAKLVDDALLSPAKRAKLVDDALLSPAKRAKLVDDALHNPAKSVTLVNPKAIDQEKLAKLLDAKGIDQAAVAKLLFADVKTIDEAKLAKLVNAGIIDQWRIDRLAKVTDMKSIDEAQFAKLLGTGAIDQAKLMKLAESGIIDQQKLAKLVNSETIAQEKVTELLDPKVVETAFKTSDDQLALFNQWFVYEDAVVKRLSAGDTKTKLQNLPTLVKFNDFRTSM…
PHAG	ORF1_LGTR01003143.1:577:212	N	Y	Y	N	N	0.977	35	63	RYLRTHTSAAVDEDDAAAEDR	121	MTVKLNPFTTRNPFTKQGLYFILLAAVALACVSAATNSNSALANAATSHRAVGVRLRDVHAKRYLRTHTSAAVDEDDAAAEDRTIVTTKIADLAKPVAQTLKGFTENYGTTSALECKLINV
PHAG	ORF1_LGTR01003355.1:367:1269	Y	Y	Y	Y	PITG_06030;PITG_06246;PITG_09732;PITG_10339;PITG_10341;PITG_10347;PITG_12791;PITG_14685;PITG_15105;PITG_15110;PITG_15114;PITG_15123;PITG_15125;PITG_15127;PITG_21740;PrG_82380;PrG_85883;PrG_97293;PsG_136920;PsG_139045;PsG_140904;PsG_141933;PsG_145414	1	25	50	RLLRRNDGDDEER	301	MMRLYSVALVVAAVLLANVERTAAFELTTADYPSVVSSAVDNQNGIAPTRLLRRNDGDDEERAIGGGAISDLATKLKGGASKFAEAANLQKFVNVKKYETQLARTANIGSNALTTLTGPNLERLTTLVQKFNSDNIIKKISVIGTLTAKYGDDVLAQGLVSAERDARTDASKTAMQRLRKDQLQRWLDGGNSADDVFKLLKLRGDGYKAIRGRKFEVLRDYVTFFNSKNSDKISLLTTLIKGVGGEDKLGTLLQVAKADPRTVDKARQVETSLITKWSREGQLPANVYQWLKLYSNVDYAF
PHAG	ORF10_LGTR01000353.1:10791:11015	Y	N	N	N	N	0.954	27	56	RTLR	74	MSSRPSTSTWSTTSLESAWLWPSCWASWPSGIWPTSRTSSRPRSSSPWRPISAARRTLRRRASTSWTTTSATTA
PHAG	ORF10_LGTR01000610.1:1201:2301	Y	N	N	N	PITG_15225;PITG_15226;PITG_23125;PrG_78446;PrG_79303;PrG_83274;PrG_85968;PrG_86250	1	21	41	RFLR	366	MRAYFLVLVAASSFLAASEAASVSGEPTILSSITRASNNKRFLRSYXGEKIAKIVSPKGIVDETKLEKLVSPKLIEQAKRVKLVDDALHNPAKSVTLVNPKAIDQEKLAKLLDAKGIDQAAVAKLLFADVKTIDEAKLAKLVNAGIIDQWRIDRLAKVTDMKSIDEAQFAKLLGTGAIDQAKLMKLAESGIIDQQKLKKLVNSETIAQEKVTELLDPKVVETAFKTSDGQLALFNQWFVYEDAVVKRLSAGDTKTKLQNLPTLMKFSDFRTSMHKNQQLTKLIDTKSLDDISFALKNSNPKPMRAQFTEWFNAGITKEEFSAAIAMVQNPIKKKRFGALDNHYKMFIDMQNNYGIKPTGVKPTAAT
PHAG	ORF10_LGTR01000862.1:12705:13013	Y	N	N	N	N	0.933	22	40	RALR	102	MNLRFFRCTFGLADMIPAAFSSRFFCNVASRRASSSCFSRALRLAFLPFVLARRALASDSISFSSSSMSTGSGRAGLFSGLGSISPGRRRLGSSLTSTPSFC
PHAG	ORF10_LGTR01001010.1:5371:5709	Y	N	N	N	N	0.994	18	47	RILR	112	MYWAVLWLFYWLRASSGGERDAEAARARVLGCRGGTKTHTKKHCWRRILRAERRRLSKALLVQTLEPMKDSGTTKLLWRLVSRGRRFYCRKESVEEDMEKCTSERLTDNAWL
PHAG	ORF10_LGTR01001050.1:7396:7623	Y	N	N	N	N	0.998	25	38	RSLR	75	MFAQPTNRHRCLLLLVLCSNCSNCQMGKRCSSKPCLLRSLRSKSFGISVKGERFQVFSRLVEGKTRNIRYPQSDW
PHAG	ORF10_LGTR01001489.1:6404:8014	N	N	N	N	PsG_130409	0.99	28	-	-	536	MAEMAPPLLVVTLMLLAIAVSISSSSANGSSRLNPQNTTTKWPTLQLSFTLKRNSMKVHGQSDFSMFADPAVSVDGEKVFYNVLSTFTEDSTIYNYTLINGAAFYSSRNIANATEPSKVACLDPEFSHLPPINAIVTALSEATAVSNAPRGVNCPNGSLFKVSVNDIDFALCVSESFGFKMFGDDMDIAVEYLDTRMNISAPTLNGESLSKCASVELWSEVTTIGNALLTGKPVSIDDSRRLKAEFDFSWGDSSTCSCKSTPRPCIFIHGMGVPYELPENQNSLKYWGNLTGHTPCCTTTNYAVLDTINNTWTNDTQQQKVCDRAVAVSKTSTDSVITDTIIISHSMGNLMLAGAIASGKCSIDSSSTWVGIAAPMKGSKASDFIQESCAGNTNFVLEG…
PHAG	ORF10_LGTR01002016.1:3193:2876	Y	N	N	N	N	0.935	22	36	RKLR	105	MTVEMVAALAPYLLQSLQSSAAQLSLVWRLCQRQERKLRGCTSSFQKWFGHPPCFVTSQSSRLHNHRIFIQSHIAIGRPPPPPPSSSASVSKIPLHGHYELPRAR
PHAG	ORF10_LGTR01002085.1:3410:3622	Y	N	N	N	N	0.999	30	54	RWLR	70	MWAWPRPRPRARATCASATVATLVTSARARWTRAAAAAAARRRAAAPRPATPRRWLRRSPSWRRLLWSLS
PHAG	ORF10_LGTR01002391.1:2408:2172	Y	N	Y	N	N	1	21	39	RYLR	78	MHLYCLVLLIAAVLLAGASATTSMMERSLTAQGDKSTQRYLRKNHSTDEETEETGFGTAVEKIKRLFTSKVSDKTLQR
PHAG	ORF100_LGTR01000253.1:1525:1199	Y	Y	N	N	N	1	24	54	RFLRSKTKDDPKDFGTEEDDSSERADKDER	108	MPSTSAIFLAVVALLSACNSIAAGQAMASDMTWADSVFLIRMFGNTYDNDGKNRFLRSKTKDDPKDFGTEEDDSSERADKDERPVIPASFKSLAGQIPTIVFKLFFRR
PHAG	ORF101_LGTR01000262.1:2166:1528	N	Y	Y	Y	PITG_08074;PrG_97294;PrG_97295;PsG_139173;PsG_139178;PsG_159174	1	18	29	RLLRTSTIEEHESEEER	212	MGVSVVVLLFVATLALARPLTTGQGGVKRLLRTSTIEEHESEEERAAVSGFSKLKQTASGLKADVKIQTWLMSKKSLDDVFMKLKLNEAGPNLFKSPKLKTWVKYRQLYNKKNGIQDSSGINTFLRFYADTDLSMMIEAARKNPNTARIGNDLRAGQLSEWLRTKTDPRVIFNRLNVRGTAINDVNRVLWRKYLGEYNRIFILRRPREPQTS
PHAG	ORF101_LGTR01000276.1:9882:9616	Y	N	N	N	N	0.99	23	36	RFLR	88	MARRRSVRALWCCTAIVPVVWGLWRSSCTRCQQVSRFLRWISAAPDSPRANMCLWGITSRRTLLRWLSILKRQGRHRVCVFGGVVWEQ
PHAG	ORF102_LGTR01000285.1:13515:13252	Y	N	N	N	N	0.969	23	39	RWLR	87	MPRPALPALILGGCTQTPTVRSDESTSPMPSIKTPTPGRWLRNKGWCRYVFIFPAPRRDLAMLRPAVRPLFTAWSYRSTRRLPRYGS
PHAG	ORF105_LGTR01000152.1:28271:27849	Y	N	N	N	N	0.954	31	48	RALR	140	MNSSRSSTSASPPSCGMRLLLSFTACSSLARTFMSASRRATYSGVMTRALRASSSVFLQSSRCSSNSLQSALRSSVRAARLNRSMRCDLVWRPSWSLKTSVRFLPRVIRAVCSSRRDLVVLMRWVCTTRHSFSYSSSRAW
PHAG	ORF106_KQ473793.1:8353:6299	N	Y	N	Y	PITG_04052;PITG_04063;PITG_04350;PITG_04353;PITG_04388;PITG_05014;PITG_05074;PITG_05076;PITG_05095;PITG_05096;PITG_05133;PITG_06246;PITG_06375;PITG_06478;PITG_07630;PITG_08074;PITG_09109;PITG_09732;PITG_10116;PITG_10341;PITG_10347;PITG_12458;PITG_12731;PITG_12761;PITG_12791;PITG_13018;PITG_13847;PITG_14673;PITG_14685;PITG_14884;PITG_15032;PITG_15038;PITG_15039;PITG_15105;PITG_15110;PITG_15114;PIT…	0.999	32	50	RFLRVSHHKDEAVEER	684	MATSFPTRKTIMRACHVVLLAAAALINASSAHVGSTAITPARQNFVPTTRFLRVSHHKDEAVEERAGPSAPALEKVKALVLPSAEKLEIWLNQGKSIDDVFTRLQLAKAGDKLLDSPQLTTWLKYVDDYTRVHPGKTKSAIEMLTTYYGDDALAKMLQAAKKVEGTEAIATKLEAAKMQAWFSSEKSADDVFMLLKLDKAGDDILANPVFDTWYTYLRILTVKDRSEQMSLYTTLVARYGDDTLAQIIQAAKKVGATRNKAVAVEEAQIKTWLLSGKSTDDVFTLLKLDDAGDDLLSSPAFTTWNTYLNMFKDANPGKKTSLFTTLKTKYGDEGMLRMVEAALKTKSSSTIAKMLQTQQFELWLVNGKSANDVFMLLRLDKSGSNLLENPLLNTFTKYM…
PHAG	ORF109_LGTR01000211.1:3302:2931	Y	N	N	N	PITG_22675;PrG_79763;PsG_159020;PsG_159021	0.999	24	36	RLLR	123	MQVCYAILAVIAIVAANSAPVSANPEGSATVSVAKRLLRSQHLLEWPEQLEEYVENHHHIREIFTRWCVEDHENEPVKEKEEEEEEEKRNPVMEAVYEKYMASKGKDGRKLAVIECNVFGGTT
PHAG	ORF11_LGTR01000650.1:457:2100	N	N	N	N	PsG_130409	0.991	46	-	-	547	MLKSWLISPSSGFGAVYVGSMAPSLWNMAVAFATLLILSVQVVATQETSEWPSLRFHFTLKRSSMKVHGQSDFAMYANPILSNKNKKVMYDVFATFTEDKMLYNYTLINGIARSSSTPYSGSSRDHNAKRSVSCLDSESSKLPAVNVIVGAINEAAVVSKSNSVSCDTGKLFKVKVTGVEFALCSSGSSGFTMQGSDMDIDVEFLESGFDIVVPTIKTKTKCKKVASPSSVTSIGKSLLTGETIPKKTRNLKAAMSFSFRDKSTCSCKSTPRPCVFIHGLGVKDEMSDNQDEFTDYWGNHLAGHGPCCSSMKFAHLNTVNSSWTDESLQEKVCNRALTASDTSSNSVISDTIVVTHSMGNVMFAGALSTGKCSLDSSSTWVGMAGPMLGSMCSDFVQDA…
PHAG	ORF11_LGTR01000776.1:8854:9114	Y	Y	Y	N	N	0.989	25	49	RSLRTGSDEEDEER	86	MCSSAMRLQLVVLVAIALVASVYATATATEDSPFAATRVASLRSFPATRSLRTGSDEEDEERAFNIKSIPGVQKLLDFFNKQRLAY
PHAG	ORF11_LGTR01001135.1:3712:4482	Y	Y	Y	Y	PITG_07533;PITG_07556;PITG_07558;PITG_07954;PITG_09586;PITG_09622;PITG_09647;PrG_76365;PrG_77944;PrG_77945;PrG_77948;PrG_82793;PrG_82794;PrG_82797;PrG_82803;PrG_83943;PrG_84127;PrG_85835;PrG_86187;PrG_87086;PrG_87141;PrG_97202;PrG_97205;PrG_97206;PrG_97207;PrG_97208;PrG_97245;PrG_97317;PrG_97366;PsG_133675;PsG_135175;PsG_137404;PsG_139459;PsG_140950	0.99	29	53	RSLRLATEPKENEDVTEER	256	MLKDSTMRLSHLLVMTVAGFLASSGAFSAATDTTKLTKFPLSGHSVISSGGGRSLRLATEPKENEDVTEERIWTSVKLTFWECFGFSVKSVQKKLGMAGLEGEALKAHTNYPTLLKYADNIEKHWMRERAEGGFSTYSFWKKFGLDDITNLDGLTARRGTEGYRKYRRYVNEYDDNIESLTGSGYHKPSELIDKKASDMEKMARAQIWGERKRSDDHVREILGLVGKTGDKLTKSSNYKYYKYYLDVKRTTPLSTS
PHAG	ORF11_LGTR01001289.1:6632:7483	N	N	N	Y	PITG_05076;PITG_10116;PITG_12731;PITG_13018;PITG_22880;PrG_74378;PrG_74395;PrG_97263;PrG_97264;PrG_97265;PrG_97285;PsG_139179;PsG_139182	0.974	22	-	-	283	MPFLIAARLAVVCTVLQNSVGIVAVTTGSTPHSSTLARSVRATQTEVPATNRFMVKENSSAEQRALAAFSNSPSMKWLEIILSEIVGNLKRWCWLWKKLSPEEVFKRLKLNTDVNKILTDRKVRHRAVYISMFNEKNPDKKVTMIEILSKTYGDVALARMIEEAHNVKGKWRAAKMLANMQRNYWKADGRTAEYVFKLLQLDKVGDSLFESPQLSTWYKYVTIVKKEDANADMISVLLTHYANATLFKMFYGARFHVPSTRVVTAKLERFGVEIVTFPKIARP
PHAG	ORF11_LGTR01001296.1:5860:7494	N	N	N	N	PsG_130409	0.981	32	-	-	544	MSPSSPCGDMLLCVLFLATVAVAFAPQTTEAVDARELQQLDGETSNWPSLRVHFTLKRSSMQVHGQSDFFVLANPVESVNDDSSILYDTFATFTDDITHYNYTVVDGMAYVSSSSVDGNGNPLVECDDADVVPSINSIVTALNEAVPVSSISSSSGAIECSGGNTFKITVNGIDLGLCFSGSAGFTLHGSDMDIAVAYLKHHESISAPTDKENECEKVESPSSVTSIGKSLLTGESISPHETRKLKAASLNFDFFFGDDDSCSCKSTPRPCIFIHGLGIKSEEPENLDVFPTKYWGNLTGHAPCCTSMKYAMLDTMNNSWTDDEQQQKVCDRALSVSDTSQGSAIKDTIVITHSMGNLMLAGAIASGKCSIASSTTWVGLSGPMRGSMASNYFQDSCKN…
PHAG	ORF11_LGTR01002145.1:557:285	Y	N	N	N	N	0.963	18	34	RHLR	90	MLQVVVIAAMVIFSAISLHPHRPRSRRRLSHKTRHLRRYELQIEVWHQIHVYTCNVHQAKIGTRLNSASRLKITIDLAALVPQRWLLLEV
PHAG	ORF11_LGTR01002622.1:1605:970	N	Y	Y	Y	PITG_08624;PITG_20616;PsG_132166	0.994	19	112	RSLRPSKADDADDAEER	211	MSMVFIVSVLVAQSICRAVCLLPYLGICIVRWVDRVLTSQVGPGPTQVYILAEETRMRLLVTCALGVAVALLSLSDIASAATDANPAKMSSIETAPTVPLDAPLTKYDSRKRSLRPSKADDADDAEERMFVGLFNGVLGKVGSVVETGGAKVAKELEKYQTWLNAGMTPSQVRVDVLKKQPWEKAETLLQHEDFYQYVKFMVEYKRLHPGR
PHAG	ORF110_LGTR01000297.1:2252:1926	Y	N	N	N	N	0.991	22	40	RRLR	108	MRPIWPAAAMAPFFFSSASICWLPCTWVRSDADSRICLLRRLRPMPTAPLVTSSTSLPWRLSIQTCSTMEAMRPSAGSPLVDTTLVPILTTIRVACLRSWRVMGRSPA
PHAG	ORF112_LGTR01000343.1:3569:3267	Y	N	N	N	N	0.915	31	46	RLLR	100	MLSLLSARCCEGFVAPEIAFKLAVLVACAAAPVLPFSRASCRALHRLLRMTPNSLGLTMAHAAGPFGVTIFRSPSCGVAPRAFAERLPSVRSANSGFLVY
PHAG	ORF113_LGTR01000119.1:647:117	N	Y	Y	N	PITG_22676;PITG_23215;PrG_97223	0.969	33	61	RFLRTRKTDDTDVNGESYDADSEER	176	MTRSPANPTMKRVLYIVLLATAIIFFASTTEAASTVKQTKLEKVASLNSVDAATIQGNSKRFLRTRKTDDTDVNGESYDADSEERGVKDTIAKQLGPERTKKLVTMWKTATNKDFRNMRLFLNEKTTFEELYKKKATPYKLSTAMAHNEVPKVGAIDERWGKYLKYWVNRNAGGKP
PHAG	ORF115_LGTR01000467.1:1020:781	Y	Y	Y	N	N	0.994	20	38	RLLRTHGAVKESDREEER	79	MRWRCMILVVTICLTGVSAVATDQLDVHRSFTTSKRTRLLRTHGAVKESDREEERILSKLAQMAQKVSPSTANKLWLKA
PHAG	ORF119_KQ473795.1:17375:17064	Y	N	N	N	N	0.993	21	43	RWLR	103	MMLLSLTALVNLWLARVWMARTYWQRLKQQDVSMEKTIRTDGRWLRPRRTKTDLRTSGWTYHLMRRATSVKTMKTVRRRMRTRTATTRWNQLSRRTAWMLVVS
PHAG	ORF119_LGTR01000298.1:32138:31866	Y	N	Y	N	PrG_97268;PrG_97386;PsG_159082	1	23	31	RQLR	90	MKLSTMILALVCISLQLGSSSANEATDIMRRQLRVGKAVASLFENQHQSTRELEEQIMQDEDNKPNEVQAEPTKFRIRRLNSPNYVELIE
PHAG	ORF12_LGTR01000168.1:18933:19439	Y	N	N	N	N	0.981	25	32	RSLR	168	MVVTMAPIISTLLVLLLVLSTRFSNFFTRHRRSLRCVDARPQLGTSRILVITIQEQLPSLIIQRRLWERDDEQTPHHLQHMGESERRLPVLFQRVNANVPRRLRHIGMEDLGQEHTARRLLGKTLSQSELDCEEPSVVRSVLRATNFSVNFTELLLVLSEVPDAVQRL
PHAG	ORF12_LGTR01000792.1:6982:7272	N	N	N	N	PsG_159031	0.997	18	-	-	96	MVRTTIATFVLAPVAAAVSPTKAALSGHLGALRNLADVAATVRPAVAIPFGFLGATGFCAHLVAAVLEAALVELGSLVATGFGTFGAATVAHAEAA
PHAG	ORF12_LGTR01001598.1:4982:5443	Y	N	N	N	N	0.996	19	34	RRLR	153	MVARFSVLSLLALDRVEGLVSTETVLDLSDGHVRRLRNHEVDEDDGKDRGCQKRREAVVGNGVLDVGERDADNERTHPLQEDANADSTTASRVGEKLGDHGPEQRTDAHIVADNVDTEHCDGEPTNAVDHRERHADAAKRHQRDTPQQHCTLR
PHAG	ORF122_LGTR01000185.1:10587:10048	Y	N	N	N	N	0.976	17	53	RALR	179	MRSLSLLLLSPLKGFGSLVCDEGGGRETKGGMNGCAQRRRTRAASTNAFCYGRALRQIGSVIFHERYSTDARRKGTNMAHGYISNVSIALLPNQHVGRNVHFGAEICDQPDKFKSPNTYSQCNLQWRREETITLSCSKALQNDGSGLNGRRPRALRRWLPVALRPHGSHVRYLSFSLSL
PHAG	ORF123_LGTR01000004.1:93085:93306	Y	N	N	N	N	0.983	22	40	RVLR	73	MRNSLVSWWSWAIAAVARRSAETTSKLGSEQNGSEMRRRRVLRSHWRVLGKICRNTRSWQLWRVEKISCAMGS
PHAG	ORF123_LGTR01000028.1:35772:35509	Y	N	N	N	N	1	29	35	RLLR	87	MKMGSWTRSCSRRSSFSTLLLLWCRTYASSLDGTRLLRRSASNDEAMAVAGSLEGANHGANSEMSVVVELVVMRSVYSTTLKFFCHY
PHAG	ORF124_LGTR01000265.1:4129:2597	N	N	N	N	PsG_134166	1	20	-	-	510	MRVQASLLALSAAFAAASAAHAADRSLGSLVDCPVERSADSPCLWTGENGEVVSSKTLRELLVQRNIVSFGDREVYRRNLQTHMTYLEDVHMYAKSVGHEFSYQLGVNERHLTSSSRRRLSPQQLVDQEVKSAHSRRLVSEASGSTATTSNTVSSAGSSDYWNWCDTDNSFGYSVCSSVKSQQNCGSCWAFAAADAIETAVVIAENASAAVSLSPQQFLTCSTLETTQTFDYCWASDSGVTGATWMQTEIKWESQNNGCNGGMTHGAFIDAAQNSWGLVTELTMPYDDSSSGSTTTNNGSSSCSVSANETAASITGYEQVVGTDCTASSNCTILLRTALEKQPIAVAINSEDPFGDYKGGFYSCPNNGVLSSKDDVNHALLLVGYGTDASEGDYWILKN…
PHAG	ORF126_LGTR01000265.1:2116:1832	Y	N	N	N	PsG_134166	0.997	20	56	RALR	94	MKLRAIILAVSAVIANTAAVQTTDRSLGTLVECPAVRSADSPCLWAGENGEVVDARALRELLLEHHYVVYSDRESYRRNLEAHMTYIEGIVYPV
PHAG	ORF126_LGTR01000404.1:1220:783	Y	N	N	N	N	0.949	30	49	RRLR	145	MFFTATTRGVAHLLSAAFLFLLGVIFTHASIFITASPIVAGSSQCSRARRLRHSSRDNRTRGDGGLARSRRGCWNTRSKATNPTDRRRAHIRLLLDTNTHPRASPHTVRRHLVHVHGARHPLLHGRRLTRHGHPLRPSRLEVRRL
PHAG	ORF13_LGTR01000738.1:1018:1353	N	N	N	N	PITG_13534;PITG_13535;PITG_13536;PITG_13537;PITG_19803	1	21	-	-	111	MRLGHFVLLVILAFVASSNSIVAAKDSIQTHHDQVTKGSSYLKGSKLTATDEERITTPQFGMYWGLFRLPKFQNLPLASQLNKIRLFFGKQAGRVYLVFFRLLQRLFQRKG
PHAG	ORF13_LGTR01001859.1:4673:3681	Y	Y	N	Y	PITG_04052;PITG_04063;PITG_04350;PITG_04353;PITG_04388;PITG_05072;PITG_05074;PITG_05076;PITG_06030;PITG_06375;PITG_08074;PITG_09109;PITG_10116;PITG_12458;PITG_12731;PITG_12761;PITG_15032;PITG_15114;PITG_15123;PITG_15125;PITG_15127;PITG_16283;PITG_16844;PITG_16845;PITG_17218;PITG_19309;PITG_21984;PITG_22722;PITG_22880;PrG_74299;PrG_74300;PrG_74367;PrG_74378;PrG_74395;PrG_78050;PrG_78057;PrG_78630;…	1	21	46	RLLRADSTVARYEEER	330	MRFCCFVVLVIATLVAVNEAALIHADYKLSTGIYPASAENSNFGTRLLRADSTVARYEEERAFTIPGLAKTKEWITNFLSKIKTSFINRRQAKKWMKEQKTPDEVFKLLKLDQGTETLMADPKLRTWSVFMTTYNNKNRDKMVNMLGMFTKYYGDEAVAKMLETARRDPYTYKLADRLQERQIYGWIRNGLSADIVFQLLKVGETRVDKLLSNPAFNVWYYVVSRLNRHNPDKEVNMIKKLLTTYDDIELAKAIEAATKVKTTGTLAKNVESTEAIATIFQKAQFKKWLADGIDPPTILKRLEMDKLKWGTDPNAEIFRAYTTFYKENKM
PHAG	ORF13_LGTR01001895.1:3776:2289	Y	Y	Y	Y	PITG_04052;PITG_04063;PITG_04350;PITG_04353;PITG_04388;PITG_05014;PITG_05074;PITG_05076;PITG_05095;PITG_05096;PITG_05133;PITG_06246;PITG_06375;PITG_06478;PITG_08074;PITG_09109;PITG_09316;PITG_09732;PITG_10116;PITG_10339;PITG_10341;PITG_10347;PITG_12458;PITG_12731;PITG_12761;PITG_12791;PITG_13018;PITG_13847;PITG_14673;PITG_14685;PITG_14884;PITG_15032;PITG_15037;PITG_15038;PITG_15039;PITG_15105;PIT…	0.946	26	46	RLLRVHNPANGDDQEEVEER	495	MLSGSIHYYCFVLLVVGALLLSVDATSRPTTPSSQLLAKDGWGANRLLRVHNPANGDDQEEVEERGDSTPVIEKVVNSVKSAVTNDQLEAWLKKGETADDVFKLLTLDDAANNILANPHLNSWIDYMKKFNKQNPKEKASLVATLTTHYGDDGLAKIIEAAKNVPGTASMAKRLDAEQRQRWLVQGSTPDAVFKLLKLDKTGDALFSQPQLFAWVNYVNQFNAANPDKQVTLFSTLAFRYSDEALETMLIAAMKDSSTEEIASKIQAVQTKLWIKTEKVPDDVFKLLRLENEGLDLFNSPIFSVWLQYTDGYRKVHFGDKLTSSAHTLSKYYSDDVLASMILAASKNPRTASIATRMEHEMLRNWYADGLSAKDVFNSLLLPQARLKVFESPYYPLWAK…
PHAG	ORF13_LGTR01002098.1:3614:3330	Y	N	N	N	N	0.935	19	41	RHLR	94	MGWPMFLSLPAVPSLGEAMVLLKLRDRTLLIVRVRSNSAARHLRTSARSLCRCARSSDKRPFVSSSFNCGYLFRSSGSGSFGLALNTSSDILQT
PHAG	ORF130_LGTR01000054.1:47926:47240	N	N	N	Y	PITG_05076;PITG_08074;PITG_09109;PITG_13018;PITG_16283;PITG_19309;PITG_21288;PITG_22880;PrG_78050;PrG_78057;PrG_78630;PrG_82367;PrG_82380;PrG_82382;PrG_97209;PrG_97261;PrG_97285;PrG_97293;PrG_97295;PrG_97352;PrG_97360;PrG_97375;PsG_133811;PsG_133875;PsG_133876;PsG_139188;PsG_139217;PsG_144029;PsG_159171	1	21	-	-	228	MRIQTIVLLAAATLLASVNSSPTPTDVSAPTTSSLVVSSNTIHSNRLSRTGGDNDAETEDRLYMNLPGIETATNYVKSFFTTQQAQVEAWLQNGKSADDVFNLLKLDTAGDNLLQSPKLETWITYMNALNAKKPVKEVTMLDTFTAAYGDAALAKILQSAKEVDATKTLATKLQLEQFGRWLDEKQPITIYNMFELKPNTWRQDPAAKILHEYNQFYKTNIHKGYGIV
PHAG	ORF133_KQ473791.1:2138:1632	Y	N	N	N	N	0.996	29	38	RLLR	168	MHFIIINNNTKCLLAAALIAAWSTSALGAKCMQSGLLRLLRLSARKRPSGERSFRWCSLHCRPRRCRPRIVSATPQNPWTPNLRSCPLLCPSPNSLQISEPSHPVQMLLHRRSVLQNQSPSIRNAAAARPRDDESSARTTRRGIEIDSEGLFEIWKKMPAISKRRFNN
PHAG	ORF133_LGTR01000074.1:11452:11033	Y	N	N	N	N	0.971	21	43	RFLR	139	MVLLRFRSFTCPVLFSCCSSRLPCHCSSTLLLNIRQNLVHKARFLRLQLQSRQDLAQSLASISRSFPEQRDGLSKLSQSSNHLLHNGGHCNIARSFLRFDAPQQLCVFLLRSATALRQLQHFGLHVVRHVHVACSNGCF
PHAG	ORF139_LGTR01000079.1:32440:30407	Y	N	N	Y	PITG_04052;PITG_04063;PITG_04350;PITG_04353;PITG_04388;PITG_05014;PITG_05074;PITG_05076;PITG_05095;PITG_05096;PITG_05133;PITG_06246;PITG_06375;PITG_07630;PITG_07634;PITG_09109;PITG_09732;PITG_10116;PITG_10341;PITG_10347;PITG_12458;PITG_12731;PITG_12761;PITG_12791;PITG_13018;PITG_13847;PITG_14673;PITG_14685;PITG_14884;PITG_15032;PITG_15038;PITG_15039;PITG_15105;PITG_15110;PITG_15114;PITG_15123;PIT…	0.949	26	49	RLLR	677	MPPIRFHCIVLLPIVVLLTLANTRSNTILVDARITARFPASTSDARSGRLLRAHPIEYDENDGERGFTSSAIEKAKSWLAPSTVTEKMLQGWLDSEKSADTIFSWLKLTKAGDNLFDNPQFPTWIKYVDDLNLETPEKATSPILTLTTQYGDEALVAMLETAKRVSSTEMLATRLQAEQVRYWLDIGKPPGDVLRLLKLDKVGGNLLTNKGFATWIAYVDNFNAKHPEGAISMVSTLTKFYGDARLFKMVESAKKSKETESIATKLQTEQLQQWLRDGKSPGYALVTFGLGKATDDLLENPLLNIWVKYMNDFNRKYPKEKTTMIQTFTRRYGDWRLATIILAAKNVEKTTSMAANLETAQLQRWIRSGKSTDDVFKLLKLHKEGETLFSNPLLSTWTS…
PHAG	ORF139_LGTR01000080.1:15756:15523	Y	N	N	N	N	0.978	22	45	RRLR	77	MVTVWLRAKPFTCRCLTTVWASLLVSVETQSRASRTVTLFASRSRRLRTRARIRRCALFPSRDLHRTLQARRRRSTW
PHAG	ORF14_LGTR01001057.1:5567:5809	Y	N	N	N	N	0.921	29	37	RRLR	80	MNTRPRHTVAADVSFLLAFSSRYSLVMAASTSVSPIRRLRATSSSSAISKGGCNPIQKSHTKPHTKLNRMQPIFGPSRRY
PHAG	ORF14_LGTR01001177.1:7414:7626	Y	N	N	N	N	0.967	22	54	RALR	70	MKVRVFVLVLRRVCLWLRVLGQSQVVICVRLGLRRLHRSVQQRRHQERERAIVRALRNGGSKFKTRPNLL
PHAG	ORF14_LGTR01001371.1:4967:6565	Y	Y	N	N	N	0.969	20	53	RALRDKVRANTFHWRKAARGEDK	532	MFSLAAMVVGAGVFAYGITNVVSLFQQLYESDTAYRREMDQVNDFMQARMLPRALRDKVRANTFHWRKAARGEDKERDRAIVERMASLIRSKVADRFCEVMMPRKMPFLAGCSAEFVHDLYLRMRVECYLPGEDIITQGDFGSEMYFLFVGHVQVLLGLTKVALFGPNSCFGEFSIANPRKPRLATIQALDFCETHCIDREQILRILLSHPITMRSARQLSALRSRKALTLIYESGGKSRTLLQGLAMMWRTEGVQGILPAGVHPDSLPFLQEFTATPIPVGPAPSRRSSAVLPSAAATPRQQFLAPQHNLDPALVLQLQQLKAIMASQTSQAVPSTAVEVSGTESTRRLSLALDPTIATTVTQQGLPTVPLHQRSRNGLKLPKINSEAPATLDPLTGY…
PHAG	ORF14_LGTR01001411.1:1036:581	Y	Y	N	N	PrG_82736	0.998	21	42	RFLRSPNTMAEKSDGGEEER	151	MRVCYILLMAAATLLASNEAATIFDHKQAISAQKVETKKTMRFLRSPNTMAEKSDGGEEERVGVSKLGDLLAAGKLGAKFDKKELAAQAKTVFESMAENPSVKTQVLKKVAETGDTQLFNSLRTDYLWGKVRKFDREEIADAVRKRRNMNQ
PHAG	ORF14_LGTR01001474.1:6678:6169	Y	Y	Y	N	PrG_78246;PrG_97247	0.99	25	45	RLLRTHTTTDVNEESEDQEEER	169	MRPNMRLSSILLAAVAALVTVSDSSSTATFVEQTNTMQNKGNSNRLLRTHTTTDVNEESEDQEEERGFLPERVAAAAALLKRTKVENVDDVLAKLKDDTIDHLLPIYIKKNLEYFDDIAKQDIDPNKLDDILGIAQKVESKTPAQLRNDEFYQLSLAYKDYWKGIYGTV
PHAG	ORF14_LGTR01001524.1:5635:4970	N	N	N	Y	PITG_04052;PITG_04063;PITG_04350;PITG_04353;PITG_04388;PITG_05074;PITG_05076;PITG_05096;PITG_05133;PITG_08074;PITG_09109;PITG_12761;PITG_12791;PITG_14673;PITG_15038;PITG_15039;PITG_15424;PITG_16283;PITG_16844;PITG_16845;PITG_17218;PITG_19309;PITG_20052;PITG_21288;PITG_21984;PITG_22722;PITG_22879;PITG_22880;PITG_23024;PITG_23054;PrG_74367;PrG_74395;PrG_76309;PrG_78050;PrG_78054;PrG_78057;PrG_78630…	0.997	25	-	-	221	MHSHTFVLLLAAVFVFTVVDGSAAAGSKMASAQNERLSGSYLRYSTTTNVDNNDERGFSTPLLDRLTDLAKSGASVVLENALRRLWQVKGTSADDVWKLLKLDKAGQHLFESPQLPIWINYMTLINKEHPNTAMVSALTVHYGDEALSKMLVLAKQTPSTKDFATKLHTAQMRDWIRKGRTPGAIFRLFKLDDQVKQVFTNPNFSTWAAYMTTFNERFPRQ
PHAG	ORF14_LGTR01001855.1:5053:3830	Y	N	N	N	N	0.977	30	46	RRLR	407	MLARARATRPARRHGGAAALGHAVGHVAAHVLTHILACHRLRHGLRRLRRLGRADTAGGSLGVGGSQSRADGGTRNCADGSRCHTAQLLAVAGRDVLRRHGRLLGGSLLGGGLLGGGLLGSLLGRSLLVLTRLGLHRRALLARRRLRLRRRLHLDRAHQLAAGRPRNARRRLHRLRHDAAVGLLRLEHLRLHRLAGGGTGLHGRANGTPARRRRRREAALLGRRLRLLTRLGLHRRALLARRRLRLRRRLHLDRAHQLAAGRPRNARRRLHRLRHDAAVGLLRLEHLRLHRLAGGGTGLHGRANGTPARRRRRREAALLGRRLRLLTRLGLHRRALLARRRLRLRRRLHLDRAHQLAAGRPRNARRRLHRLRHDAAVGLLRLEHLRLHRLAGGGTGLHG…
PHAG	ORF14_LGTR01002038.1:3922:3512	Y	Y	Y	N	N	1	22	52	RSLRSSNQLADDEER	136	MRLLLWVLLATLVTLLGSVDSASSTIATTGATHNIKVVDNAVADTHYINIKRSLRSSNQLADDEERASLPSGITKLLARAKDAYSKGKIKMYRYLLRVYKWWSSNKKPTSEFPKPQAPPNVAVEGLPHPVKPPGAQ
PHAG	ORF142_KQ473803.1:7415:6951	Y	N	N	N	N	0.992	20	54	RRLR	154	MRTWVLLCSSSSCPSWLSSFSCSFPQPSGLPRILCCLWGRMHARVPDAYAPTLRRLRVGRKESSSSGQVAPAATCALASELHRYPTRTLHAPHAYACHRESPAAEPSRSACPTSDRAYHDTPSRRWHPSQRHRHRAKHLSALLRSCVDDQTRSQ
PHAG	ORF144_LGTR01000096.1:7752:7363	Y	N	N	N	N	0.986	20	43	RQLR	129	MRQNLQQLLLLILLALTQLHKLRNCSPEHHQSFSLGNLLRQTRQLRDTLHLQVLQSFHRLLLLLKHLLHLCTARLSMDSVHNRVQSLLHPMDILPHLLLDLPSQHSRRFIGRRMLQHQMHVLERLRHVP
PHAG	ORF15_LGTR01000403.1:19344:19901	Y	N	N	N	N	0.996	21	48	RLLR	185	MRASSMATTWPAFLSSMCWATTTTVVPATSARTEITMPSAALRTILSRLLRISSSGSRSTRVPTTTAGCSRTTSTCTILQTRTPASASISSTSTRVMRMCTLLSRFAASATATRTVMMSRATVWPVVTSTAAAVTRTCTTPALPSSPSGVTTPASNWPRRFRRPTRRGRSSTATTVPACTTPRRA
PHAG	ORF15_LGTR01000529.1:14517:14741	Y	N	N	N	N	0.957	28	47	RPLR	74	MGLSDTKLVTFTLVTTVTSHPFLASQAQECPAACSRSLVSPAPRALRPLRPLPAVCRRTWCLRVCRRTRATASD
PHAG	ORF15_LGTR01000869.1:11404:11889	N	Y	Y	Y	PrG_83372;PrG_87084	0.957	28	59	RFLRMDKENEGTEER	161	MLQVSMGVYYILLLTVSSLLALIDAAAIYPTHAGGVTKFDVESSSRMLLPAQSTRSVQRFLRMDKENEGTEERALPYEILHAMNHVDNVVSTGIKESSILQWLENISRWLKYMYWLWKRKTPDEAKKLLGLHHVVDIKSHPNYDTWIGYKQAYNKKFDITD
PHAG	ORF15_LGTR01001023.1:2905:3474	Y	N	N	N	N	1	20	30	RLLR	189	MAWVRRLLLVRISSRLLRLWGHTRRTWVSRLLRRRLIATRTARESWRWRWCMLLWRVSCTLGSKVTSCRHRSRGGGRCRCSRNVKLVSSCTVSGLVAITSLLLSRSLTLLLLLLLLLLLQLLLLELLNLCLRLNLNDVERERRRLVALHRISIVNAVLQDRTTEIREASILRGDVQSALRSHLTNITVT
PHAG	ORF15_LGTR01002411.1:1162:749	Y	N	N	N	N	0.933	22	43	RTLR	137	MPVIYLLPFFFPFFLPPPDDAVAVPAAAAAAFCLASSASFSSRTLRDCSLGISSAILTMSVLRLGISGFSGEPSSRTRRTRTRPDTSQSRGYFLPGSSTCGSLKYVQTSDISSAIGVSHACSLGMRRPCCTVFLLSM
PHAG	ORF153_LGTR01000106.1:4146:3571	N	N	N	N	PITG_04074	0.999	27	-	-	191	MTKLNVVLSFAAVAALALTTFNGVNATNLRTTDSARLLTSFDASACDNADSDRFLLEMDSSESADTDSSESTDGDRFLLQVEGSESTDDDSSESTDGVRFLQEVDSSDSDSNSDDEGSASVGGTRFLEDVVIGSESGQVDTSSDSTDGQRFLLEVEGSESAETDSSESSVDDRILQEVESSESADHSEGSV
PHAG	ORF157_LGTR01000114.1:29359:28847	Y	N	N	N	N	0.941	31	31	RLLR	170	MSLDHLLLLQLLLLLVSFLGFFGLFERLLGRLLRCQSLLFELGLALLQLRATEASYGLLERLFVCQSPLFHVVFGAQLGEQVALLRRVPRVVHAPRFVRSSITPNAHSHVGGKAAGAGAAQGTHAFVRDDRRVAGHHDLFGLVAAPLVATTHEHHGDVLRWSLFRVLATF
PHAG	ORF16_LGTR01001870.1:1062:814	Y	N	N	N	N	0.995	18	45	RRLR	82	MPLPSLSALMWSTHAQAWAHAHRSPPLLPRWIAIRRSMLRVLLHRRLRAISSCCRTCCATSSWRTTRAQIASRSMSSTTATV
PHAG	ORF16_LGTR01001992.1:640:299	Y	N	N	N	N	0.979	19	38	RRLR	113	MCWRWYGTSTACESSALGVLTMAAATASWSSRWCLAFRRLRMQQQQMMNNSKTTIQPATMPMSVPVLRLTEYETSPSCAMASSGSEHDTTATASMVGTWLVLECTASVASQKG
PHAG	ORF162_LGTR01000035.1:42374:42060	Y	N	N	N	N	1	18	49	RQLR	104	MADLLLSLLLLLLAALGHVWHVEHVLETLWHRVDDARAEEPPLAVEIVRQLRVRHADAGVCKFLRVLEAEVRHHGHGSNSHARSRRQRHGRDADARTTHALWLL
PHAG	ORF168_LGTR01000046.1:31898:31653	Y	N	N	N	N	0.956	17	54	RGLR	81	MSALLWVVLRLRSCCGCFRFGRSIALQPWIRRGKTSCWPVWWLASSHCWQHGERGLRCLQFVTWQRRGAAGWVRLELATRL
PHAG	ORF168_LGTR01000108.1:27128:26550	N	N	N	N	PrG_83619;PsG_143170	0.96	51	-	-	192	MVFRTQNVPLYFLFLFREGRTKSRMKLTKMFMTLAALCVALLASVAASEAAADVSGDSTTRNLRQESAQFGNKPAENAMKKDSTNPLRRRDQAIISAHRVYDPASGLACSLVGECSACPESERDENFCRETGYRQELDCPRPKDPKNEALLTKPEDERQTRFKACSPADTARPGVAVVKFEVRDDKREFRWR
PHAG	ORF17_LGTR01000787.1:1648:2034	Y	N	N	N	N	0.984	26	54	RGLR	128	MRRWLAAPCSPFYLLCFLLVINVGSGPLQHQPAVGAPAGQIRGHGPRGHHQIVRGLRCSFRYEDANPLVCRSEWAVNQHRDTLASHLGHSDMLAYFAVAENESMGRVRCNMLEKMLQPCGPPPQKEEE
PHAG	ORF17_LGTR01000812.1:5518:5853	Y	N	N	N	N	0.965	27	52	RQLR	111	MRRLVPNWSCMSRNWVLFLACVHSRGRPPARLWEQLRLYKLLSRNSIHLRRRQLRKNHEADQSHRRKQVSPAHLETRPRKKEAKKLCRKGRSLMKKKRSWRRFAVLKSLMT
PHAG	ORF17_LGTR01001338.1:1487:1741	Y	N	N	N	N	0.986	22	47	RRLR	84	MSCSVAFATAIAATTVGGGRTQHDRFLRAVALGDDHIAVRRGAVPKRRLRDLHRDQLGAAEHTLVHPRRQRRRVIVLHHRRRGS
PHAG	ORF17_LGTR01002371.1:1074:862	Y	N	N	N	N	0.971	16	55	RTLR	70	MSWSAAASAPRRVCSSRVVAHLRLHATSTPSCSTRQARLPSDTRLCVTLWWLTARTLRASCYTMEHHWNA
PHAG	ORF179_LGTR01000122.1:28919:28371	Y	N	N	N	N	0.961	18	50	RLLR	182	MARVAAVRRRLRSRATAARRARRLRPLLPRQARPLRARATRPLLRAQAMRLLRAQVTKRRRQVRVTRLHRAVPPHRPLRQRLPARRLRPPPVRALRPANWRPPLLRPRRLRARRRLLRARRQAPLKRTRSALFVASAVIRCGMHSDELQRLLPAVYKAFALAGIRPRGSSAYEELNVEFSEH
PHAG	ORF18_LGTR01000424.1:851:1300	Y	Y	Y	Y	PITG_06094;PITG_06099;PrG_81610;PsG_138592;PsG_138593;PsG_138594	0.995	24	55	RALRARDDDDAASGKGVDDEEER	149	MRLGYLLLMTIGGLVACSDSVIAVSDSKMSKIISPDQTIEDELSGGFHVNRDDKRALRARDDDDAASGKGVDDEEERDMIISTVERPKYRRWFHAGMTPYDVKTVLGLTGVRRLWKPIKRREYDGYVVYYEEHCRKPKYKAFCRAHADK
PHAG	ORF18_LGTR01000611.1:5440:5829	N	Y	Y	N	N	0.983	26	60	RFLRKRETADEDDEER	129	MQFFSMRLCYVVLLAAAIIGATTDALPTSEQADVIKITLPEGPEWNHVQTFGENEAHARRFLRKRETADEDDEERNANAPLLEKVASLGKTTALSKVDSLEKVEDLAKKVPALIKRWPNKFRRLFQYNV
PHAG	ORF18_LGTR01000722.1:14879:15205	Y	N	N	N	N	0.962	21	55	RILR	108	MRFLLPVIPWLVCSLHRLDLALLGERLLIHLNPRLMEHTCLSPPLVYTFRLFILRILRLLSRSLSKRFVSMIATLSGSTNALVRVSNRRNSTVLLIFSYLLQLRILST
PHAG	ORF18_LGTR01000842.1:13366:13578	Y	N	N	N	N	0.962	24	46	RGLR	70	MSSRAMFYCLLRWMQSCVTLVSADARSAATTMRPISLRLRQLAHYRGLRPSCCLVRSIRRRSTSTRLVCF
PHAG	ORF18_LGTR01001173.1:995:1321	Y	N	N	N	N	0.988	27	51	RVLR	108	MSVRYSCFTLLLQCSSSHLLLSVSLARQRGRRHSTAWLQLQEVELPQALLRVLRCQWPLWRPLPVLRLQEPGAQSEGDRPSHPSHREAHAEGLPPFFSSLQSLSPSSC
PHAG	ORF18_LGTR01001321.1:5555:5806	Y	N	N	N	N	0.946	24	30	RGLR	83	MGSRSAASLEALEYALASVAALASQPPLLRGLRRLPRLLGGAKTMAVLLVLPPSIGLDCSPITPRPGRGLHQSTIPRDAPSEP
PHAG	ORF180_LGTR01000001.1:31418:31642	Y	N	N	N	N	0.947	21	41	RTLR	74	MGVHKILVLVFSWYSNFSLCMQIGCCNITNLLNDFYTCAKRTLRTLGNSLSAFKVSSEGTESSARMPSGSSTLF
PHAG	ORF180_LGTR01000025.1:38778:38356	Y	Y	N	N	N	0.97	17	37	RLLRLPLVRPHRRRVHVGERNGPSLEER	140	MQLFLALALLPGRLLHLRLRRHQRLGAREPQQHWKCRLLRLPLVRPHRRRVHVGERNGPSLEERKRILAQTLDREPNGPAAARVGRRRARRQGQRRLEFRQSLSRQRRIALFAPLTGEICAVGAPHFRGDGRPNSVVARY
PHAG	ORF19_LGTR01000261.1:24990:25226	Y	N	N	N	N	0.942	20	42	RSLR	78	MRRVKATPLLLLIRHPSGSSTWMQLAKNRTTTIPGQGLRSGRSLRALMSQQIQLLSFLRRPQSTRLILTGCTRNAWLG
PHAG	ORF19_LGTR01000719.1:9691:9990	Y	N	N	N	N	0.941	30	37	RLLR	99	MLFLAFNSLPHIGHGFLSVSVVLFVGAKACPILFFCRLLRVGGEETTIPPSLCAHASKLLAPTSIADLCGLYGDSAATGSTTRSANFLIATCRLLLASV
PHAG	ORF19_LGTR01000848.1:9304:9585	Y	N	N	N	N	0.94	20	31	RSLR	93	MSPSCRSVAACRAAAAAAALRGLLSSRLNERSLRLSAAVSAAFGPLSCWNRTATWPIARGAARSRPPAPADHLAAAPAPHAATCSPVSCISCL
PHAG	ORF19_LGTR01000951.1:470:946	N	Y	Y	N	PsG_140566;PsG_140567;PsG_140568	0.932	41	61	RLLRSYGKPVEKDDADDSDDSDDSDDSEER	158	MQFAFLCSSLQAQQRTNLMRLSQVFVVAAASFLFASEAIAVTPDSNQAKISTVAHGGPSQRLLRSYGKPVEKDDADDSDDSDDSDDSEERGFNVAQVDSLKALAAQWGHSYDDIINGVVNLSHDKQRQWIAKVNTFVDEKKAAKIAEHNAQWRRDHGI
PHAG	ORF19_LGTR01001111.1:4823:4122	N	N	N	N	PsG_130409	0.998	22	-	-	233	MRTSSRVVVALVTLLVTCAKAATTPTTAPQCSLANAPSARLHIQLKGSNLQIHGQSDFEVFAKPVVSADGTTVLYDGLATFVQGNSRFNYTVVDGFGYVVESSTSDPTSVATQTGRCLSSITPFDSIVAGLNGLEPISSGSVGFKNKIDCSNGTLFGTSFGGENFVVCASGATGFVAHSGSVTMAVEYLDRPLSNISAPKLSAGSSPCAVVAGSMGVTPTTLALLLGEPTPTA
PHAG	ORF19_LGTR01001132.1:9956:10171	Y	N	N	N	N	0.998	23	41	RPLR	71	MELSHQWVCWAWLLLAARMTFTSPPQSSSRLRRRPPLRRPRPLRALLASSTRTGSTPCSRMPLTCTTLTAS
PHAG	ORF19_LGTR01001239.1:2564:2806	Y	N	N	N	N	0.992	18	44	RWLR	80	MRARSCWTACTTTRTLAAVLLPWSVSCRMARSSTRTARRARPRRWLRTCRSSSRGPLSLSTMCGRSRVCRRPSPWLRCAH
PHAG	ORF191_LGTR01000064.1:30241:29894	Y	N	N	N	N	0.968	26	38	RTLR	115	MLQASTRCVSLWVTGCSIPMNLTLAAQPAPWMRWTAWRTLRSSTALTFCWMSTASLARRTASTTVASPVMSSGRPLLARSRWAPPRSSTGPSVRRNGLARLTLKTTTIPASTTRT
PHAG	ORF197_LGTR01000010.1:50219:49875	Y	N	N	N	N	0.97	31	47	RMLR	114	MVAISFFIIPDSPGLALLLILYMFIHSANGLYTVLMVIVLGDNSKQRMLRGGNLLKQLRQSQRKHFIQHRCATCHHLHNTRYCCSWDSTNTFSSVQYKIFPTLKLRGVVFQHLL
PHAG	ORF199_LGTR01000028.1:42586:42329	Y	N	N	N	N	0.901	19	43	RHLR	85	MLCCMWWLSHRWLFRGLSFHLQLSTFIILCWVRSSSPSLASRRHLRRSRRQQLLAASYKATPGGVGTPISTRCVRTLPLAGVKRC
PHAG	ORF2_LGTR01000122.1:2343:2585	Y	N	N	N	N	0.999	31	40	RVLR	80	MRAIAPSALPLSTQLLLARAALLLLAFCASDFFLHACGIRVLRLWLLHAIRPENVGSSVQCQRYRLIPEACSSNSRKKWC
PHAG	ORF2_LGTR01000329.1:1890:2345	Y	Y	N	N	N	0.999	20	40	RFLRSTKADNMDNPEDER	151	MRLSYFLFIVGAMLVSASAATDDKVLQVSLRGAAFGDSNRFLRSTKADNMDNPEDERALDMKKAFTNWKEARKDFARGDLAKMLNGKGFKFERFEVWNKYPEEKVLKEMRPIMKIAERVKKCDKKVKVNPYLLIPLEYMNFRSAGKKLKIE
PHAG	ORF2_LGTR01000830.1:669:1499	Y	Y	Y	Y	PITG_07556;PITG_07558;PITG_07954;PITG_09647;PITG_15930;PITG_21190;PrG_77944;PrG_77945;PrG_77948;PrG_82793;PrG_82794;PrG_82797;PrG_82803;PrG_83583;PrG_83587;PrG_83593;PrG_83943;PrG_84127;PrG_85835;PrG_86187;PrG_87086;PrG_87141;PrG_97202;PrG_97205;PrG_97206;PrG_97207;PrG_97208;PrG_97235;PrG_97245;PrG_97317;PrG_97366;PsG_133675;PsG_135175;PsG_135176;PsG_135331;PsG_135333;PsG_137404;PsG_140950;PsG_14…	0.985	25	56	RSLRGGKTIGAEDNKQHSSSGEER	276	MSRHHVFLVAIATLLVITGNTSVAKEIVPSRTLSAASVSISRHSIVGGHNDANTGRSLRGGKTIGAEDNKQHSSSGEERAGGLSFLTKLKMKAKVQLWLKLRRPEDYVKKALGLDKLSEAAIKQHPNYKYFLTFKRTSARHQIGTWLEKDTPTSTVWGYLELESVPLKELKNNPGFDNYLSYMLSFERRNAKTGVPLVAYGTKGNEMLVKTLVWAAGRKSEAYVMKALGLTGLTPKMLERHEGLPYYNRFVELAEVVKKMGKNSRVMDFLKILFDD
PHAG	ORF2_LGTR01000839.1:9720:10439	Y	N	N	N	N	1	25	40	RFLR	239	MTKLLAILSIAAAALLVLTNSVYATPGSYTEESDAAQNQRFLRAAVVGTTDDVTSLLDNGLDDADEEGALIGKGSLSGHIPSADAGHDSKAPCRHDRRDKQKNTNNPKVDKRPSGASNGNHQHHTAASSSSGHNPAGVHAGLPSPPPSQHHTVGKGGNKHLGKDGGKATSEDALGHQHHEANVGCGDKVPVNSIKNAAHHQDQANGVVNKASKLGKNSSVSAGSADEYLTSAGSPPMSK
PHAG	ORF2_LGTR01001488.1:1344:2552	Y	N	N	N	PITG_11947	0.992	28	43	RMLR	402	MMVTFKKSLFVSAVAVALATAVVSVDAYNGAAVSEDSTYEAKRMLRLEVQEIAEEEMADDSECGSLEMAEDNSECGSLEMAEDDSECGSLEMAEGDSECGSLEMAESEDSSKQGTGDNGGGNTWTQAPSTGTGGSSNNYWNSGGSANTWNSGGSTNNWGGDTNTGSTEGSKQDNNNNDNESSKKDNKDNTDGSNQQNTDNTESSKKENSDNTSNNNNENTDNGDTNVQQQEQTQGSVGGEADPSEVAGEADSECGSLEMAEDSECGSLEMAEDDSECGSLEMAEDSECGSLEMAESDNGSKSNTNTGGDTWTQPPSTNTGSSGGNTWTQPPSSGTGGSGGNTWTQPPSTSTGSGDGNNDSQTPTTQSSGNSDDNKAFSGSKSDIDFSTFQGTDQNAGTV…
PHAG	ORF2_LGTR01002312.1:55:1251	Y	Y	Y	Y	PITG_04052;PITG_04063;PITG_05074;PITG_05076;PITG_05095;PITG_05133;PITG_12458;PITG_13018;PITG_14673;PITG_14685;PITG_15032;PITG_15278;PITG_17218;PITG_17309;PITG_17316;PITG_17871;PITG_19309;PITG_19994;PITG_22722;PITG_22740;PITG_22880;PITG_23024;PrG_74231;PrG_74378;PrG_74395;PrG_78050;PrG_78053;PrG_78057;PrG_78630;PrG_82374;PrG_82380;PrG_82382;PrG_85058;PrG_85060;PrG_85061;PrG_85382;PrG_85688;PrG_861…	1	21	49	RLLRTGDTTEEEVGEEEEER	398	MRLHFVLLLASAALLAIGDAASKTTDLKVDFSSSVRSLAAELNTVPATRLLRTGDTTEEEVGEEEEERAINFKSIPGFDKVKNIYIQNKMNRYLKKDMSVDEVFAKLKLGKVTEDLFQNPKFIAWMKYVADYNAKNPTKQVFEIPTLSKQYGDDVLARMLDAASKVPGTMRSALNLQKQQVMIWRNENLTLDDVFSKLKLTSNLDDILSNPSFFAFNRYLPDYNYRHSTSVTMVEVLQHKFGDIRVAKMLETATTSKVKSTSKIAETLQKQQLELWRDLGRSSDNVFKMLNLESKVGNAFESPNFLVWAKFHKEYSGERTSYINALWDILGEKKLVAILLAPKKANGNPAVGGLQNALIQKFMALKRTPDQVAELVGASSLEAKTFNAAYRWNFYNKQ
PHAG	ORF2_LGTR01002915.1:988:1227	Y	Y	Y	N	N	0.997	25	46	RLLRRNDENGEER	79	MRRLSVIVLSAVAALLVCVDTSTAPTVTSPTYPTAEQSFDLESGTRLLRRNDENGEERAGALDKVKELAKXSSLSQIRG
PHAG	ORF2_LGTR01003044.1:967:1437	Y	Y	Y	N	N	1	22	48	RFLRSFSDIDDDGGDEER	156	MRPSFFLLAATAAALFGRCIGDPKREENPLLAVDSTDEVQRALTDGKRFLRSFSDIDDDGGDEERGLGFLLNIFRGHSNDFENPAMKKGFDRIMGLFGQWGDLKGAALARTARNAVDNDAEAQALLEMHKMFKKMGSDQLYATLVKAARERHAHHA
PHAG	ORF2_LGTR01003241.1:3373:3642	Y	N	N	N	N	0.999	22	42	RRLR	89	MFFSLPVLLPSLSLLCLRGSGAVLEPVWPLAHQAAVLGRGARRLRSRCSRRGRTRCRRCSSVGSWLGGCGALLLPVRLRRLCVSLASVV
PHAG	ORF20_LGTR01000288.1:22695:22964	N	Y	N	N	N	0.991	21	26	RVLRLFLRDDR	89	MMGSSVLMTTLAFFLPLGASFFSFSRVLRLFLRDDRRSLERVAIAAVGGRSTSRTASSLASSAAADLVVLPPPSLRWSSAKSSGLDRCR
PHAG	ORF20_LGTR01000513.1:304:918	Y	N	N	N	N	0.999	26	50	RLLR	204	MLLLVAASHLLLLCFLLHTSFISEGGNVGCLDQFLPPSLSSYNLQEEQLRLLRIQILPEAEAADWSFSTGSVSSHSAANLSENGTSAVQQQNPGLSFVYAPQKSLFALLDHSDALQTDVKMDTLYLPKKSQCFELRWLNDLPLWSLIRDRVIGYDTILVNQLLKHFGARGYLYREESRVVVDMSYGVFNPASAAQSVREIIVGA
PHAG	ORF20_LGTR01002091.1:1513:29	Y	N	N	N	N	0.927	30	47	RSLR	494	MLPASTLFPALLSGARPTLLLRLLRPRSGDVRCRAVCCHQRQVGGLRSLRTVQGDPFMANEVNRPTAGRRRRQRAQVATWRVCVSTSKPSKAISMQPQSQTSSVDPSRQRGRIQANDKGLAACTDRYCLLRTTKNRSNVVLKNAVLYVLNNHRFPRWLYSYDSSVTRTQREMTHHLVVYVLQLTGSRSQLDEVDAAVLARHESPGFSLVSYRRSGNNANDAGCDLPAIEVTSDSRFAAVDVDMTRSSSSATEMDAQQRSLYNLSQQRSERFEPKVETTHGAFQTLQSSYHQRNQQQVEVREPTPPEKRLQSCQWPRNFNGSLSGSEQDNASWQQGVNARNCGFREKGQHLLILWRFLRAASLSDVGLGADTADVHVRPHWLRAAAILRESSMTSSSREL…
PHAG	ORF200_LGTR01000061.1:18873:18616	Y	N	N	N	N	0.983	22	38	RMLR	85	MARVCANYRFLSWLWLCISQAWRTSRPTTTLSANASGRMLRTSKTLYVSTPSAPTKSQRRRAATRAPNPLELIGAGPEHHRIYRC
PHAG	ORF203_LGTR01000022.1:47646:47389	Y	N	N	N	N	0.972	26	53	RRLR	85	MAAHGGRRQSLLVLVVDALAGCLHSVTKSVVCSCARNQLAKYLLRCCRRETMRRLRRFRSRRPLPTTTEHSSDSRVAVRFAGVQW
PHAG	ORF21_LGTR01000193.1:3814:4041	Y	N	N	N	N	0.99	27	43	RTLR	75	MPLVAASGMAIVCPCILSSSCGCCHSSLPMVSGTPILGCCDSRTLRHQASLLHLLVGGAGVGLTLPGNVCAYCWT
PHAG	ORF21_LGTR01000488.1:12814:13233	N	N	N	Y	PITG_15930;PITG_15940	1	24	-	-	139	MRFYCALLLALAFIAGCAEPSKADISRNAQDNANGRNMPRSIKTTTHTGYLDTEKRDAFFLFRRVQLEYWIKTGKSENYVKNALRLEGLSESALKANPKYKYYEKFLLNTRKGEVLSKSGVVAAHTILDRPTLLNEANK
PHAG	ORF21_LGTR01001351.1:1884:289	N	N	N	N	PsG_130409	0.998	25	-	-	531	MVASMRVLVASAIALLSFTRSTTTALKKSTSLSDAPSVKLHVTFKRKTMNLHGQSEFDIYATPVVSDNGVSVLYNSYATFKEGDSEYTYSLVDGAAYLSTTDASDVETVRCLPSNTLPFDQILPALNAASPIPSASIGKREVECESGNMFKTTFAGAHYAICASGEDGFTAFTSDLEIAVEYLDGPVSVEKPELTDDSKCEIVEKATSLTPTSLALATGGKLPSGRSRMLKEASHMAMDSTMCESCLSTPRPCIFLHGLGNPNQEDQLQDTPKLTKRKFGDIHGHAPCCSEIKYAVLNTVDAGWRNDTLQQLFCDHALSMSSSSDVGAGIIDNTIIVTHSMGGIVMAHALAKGKCRFSEKTSWVALSAPMLGSMASDWMLDNCENDPTGIVEGLFDILG…
PHAG	ORF21_LGTR01001540.1:2638:2420	Y	N	N	N	N	0.998	22	50	RFLR	72	MRISTWTHVFLLQCFLPIVGAASAPEELLSSPELENSNPSTGGGSDWVLRFLRITPLDRLVVLGVPIVPHRS
PHAG	ORF21_LGTR01001565.1:3639:3007	N	N	N	N	PsG_159001	0.945	20	-	-	210	MTLTSFALSFIWKSPRSSALHISTSVVGRIYYAQQHVTSSRQKLWFQLLVVVALLAGASALSAPPVKYPTSEVMAHAKTGGEDGLYGKRLRRVPNSDAGKFDDDEEERGITDAAKKLKTWTKNTKFGQVASEKRKKAQVKLLILMRRATVENLYKTNITPEQLYKTLNLPPKVNQAYKYRQWAHLNNDPDYILWQKYDMFWVGQKNKVVQ
PHAG	ORF210_LGTR01000012.1:63531:63298	Y	N	N	N	N	0.994	23	46	RRLR	77	MGASRLLFLLSLYLGWQMVVNSLQRGVLVSSSWNLFSALSITSTLRRLRSLLLTTKRLICGGIFTSFSSSSSSSSSG
PHAG	ORF210_LGTR01000037.1:16171:15815	Y	N	N	N	N	0.994	24	35	RRLR	118	MDTLRWKGLLSCPFALLLTTSTSRHLVQLLSGKHRRLRARVKRIAYQPKMTMRLVMKRKKTYPRSRITWRHKYFRCFTHIYSREWRRRRALSRGTMTTSRLRALRKQYRFVCLWRWLS
PHAG	ORF211_LGTR01000012.1:63171:62905	Y	N	N	N	N	0.962	29	52	RSLR	88	MQRIALRPYRTWWARATVVCVWQQLATSSATMRRSPLHLVLVFAAVPPCLLRSLRVRGCRRVGAGAACAATCTRQAAWPSTFRAPPCR
PHAG	ORF22_LGTR01000025.1:40050:40478	Y	N	N	N	N	0.999	18	54	RRLR	142	MLLLLLSTLFLLKTSLLHNHQDAKKLLEHFHHHQRCVGGRRTFSCSRSSLRRSRRLRITSSCRFRSTTSGSWWYSRRLRSFISRFEILARLPLAKRLSSSCFSGGRESVSVRSRELSGAASRFTALLGFDCSCCCSSRCLSL
PHAG	ORF22_LGTR01000662.1:13675:13947	Y	N	N	N	N	0.913	20	49	RLLR	90	MHLIFFGVTTLVASDDTHGRHAHDHVHRQHLHGGGQSRDCLHAFLEPQRLLRIALTAVEASGGTCSMSLGWKTERLGRRNAAQESLQHRR
PHAG	ORF22_LGTR01000792.1:10580:10930	N	N	N	N	PsG_159031	0.952	28	-	-	116	MLIALRLGTLGVAHAVVVVLLVRTTIATFVLAPVAAAVSPTKAALSGHLGALRNLADVAATVRPAVAIPFGFLGATGFCAHLVAAVLEAALVELGSLVATGFGTFGAATVAHAEAA
PHAG	ORF22_LGTR01001459.1:6665:7036	Y	N	N	N	N	0.977	19	52	RGLR	123	MHLLTLSLIVKLLLPASTLNDMKRKVDATTGTLGSCAFLGGAYNVHSLWMGRGLRGVVRCRFSSVCELPFAAERLDLWRRRGADSADLSSSIRKMQSDGQSRVVHMRLAKSVRIRLQSFSFSR
PHAG	ORF22_LGTR01001475.1:5956:5210	Y	N	N	N	N	0.908	20	34	RFLR	248	MRLPLAMMALASSLNVMLPWNGPCTESRRSRLARFLRSSLEPLRTTMARSMSFTPGPLFSMSRRAKRRPIRPKPYKITSLGVKVGADVSGAILLFSSSPSARTLASRASGVTCACTSSTCCSMKTKVRPRSMRMSRALGAYCTSASSTTSVSVGCMRLPTYLQTKLCRRMRSMLFLWTRPLPKSTLTTLFSRYRRPMSGTMRSAAFSCVFHCSSSDSRSALICALLNGESVMVDGGGGGGGGADVAGT
PHAG	ORF22_LGTR01002125.1:1148:708	N	N	N	N	PITG_09223;PITG_09224	0.999	25	-	-	146	MRLSVFLALVLATFVATCISFTSAENVAQISDVDGGNSRKLAKTEEWWATTDDNGEERNLDGAKKFLNRLQGQVAAKKAAIAAGKGVQTTKLSDEQFKTITKEVATNVKKNRKAWPIIKSGLKILYGSLLAALIIVAVDAMIYQKN
PHAG	ORF23_LGTR01000225.1:22701:23054	Y	N	N	N	N	0.998	20	45	RRLR	117	MFLLLLLLAVSGGGGGGFAAVVAAVAAAAACVRDCGGRLLELGGRRLRRSCGHLGHGHSCWERGSVLVVALGLSVSRGRGALCARPSAWDRRADESVRTMASCVTSSCPQPDHQELR
PHAG	ORF23_LGTR01000349.1:12439:12786	Y	Y	N	N	N	0.997	17	36	RGLRGRRRVRQRVLQQLHQLVGGFPAREQRHGRCTASARDEK	115	MRALLRLGLLLPVAVQQQLHLAQPLCDLLHGRPVLRGLRGRRRVRQRVLQQLHQLVGGFPAREQRHGRCTASARDEKGSVRLKWSSVGSLPNYFFVGMARKSNLIYYVAESQQGR
PHAG	ORF23_LGTR01000353.1:4771:4986	Y	N	N	N	N	0.998	31	38	RSLR	71	MRWSCTRRRSSRTSATCLMRILVWIAATATRGCDSVGRSLRWGMTSRLNRGRTTRGAPSCCRCSECCPSCC
PHAG	ORF23_LGTR01000925.1:7355:7621	Y	N	N	N	N	0.987	23	33	RSLR	88	MSMCSARATLVMLATSFSVVRCISSLTVRRWRRSLRMQRLVISRSSLRTQLAGQTFRPQLYLEQEMVRLHLLQRHQTHPSRGLGAKCL
PHAG	ORF23_LGTR01000999.1:6377:6841	N	Y	Y	Y	PITG_19831;PITG_21303;PsG_109418;PsG_131847;PsG_131852;PsG_159252;PsG_159266;PsG_159277	0.973	37	63	RSLRTVPVADEEDDEER	154	MRSSPCFARQLLPSRPTMRAYYMVLLASAFLASSEAFSPRINADQVQLSQPTMKHSIEGAAHRSLRTVPVADEEDDEERAWANIAGFDRTEAEAKEWLVSWLNKGKSVEWVAKELGVHDLPQGVAQSKLNYDALIEYQRMHFEKRTGYSLPKGN
PHAG	ORF23_LGTR01002017.1:2876:2610	Y	N	N	N	N	0.91	24	31	RALR	88	MRLRLRPRTRRGWLAACWRWAAAGTEGPSGRALRTTFAPGISAGLAAAAGGRVVMGLLAAAHGRRRARRTRSKSGRWAYARHRENTAA
PHAG	ORF237_LGTR01000069.1:55172:54870	Y	N	N	N	N	0.996	28	46	RRLR	100	MKWMACFKPMDWRRWIFLLTMFTFVKASEVNTWSSLRTRLCHSHCRRLRKLLGITLKVLTNIGAMADCTRRRPRYVLLESMMSFSTHSNYFLWWFMLAES
PHAG	ORF24_LGTR01001510.1:6746:7216	Y	N	N	N	N	0.999	23	41	RGLR	156	MMLAKTICALCVAAVAFSNGMADASVAVGQTHGKTSVNISRGLRTAADTNVAAQTGVAATGGAAGGVTAAGGAAGGVTAAGGAAGGVIAAGGAAGGVTAAGGAAGGVTATGGAAGGVNVNGRASVKANANVDSNSNLYTAAPTTAPPTQNRRLRRA
PHAG	ORF25_LGTR01001497.1:5926:5561	Y	N	N	N	PrG_75380;PsG_139250	0.999	27	35	RFLR	121	MARTLASLVLVLVAIAISCNVNSVAAESVLTPDTRFLRNQVDESVTTTTTSDTSHSGSNSSSSSGPVQTSSTINTEASAAESTEKEHKGPTLMSFVGPAIAGVLAIVLIGAVVAFKNRMGK
PHAG	ORF25_LGTR01001603.1:6213:5866	Y	N	N	N	PsG_110356;PsG_125450	0.9	19	52	RELR	115	MTMSALFLRRSVASLATGSRPSHPLLRAVSCSTFSSEAAAAVEKKPLTDTLRELRASEHFDLIVIGSGPAGQKCAIDSAKHGKSVAIIDKRDMLGGVCVHTGTVPSKVRRSEANE
PHAG	ORF25_LGTR01001665.1:2608:2162	Y	N	N	Y	PITG_07587;PITG_07594;PITG_07597;PITG_18609;PITG_22828;PrG_79397;PrG_87087;PsG_135626;PsG_135627	0.999	24	49	RMLR	148	MRLHYALLAIAVTFIASSDAVLAANDAAHLRVNQVNPIETVHSETRNKRMLRTVDTNKEETNVVYHYPRKDMDKKQFIEHRLQKALSDPKKTAKMYEKWYKNGYSAKAVAKGLDQHENRELDETYRNLAKGYAAYVKQMHPQQETLQR
PHAG	ORF25_LGTR01001916.1:2277:2011	Y	N	N	N	N	0.976	17	31	RLLR	88	MPRFLFLGFIGSRTVLQPVLTMAKQTAIPRRLLRPNATAAMALTLLLDPSATTALLSCMAFSTRDPIGIGYTRRDAIPSGILLLYTGN
PHAG	ORF26_LGTR01000146.1:32721:33107	Y	Y	Y	N	N	0.996	19	49	RRLRGSPKLTKEEEER	128	MRFTLFLAVFMVAFVTNNIDITSAESAAKIKIVPPASETELINVDNKVRRLRGSPKLTKEEEERAVLIAPVLAAHIVGMNTRLNGAQVSTTVSEKNAKKAAAALLVAMFGPAILVGGYLILKPKKSSQ
PHAG	ORF26_LGTR01000326.1:10522:10953	Y	N	N	N	N	0.943	21	45	RKLR	143	MNRSRILVGTANVLASLARASLRVFTIRVVMENVREREVLIQGPRKLRRIICEAPNRLTTAASVCHGVHESILVLLPRDFGCALLADALQTFSAHYNSHAFRHCAFASTGGSFDRAIDAAPNAQQNTARCARIRSSRTFVLIS
PHAG	ORF26_LGTR01000846.1:11939:11157	Y	Y	Y	Y	PITG_07533;PITG_07556;PITG_07558;PITG_07954;PITG_09586;PITG_09622;PITG_09647;PITG_15930;PITG_16663;PITG_22922;PrG_77944;PrG_77945;PrG_77948;PrG_82793;PrG_82794;PrG_82797;PrG_82803;PrG_83593;PrG_83943;PrG_84127;PrG_85835;PrG_87141;PrG_97205;PrG_97206;PrG_97207;PrG_97208;PrG_97245;PrG_97317;PsG_133675;PsG_137404;PsG_140950;PsG_143296;PsG_159239	0.999	25	48	RLLRTGKTNDNDDSSEER	260	MKLYQVVLAAVVIFLSTSSSLTDAGQVDVPTVHSLLSSPSDTGGNGRRLLRTGKTNDNDDSSEERILGHLKNAASYLKNRVNVELWASAGKDEAYVMKKLGMAGLKGDELAAHPKYKYLKIFRVEAENYLMGAWWTSKTTPYDAWLRLGLGKVTNQDELNAAMTTDKFRVYKRYVYGFDKESERAYYSSRTSVLMNSGYSPFEMKARAMLLAENKMDDFYVKMALGLSKLNPQEMAKHGNYRYYVIYKKAAEKFANTKAN
PHAG	ORF26_LGTR01001021.1:9503:10039	N	Y	N	N	N	0.999	32	78	RPLRPDRVRPTLLVRPTPRARRTPAPRMFRSSHLRPRRLPPRALEDR	178	MTSRCRLSRRPLARLRCALRVVAAALPVALARRPLLLADPGRHRTLATGRALRPPRLPRLVRVRPPRLDRPLRLRLPRPLRPDRVRPTLLVRPTPRARRTPAPRMFRSSHLRPRRLPPRALEDRAAAGAPRRRRPLVQPLRLRRLRRAVAAGVLLPPRVAVAVCVALASSVTKRIQGR
PHAG	ORF26_LGTR01001060.1:6302:5328	N	Y	Y	Y	PITG_04052;PITG_04063;PITG_04350;PITG_04353;PITG_04388;PITG_05014;PITG_05074;PITG_05076;PITG_05095;PITG_05096;PITG_05133;PITG_06246;PITG_07634;PITG_09109;PITG_10116;PITG_12458;PITG_12731;PITG_12761;PITG_13847;PITG_14673;PITG_15032;PITG_15038;PITG_15039;PITG_15123;PITG_15125;PITG_15127;PITG_15142;PITG_15152;PITG_15278;PITG_16195;PITG_16283;PITG_16705;PITG_16708;PITG_16726;PITG_16844;PITG_16845;PIT…	0.966	35	60	RFLRLHEDNEER	324	MPAALSSIILIHFRTCSLAMKVHYIALLVATVTASTTATSITAKFAVTISDVELLHTTKRFLRLHEDNEERAGCASTIIEKGKTLVASSNISPETIQGWLNKKKSIDNVFIRLKLTNVGDTLFENPRFLTWLNYADDFGATYGKETSTIATLAAHYSDDALTKMFVAAQKVESTEGIAARSEAAQMQRGLAGRKSPDDIFTSLKLEKMGDEVLANPLFNTWNTYLQIFRKKNPADKASIFKTLAAHYGDDTISKMIEAAKKVKTTAGVAKNLEATQLQQWWMNKYTPDDVLVLLKLDKAADKVLENPQLNTWTNYMNLFNREKP
PHAG	ORF26_LGTR01001643.1:2317:1991	Y	N	N	N	N	0.999	25	41	RLLR	108	MLLLRRKPPSRSLRFQLLLPPSRLLLPKRLLPPSRRLPPKRLLRPPRELKRLLVLLLLRPARSISIRGNSTAAVTVTSSPGDAAVRCSCSFSSWPCGISNTSLPPSTG
PHAG	ORF264_LGTR01000005.1:17839:17615	Y	N	N	N	N	0.956	19	38	RRLR	74	MPLDVLLGATTIVHCVFCCATPLQSAMERLEVPLVQLRRLREIRELHERPYMLLLRGVHEPLSVLANQNREWCW
PHAG	ORF28_LGTR01000026.1:48252:48569	Y	N	N	N	N	0.998	17	51	RRLR	105	MLGLLLFVIAVTRTHCRLLELVARVVNLQRTLDQFICFFTTEEIEQFECPRRLRDGLNDHGLLGRTGRRRHHHSMAKLYKGPHEQQPRGDEIESITRQNVSIRLQ
PHAG	ORF28_LGTR01000389.1:9079:9411	Y	N	N	N	N	0.983	21	40	RRLR	110	MVRFAAACVNVLLAATNGASMLIVCYVQVVAVVHCIRCLRRLRVLVLDVLLLDAFGRSEFHRRHALLRLHGGHLRRPGATVWRRWRRFLAVVHAQDLRVHQGRLEQAERR
PHAG	ORF28_LGTR01000570.1:1514:2140	Y	Y	N	Y	PITG_15287;PrG_78400;PsG_129601	0.995	21	52	RLLRGYIFGDTKEIEEVTAEER	208	MRVRCVYTVLSSLVVTSAMASVDTPCAPTHADQLKMSKSLPATIELVKHDKRLLRGYIFGDTKEIEEVTAEERALDAATLDKMKAETEAIIMRMAYKHWFDGGKTSADVRLIMGLPAKGDAAGHANWTAYLNYLKFVKEKEVDAVNAAKVEAIKLRLIYKGWFLERKTFKQVRAILGLPPKGDAVDHVNWGIFQNYLKFYKEYAQQFT
PHAG	ORF28_LGTR01000624.1:13975:14295	Y	N	N	N	N	0.965	18	45	RALR	106	MWLVFNRKRSLYCWTRAHPCACLCASAPLPMARTDPNWATSCNTRALRPLYLLWRTSSSRRYNGNILILLYSKKNKQKLVLIFYLFCVYSSFSSPRTKWASSPTDP
PHAG	ORF28_LGTR01001015.1:1747:311	Y	Y	N	Y	PITG_05076;PITG_06030;PITG_06246;PITG_06375;PITG_07630;PITG_09732;PITG_10116;PITG_10339;PITG_10341;PITG_10347;PITG_10348;PITG_12761;PITG_12791;PITG_13018;PITG_14685;PITG_15032;PITG_15105;PITG_15110;PITG_15114;PITG_15123;PITG_15125;PITG_15127;PITG_15142;PITG_15152;PITG_16195;PITG_21740;PITG_23036;PrG_74378;PrG_74387;PrG_74395;PrG_78050;PrG_79107;PrG_79108;PrG_79110;PrG_82368;PrG_82371;PrG_82380;Pr…	1	17	51	RSLRRYADIDEER	478	MGLCSILLLALASVLACGNTATTSTVTASSDLRRNTTLPFTGNPNSSLPKRSLRRYADIDEERMGGKLPELAKAATSKAAKIAETTQLKTYLILNKNALQVLKKLKLGRTALYAVSNPKLEVLSTYVKMFNEKHPEKSISLIKTLTTRYGDDALAGALVTAEKNAATPKFAEEMQALRNDQLMAWGNADKSADVVFQLLKFRYDGYGALTSPKLDVLEEYIKKLNTETSEHITLLNTFRTGFGENILVSILSLAKTEVPKRPKALTLEAELITKWMDEKLLPERVFKLLNLQNNVEKVLESDRLSTFLKYIEEFNKKNPDNEVSFVHMLTANYGEATVAAALASGRKDEWTEDISRKLQSQQLMGWLNSGKSVDDVVSLLRLQDDGVAAITNGKVYGLR…
PHAG	ORF28_LGTR01001214.1:9452:7803	N	N	Y	N	PITG_15225;PITG_15226;PITG_23125;PrG_78446;PrG_79303;PrG_83274;PrG_85968;PrG_86250	0.96	46	-	-	549	MFVIVIPTQHGMSLHVLHNSITKRTMRAYLIVLVAASSLVAASEAASVSGEPTILSSITRASNNKRFLRSYGMEDLDTKDSGSEEERGAGEKIAKIVSPKGIVDETKVEKLVSPKVIEQAKRAKLVDDALLSPAKRAKLVDDALLSPAKRAKLVDDALLSPAKRAKLVDDALLSPAKRAKLVDDALLSPAKRAKLVDDALLSPAKRAKLVDDALLSPAKRAKLVDDALLSPAKRAKLVDDALHNPAKSVTLVNPKAIDQEKLAKLLDAKGIDQAAVAKLLFADVKTIDEAKLAKLVNAGIIDQWRIDRLAKVTDMKSIDEAQFAKLLGTGAIDQAKLMKLAESGIIDQQKLAKLVNSETIAQEKVTELLDPKVVETAFETSDDQLALFNQWFVYEDAVV…
PHAG	ORF28_LGTR01001383.1:4230:3862	Y	N	N	N	N	0.979	26	48	RLLR	122	MKVLQEDLVVVVVVLFLWRPHQVLLFDISTGNRVWVRQERQHPLHLTRLLRICRRTFRLFARRQCTQQLIQLCFRQRQLESRTCIERCSSLLFFFLLLDVLACLWNFLSIFFVVSFSILCRV
PHAG	ORF28_LGTR01001398.1:7051:6614	Y	Y	Y	Y	PsG_159142	1	21	45	RSLRTERNDNTSQRFLGKRHAKDEKDEEER	145	MRLYYVVLLAATALLTTSNALPEAAGVDNADVSKFTFTERPDVGRSLRTERNDNTSQRFLGKRHAKDEKDEEERAQVNWGKLTETALMKMKLQYWFQRGKSPTWVRAKLNIPEGAEETAHTFYKLYQDYVRNHNGYKFYRFSPKT
PHAG	ORF28_LGTR01001400.1:901:656	Y	N	N	N	N	0.927	21	39	RHLR	81	MASRITWTVLGWLCFRKLWTNPFSISYERRISLGTPCTRHLREGMTCSLSRLSCNPMSPRRSLLNNESTHFGLSSAKPLQA
PHAG	ORF29_LGTR01000152.1:2515:2955	Y	N	N	N	N	1	17	37	RWLR	146	MRWLRRTGWKWTRRRCRRCRSPWNTRSWRPTRSQRTRWLRRFLLLRLRLLAWLRSTGRRRLSAGRAACRKSRRGTTPALRSTRYVLSCGNTVSFRVCTSVPMIRRTSGTLSRSWMPTNRSRTFAWATNYSRLMAALLTTLWLRKMI
PHAG	ORF29_LGTR01000266.1:7556:7954	Y	N	N	N	N	0.986	31	36	RTLR	132	MRPFSSGSWRRRYRRLRRWLSRVLAGWTWARVSTIRTLRLCGLQRPVSDVPRQAAQVESWSCVSIPPQGTTVNLPGTNTQHKDLNAPMVRLRQVGFALTKETMPTTRSRQFLLVGGRTRYTRHSSRISNRFF
PHAG	ORF29_LGTR01000845.1:5834:6052	Y	N	N	N	N	0.945	20	30	RVLR	72	MLVNECSSLFGLLVALGAAVRLLGILRVWRVLRLIRRLVDQERAAHDATYLILEQEQTVRLVASCGSSQVDS
PHAG	ORF29_LGTR01001302.1:1566:1339	Y	N	N	N	N	0.992	26	41	RGLR	75	MSLRRHMDAALFCLLNCGLSSLRSAMTLCGPGICEPLIRKRGLRRCFGGQAYSMKCDGGSQVARNVAVEKLVRER
PHAG	ORF29_LGTR01001485.1:5752:5471	Y	N	N	N	N	0.994	18	40	RTLR	93	MTLVVVTVVAAAGGADGARQKGTGVRGVWRRGAGCHRAARTLRLQAHAHRRTPGLLRQEVIEIRSWQVQLDRITTTRREPSTRCAAVSVGVTI
PHAG	ORF3_LGTR01000140.1:4572:4952	Y	N	N	N	N	1	24	37	RELR	126	MRAGSGAWFVLAVVAVAEFVVHAVDWQICGLPANDTRELRGQKCRLVRGGYASDLYGGAADDGGEAYEQQHQACHAGHVANSRDFISRVLPVACFLYIQASSVCRRQPHIRAANHTAAFQISIYKF
PHAG	ORF3_LGTR01000195.1:1140:1364	Y	N	N	N	N	0.996	24	31	RWLR	74	MSVAWKRLYAFFTLSGLIPLSRANSSSATLRWLRSWIACAPVAGPPGAAPAAFSGEATATPSPGGGCLPFVTIA
PHAG	ORF3_LGTR01000520.1:1188:1472	Y	N	N	N	N	0.998	21	50	RRLR	94	MLAPWSPWPMWLLAPFGVTATIPAWCTPPSGPSSGKPAVVSVSRPSILSRRLRPARARSPHSASLDVAPSTTSRNRTSPSMWSLLAVRYQSSEP
PHAG	ORF3_LGTR01000831.1:2472:2897	Y	N	N	N	N	0.938	21	38	RSLR	141	MLPSCRWLSRWAVLRNYVSGAARNLRRIRCFSSQRGYRSLRFWICVAATSSRLLLAAQLRSSSSSRLTAASWRDGSKRRTNRPVCSSATMWSLQPREKTDRCCSTMTVSKRPTSFFSSRVFLLSKLGCSDLRVCSQLLSPL
PHAG	ORF3_LGTR01001547.1:5625:5849	Y	Y	N	N	N	0.998	19	51	RFLRYTTTTNEENEEDR	74	MRLSYFVLLATAASATLTITNTVPASAMDASAFLDSPRGVAFDHDTLPTNRFLRYTTTTNEENEEDRATRVSGI
PHAG	ORF3_LGTR01001750.1:4632:5558	N	N	N	N	PsG_130409	0.996	22	-	-	308	MPSLLDFAVVFAAVTIATSAAADTSTTDWPALRFHFTLKRSSMNIFGQSDFSMTANPVVSDDGAGVVYNTYATFTADSTIYNYAFVDGAEFVAKNYVGKTSAPVVTCLGSESGKLPLINSIVTALNEATAVLGSNSRFTQCSTGNLYSVLINGINFSVCTLGSSGMKLYGADMNIAVDYLNHKVEIVQPAVDVDTLRGCKTPAGYSSVTAIGKSLLTGSSSSFDKTRKVKAEFDFIFGQTMTVTMHLSTHLIIPAKPIPKIVFARVNRLRVRVSSSTAWVSIRRNPKISLFLLLLGELNRLRAVLLIY
PHAG	ORF3_LGTR01002157.1:490:726	Y	N	N	N	N	0.954	18	51	RRLR	78	MYTLVLVKLSFLTITGARLCLAGVGRKSIATHWQRISSSATSSRWLPPDNRRLRCKSGDLSPGVLSKKSTDPTATTQQ
PHAG	ORF3_LGTR01002187.1:707:1126	Y	Y	Y	N	N	0.999	22	35	RFLRRLETNTAEDTNGNEER	139	MRAYFVLVAAATFLVSTISMAIPSDTLPVHTDTKRFLRRLETNTAEDTNGNEERAGLKEAMKFLKALVNEDAQIQRMFEKGKSNEQFFNKDIHPMNVYLALKIGDISLSTPLAELKQNAKWLFWKSYDAYWVARKGRLG
PHAG	ORF3_LGTR01002233.1:2538:3368	Y	N	N	N	N	0.999	26	55	RRLR	276	MVVFSSTKCILVLLLVCWNVQVVRSCIHDSLNHKYVTGAQIYDDSHPFIVNERKRRLRDEDESEETTATRKSMDNRKLESATYQSIRMTPYYDNTSLSNLPDATRAEAYKIVGEAIQRASRALQVVPVSGNLFAERFCTSTFSTTPPVCHSISNQELCLEMPMPDDHFAPLRYCDQCTSAGCANDACVVSPAGKGIANSDFLIYVRAENTNNCKSGTVLAYASTCQQDQYDRPTFGMVNFCPYHSFVKDTGELPGTTSDHSAQPAQLDHFLTLPLE
PHAG	ORF3_LGTR01002323.1:1237:2745	Y	Y	Y	Y	PITG_04350;PITG_04353;PITG_05076;PITG_06030;PITG_06246;PITG_06375;PITG_09732;PITG_10116;PITG_10339;PITG_10341;PITG_10347;PITG_10348;PITG_12731;PITG_12761;PITG_12791;PITG_13018;PITG_14685;PITG_15105;PITG_15110;PITG_15114;PITG_15123;PITG_15125;PITG_15127;PITG_15152;PITG_15278;PITG_16705;PITG_16726;PITG_17871;PITG_19232;PITG_19302;PITG_21740;PITG_21984;PITG_23035;PITG_23036;PrG_74231;PrG_74367;PrG_7…	0.999	20	51	RFLRSHDEERAGFAELAKAGVSKIIDPFKLQKHLDEDK	502	MHLSSTVLLGAVLLTYSDCASTTTASKITVVDTPAGVHSFSSNQNNIQTKRFLRSHDEERAGFAELAKAGVSKIIDPFKLQKHLDEDKSAVQVLGKLKLGYDALDAVKNSKLEMLSKYVDMVNDKHPNSKISLIGTLTARYGDDSVAQALAATEQYPKLAKKVKKLRNDQLTAWLDGGKSVDDIFRLLKLRNDDYEALASLKLEVLEAYIKKFNSDKSAHETLVKTLEAGFGGENALASIITTAKAYSRTSAKAKELDARLISHWLEDNMLPERVFTLLKLDRNVDDVLSNGKLGTFVNYIAEFNKINPNKEVSLLATLTTNYGEVAVAKALVFGRQYSVTKILATKLQAEQLKKWLDSGRSVDDVFKLLKLQDNELASVTSREIDALDEYIKLFNREE…
PHAG	ORF30_LGTR01000761.1:12278:12517	Y	N	N	N	N	0.999	21	34	RNLR	79	MPKLLLAVAVAAYASQLGSADANAMEFGASAIKRNLRANADSISTSSHDSSGVASTYEKEVRWCHIFGVRYQCHPFLMF
PHAG	ORF30_LGTR01000918.1:9867:9574	Y	Y	N	N	N	0.947	20	45	RRLRSSKRDAKAHTTPEEK	97	MLRFRWAVGLVLVLDGQKARMERDGGSDMLMYRRRGRTQGLEVARRLRSSKRDAKAHTTPEEKGHEEIFWSHIIRYLGSCQSSGVLDSRLEGRYFVN
PHAG	ORF31_LGTR01000776.1:14182:13217	Y	Y	N	Y	PITG_04052;PITG_04063;PITG_05074;PITG_05076;PITG_05133;PITG_09109;PITG_12458;PITG_15038;PITG_17218;PITG_17309;PITG_17316;PITG_19655;PITG_19992;PITG_19994;PITG_22722;PITG_22879;PrG_74299;PrG_74300;PrG_74378;PrG_74395;PrG_78050;PrG_78057;PrG_78630;PrG_82367;PrG_82371;PrG_82374;PrG_82380;PrG_82381;PrG_82382;PrG_85382;PrG_85684;PrG_85688;PrG_85876;PrG_85883;PrG_86252;PrG_86936;PrG_97209;PrG_97261;PrG…	0.932	30	54	RFLRAKEFDEDAEER	321	MPSCSVSSCVNMRLHYIVLLGAVFASVNATSMVQKVSKSTTPRNFSPRSFATTRFLRAKEFDEDAEERMTNIRGNPGVEMLATHADDTLKKFLQAAQINRNTKFSQTERFEAWKQKDISTDAVFKVLKLDKGADKLLENPALKLWIKYANEFNPGKPKTLFATLKTHYSDAVLSELLIAAQKVPSTKALATELQKQQLSAWLRDLQPPQNVFKFLMLDKGVDNLLANPQLKTWTSYLKQYKQDNPYAPKASLIDSLTDNYSNEALVQMIVSAKKTPDTKFMAGYVETTGRQVGATWEKYTRSLDVVQGSRRRLEIFVQDVH
PHAG	ORF31_LGTR01001156.1:16479:16138	N	N	N	N	PrG_77763;PrG_77786;PrG_83582	0.996	24	-	-	113	MRLSNVFMMVSATVFLATGNALATVVNVDQSKGASTMESQNSVRLLETGNHAGGEKRFLQSYKAVVDEDDDEGDSDDNNESNDSKEEEERCNVDRLFSTTKLNKMLSGQKEFK
PHAG	ORF31_LGTR01001336.1:6762:6100	Y	N	N	N	N	0.993	26	53	RRLR	220	MRTRRRRASTTLAHLCSTMPASTGAAARRMSSTTSTRSLRCLVAWFPRTQTSRRLRWNRGSSPVLRTSLCRAWLFGDPSSYNMVISSKYCVGSIATGVLIRYLISGCGFPVSLSRSSTLLYFAYSAWLPGTIANTLSLCSVELFVVTLTPAASIKISEITGDEVHEGLGKVKLCWYEIDSLTALKSHFATFIVLLVELFIYTVDLVTNAVDFSQMLLLQM
PHAG	ORF31_LGTR01001687.1:9999:9577	Y	Y	Y	N	N	1	22	42	RFLRNYDSTDEGNVNEVNEER	140	MRVYQFLLVLSTALMSSGAFATATDSTQEVSKLATHATDSGRFLRNYDSTDEGNVNEVNEERVASSPSWYRKISNFAESLGFTRIADNFLYRAWKDEKMSTKDALVEMKMTGLSPAQMAKRGLDRYSDYSAILAKAGAAQ
PHAG	ORF32_LGTR01000173.1:1901:3310	Y	N	N	N	N	0.943	22	35	RSLR	469	MLRRLLRPCSASAHASASAAAASRQLLQHLPNGARSLRTARGGTRRHKDHMARIAKLEALMQEREQARLAQRQRVLEARSQPPAIPAFIRVRDLAKALRQPLDKVLKCTVTKANRRFHLKTKDHPPAEFRSVKQVVLPFRVAQEVAEQFGIQVAYDDVEPELSDASMGGGVLGARQPVVAVMGHVDHGKTTLMDTLRRQMKAGLKQIAPYEKHGITQKINVCEAALTPDVKATFLDTPGHFHFFRMRSSAAQVADAVLLIVAADEGVLLQTEESIGAIEEAGLPAVICINKVDLLGEGGEQQIDAIVDELRSFVALQDSPVLTISGKTGAGLDELKHTVGELMTELASERRLDALVGPETHAEGLVLESVALKGRGTVLRVLVKNGELAAKQHFVAGMI…
PHAG	ORF32_LGTR01000847.1:16361:16612	Y	N	N	N	N	0.955	26	32	RHLR	83	MALLLELQLALVLFVVVLPATAVLASLSFVLRHLRCCFLAKIRLRWQSFRVVQKTGTFSQSRRIMQLFGLSQHSPIPRLKYDS
PHAG	ORF32_LGTR01000989.1:8669:8980	Y	N	N	N	N	0.997	24	51	RVLR	103	MCGGRVVGHRHVFLLSLALLCGAESRRLGLLLVALDLPHTRRRALGQNRLRVLRHILAQDFAHCVAETHGVVGFFFIIGALGLDVFFFLFSFFAAMLLLVVAA
PHAG	ORF32_LGTR01001256.1:361:107	Y	N	N	N	N	0.93	31	41	RHLR	84	MPWRGVGPRGSSRSPRWLAWSAWRAAASRTAPHVRQPRHQRHLRLVHCSLAAPSTSFGWKSIPAFRALQFAKMKLFQNRTSFQK
PHAG	ORF326_LGTR01000036.1:10451:10230	Y	N	N	N	N	0.973	20	53	RALR	73	MTCLLSTAGAAAASRLSGSVPVPMLRADCHPSQGTQLRHEQLHVLPGLHGRHRALRALGSLRRVQLSQRLPVS
PHAG	ORF33_LGTR01000186.1:9649:10746	N	N	N	N	PITG_09585;PrG_75817;PsG_135341	0.94	51	-	-	365	MSETVCQIVLSALTWRRAPIHYLSKIMRVLRVTFVWAVLLALALTSSVYAADDEPKTPEPTTSANARDNDPVIQEIRGLRNAGMKLNDNRDFKGAIEKLRGAITLLHNRVFGEGRQAITDPQDISQDAALYAQILNDYGSVLIRYKQYDEAIEVLEDSVAMVEKIYGDSHPSLGLSLRSLADAYMEKEEYKQAISKYKTLRKHVKKGLGVTHEAYIEASLRIAEGYKKLGNKNKNLKVLRDCVKAQGGEINGLTTGIAELYMELSTAHVAMNEIDDALRAAETASAIFLQRDGEDTLAYAFSLNALAGVKMRQKKVDDAIKLLERAHRIAVKIYGEDDAITKASAKTLKDVKEYKLDLKAEKDEL
PHAG	ORF33_LGTR01000917.1:8456:10081	N	N	N	N	PsG_130409	0.989	26	-	-	541	MSAIKSPRRLLNIALFALLAIAVTATSLRVDQDAPAQRRLAASLADAPSLRLQFTLKRDSMKTYGQSQFYVFANPVVSSDNTSVLYDGYAAFMDGTTDYTFMLVNGVAYFVTSTAGNTSSQTAQCLSSSLLPPINGIISALNDATAISSAAAGNDTITCSSGNLFQATLGDATFVICSSGSDGFTIYGSDLDISVEYLDSPVTITAPTLSDDAALSCETVATATSVSSTALALLTGQSISSSSRRKLKAEATTTLASSSCSCKSTPRPCIFFHGLGSSTEQTTLQTSSSYFGDLSGSAPCCSSIKYAVLNTVDYAWTDATLQQKVCNFAISVSSTSSSSSKTIADTIVVTHSMGGLMMAGALANSRCSLASSSTWVSLSAPMTGSMGADYLEGACAGSN…
PHAG	ORF33_LGTR01001425.1:1667:1437	Y	N	N	N	N	0.98	16	38	RVLR	76	MDFVWCFVQLATTTASTTSCSPVQQHAAQRTTRTCFSRVLRPTFVYGTLDAARRSYAYRCRISFATAWSLRVTEDS
PHAG	ORF34_LGTR01000161.1:343:729	Y	Y	Y	N	PrG_78246	1	24	45	RFLRHDKTIDEENEKRGVPDEER	128	MRLSCVLFAVLTALVASSAAGSADNSFPHLLHERNDGRSSENYIRFLRHDKTIDEENEKRGVPDEERANVAAEITTKLVKSASFKKLEREIDGLLLVSEALHKENIGLFKRIEEMGYTPFRLHESLGI
PHAG	ORF34_LGTR01000171.1:26974:27297	Y	N	N	N	N	0.906	18	48	RRLR	107	MWTGSRSTITRSTSAPASRTPSTTSRARWVSSASSATACAGARGWAPRRLRRPTRLWWATCPSTPRGSSRTCSRAMAPSTSSLRASRCRSCSWPPVMTRTSSSPTAA
PHAG	ORF34_LGTR01001244.1:2079:1792	Y	N	N	N	N	0.965	21	38	RTLR	95	MRYGLLLVAACRSQTASTRSRRTHSRGDNGAPVLAPIRTLRLAVSASGWSCCLPRQGERSCAVLRVAGLPVSAVYESDRLLHSSSVVERQRRRDG
PHAG	ORF35_LGTR01000410.1:4571:4846	Y	N	N	N	N	0.998	20	44	RLLR	91	MPSTVSVILWALCLRVTTTATLRRGRTTVAMTSSPSWMWTLLSRLLRYWQKACSLLPQATPRARRWIRLRWIRGWWNPCCRVSAQTGVVIL
PHAG	ORF35_LGTR01000486.1:15346:14756	Y	N	N	N	N	0.907	22	56	RLLR	196	MLMFWHYVVCVCFGTVERASAKGEKLDLCDANWKPLVDLLLLVVVGRHEWHLGDHRLLRFLASLHMQLRADLANTLVHICHTNSLLERGAERATGHMSNHIVLGIKQLGTFTRRSSLHHKTHPLRGCRLVLQLVHNNPMAREPSLLTTTLANGPGQRSFNRGRLGRNIVSMQTQSSLQSQTVTSSKARFKHAFVLQ
PHAG	ORF35_LGTR01000496.1:10997:11218	N	Y	Y	N	N	1	24	28	RSLRTVDTTEDASEEER	73	MRFFYAVLLAAVALLSTSGAALSAEPKRSLRTVDTTEDASEEERGNADKLVTEFVQRLKAGARYNTAKTDAEK
PHAG	ORF35_LGTR01001139.1:1872:1336	Y	N	N	N	N	0.98	23	44	RWLR	178	MALFQTWSAVGQLIQLVAGLLGLPTRCGGRVRVLSPRRPVRRVRWLRIERLPLTCLLAEVVPRVRVVRLLPHGHCDLLVAEAAVATRVHNVARQRHEHDLQRHDDEHKHRNKHGLVIDPRDHARLARTQHRVLRDGVAEREARACTLEEVTVGLQLLVANGAVLLYERREPLKLRVRA
PHAG	ORF35_LGTR01001142.1:4283:4065	Y	N	N	N	N	0.948	24	45	RMLR	72	MGKARQSETVYLWLFLCAPSSVPTAKHSTQSSNGGCDAHSAHVMRMLRARSFWQLRQNLVFMAAGLAAGGGA
PHAG	ORF35_LGTR01001151.1:7038:6076	Y	N	N	N	N	0.974	19	41	RRLR	320	MFVFSALVLVVVVWVDVAMRRQHLRRKCVALRCHERRVRKRRLRLFLAGVRHADNAAVIARHTALHVDEIALHVDLGDPQVVARDAVAAHAARHLLSLEHLAGVLALTGGAHVTLGLGVTMRGWLTREVVQLHDALEALALACAAHVHELAGVEVQRRERRAQRQQRILGHAELLQLALGRHTSLGQMAQHGLAHVLGLAQTHAELQRVESVAIRRLHLRHLALLHLQHRAVVTVTEVVPHRHHADLDGQQSRALLLGRPHGIRRRGSSRRSSRRQRRSLFKRLAAAARQRARSTPQAHQVPVAVCSNERAGKGARRSHR
PHAG	ORF35_LGTR01001212.1:6805:6566	Y	N	N	N	N	1	23	38	RLLR	79	MTKLLTASLVFMAVVALDLVNAGDTSRTATILRVQDERLLREESSSGSTGMVVADECSWYHRFAFWSCCGWIARSSSVG
PHAG	ORF36_LGTR01000115.1:8047:8439	Y	Y	Y	N	N	0.983	27	40	RLLRGHEAISEEER	130	MIVDFMRLLRILLLVTATALLVAVNAETNQATLDFDRGTRLLRGHEAISEEERGIATDKFKTAVWKLFHPNQALYDRMLVDKAKAKRCTSNGLKVGISPSTCSTIFRSATRTRTSSIASSTRNTSRSPPP
PHAG	ORF36_LGTR01000544.1:5849:6085	Y	N	N	N	N	0.906	25	38	RVLR	78	MMGVRHSRSPHFLSVNWAASCARADRMELEPKRKRLKRVLRAPAWNIASATRNMTPLKPRTKPMPCQPMAASFATVAL
PHAG	ORF36_LGTR01000862.1:9161:8919	Y	N	N	N	N	1	19	55	RRLR	80	MQLPLAVLAFAFLRQVVAQQRVQTRELGQDGAGLLPLASAAARVAYHLPLVLGRRRLRRRPTPLPSRSPRHSPADSSGER
PHAG	ORF36_LGTR01001060.1:1762:1304	N	Y	Y	Y	PrG_97295	0.994	32	55	RLLRVQKVGEER	152	MVVRQGPRALVMRLLCLVLLTAASLVVNIEAASMTITLHPGDIVAWLAADAPTKRLLRVQKVGEERGLTVPTQMESWLQKGESADDVFKLLTLDKAGDTLLSSPQLTTWIDFMKKYNIKNPRTQTSLITTLARNYDDKESGEDNWCSDDGLE
PHAG	ORF37_LGTR01000547.1:18901:18434	Y	Y	Y	Y	PrG_80550	1	22	52	RFLRSEKTIKDDEDDSEER	155	MRVYQVVLLVTASLLATSAAADQIEVSKVAVPEAQASNRALATEGDNGVTKRFLRSEKTIKDDEDDSEERMLFGSEKAVSKLKEIVNNKQLAHTNYHERAQFALWFSQGKGPIFVSDLLKVNPIKPTGKAYGVYHRYVMYFNQYFGTGIRLHFKN
PHAG	ORF37_LGTR01000675.1:15802:15401	Y	N	N	N	N	0.96	19	35	RNLR	133	MPISLATVKATLSSLSVGAAVTASGSTRSEQRNVRNLRFSPMTTTLASAGSSALSSFSISSGGMFSPPEVMMSSLRRPVMERNPSLSSSPTSPECSQPSSSTVFLVPSSSWRYPMKTWRPVYWTSPVFGSIRA
PHAG	ORF37_LGTR01000703.1:7847:8329	Y	N	N	N	N	0.98	19	38	RCLR	160	MAAARPSVLLATSPGTAARSTELVRRLARKLLQSRPDRCLRCHVRSSSSPAAVHRSSPVRCRCVDCCGRLKLLSNSTSSTRRSSVFWSPTSRTCSTVCSLRTLRLLRPRRPTATTMSPLSGTDCRGWSPRATSGPLLIISIPRRSTLRTNFRLVECRAAL
PHAG	ORF37_LGTR01001510.1:9215:7548	Y	N	N	N	N	0.963	21	32	RRLR	555	MRASSALLHACVGVLSCCSSFYLLLRRRGGARRLRGQHDLVLDHAPGRHGHELLGSRRVDGHDVVEVRLRRVHLHGNSEALDHLVGALASHVDAHDGLLLAHRHKLHGRLALALRVGHGMNQVDELARVHLDVLLAKLGQRLRLRVADRANRRVAEDDRRDLVVVQARVLLAAKEAIRQTTAGSNSHRRQLPPSHGRVTNSVDTRHRRVFLRVHLNESSVRELDADLLQSKILGPRVAADGVHDLVEVRELVLLSIDRDNERQLPVVLLLHPNRARVAHELDPGLLHLLVHQVAHNGVELAQHLVEAAEERRVALQHVEDAGQLHGDVAGAHNRHLLGLLLQLEEAVAVDHVLHAGQVGHGRDAAGRHQHVLARVHVASHLDLVLGYELGDALHVVHVG…
PHAG	ORF39_LGTR01000607.1:16843:16484	Y	N	N	N	N	0.987	19	30	RQLR	119	MPAPRLLLLRLLLAPRLPLPRRRPLRHQARQLRPRQHPPRPLPRHQARRLLPAPRPLLLLHRLPPRATTPSSSRHSRRLTRTAARPVVCPLASSASKKQGRIGEARQTDEVSAVRQFCS
PHAG	ORF4_KQ473813.1:6939:8792	N	Y	Y	Y	PITG_04388;PITG_05014;PITG_05095;PITG_05096;PITG_12731;PITG_12761;PITG_13847;PITG_14884;PITG_15032;PITG_15038;PITG_15039;PITG_15142;PITG_15152;PITG_15278;PITG_16195;PITG_16705;PITG_16726;PITG_16844;PITG_16845;PITG_17309;PITG_17316;PITG_17871;PITG_19302;PITG_19307;PITG_19523;PITG_19655;PITG_19992;PITG_21288;PITG_22740;PITG_22879;PITG_23035;PITG_23036;PrG_74231;PrG_74299;PrG_74300;PrG_74367;PrG_743…	0.928	32	56	RSLRATVDGDDGGSEER	618	MTVKLRPNVFLFFPILLATIALLGYTNPVSAAINSNPVVIDTVALGPGLNVVQTKRSLRATVDGDDGGSEERGFDATKIKELVNSGKLKIEQLAKSGKEWVKKLIQRIKLMWRSNPQTTDTVHTTTNVRPTDRLQPTTEKLSSTEKLPEKLQITDKLRPTTDKLLITDKLKSTDKLQSADDLFTQFKVDKAASNLFESAQFLQWSKAVENVYKKNPEAAETAMLTTLTTRFDDEALTGILVAAKQSSTTNSLVGKLENIQMKNWATESKTSENVFKLLKLDEEGEKLLQSPLMSTWISYTTKLEKNPYELLKKHYDDAVLTRMFISAEKTGDSTKAVARELETAQLNFWMSTKTSSDDVFKLLKLDEEGEKLLQSPLIGTWISYTTKLEKNPYELLRTM…
PHAG	ORF4_LGTR01000239.1:9345:9572	Y	N	N	N	N	0.979	23	39	RYLR	75	MFTFLPILLVSIFATQNPVSQSTVLHGLLEQLVLLSEKRYLRLQLGCLLSFIIAASSLARVLPFGLESRHRSLRR
PHAG	ORF4_LGTR01000823.1:6612:6992	Y	Y	Y	N	N	0.999	24	47	RSLRGLKKSTDLTEER	126	MRFYQILLLMAVAFVASCNVAIATEDAVQIKKLEIDSPRELVHESHRSLRGLKKSTDLTEERAAAAPGLRQFLNRMKPAQLEKFTKFPLAEQVARIKTMYGSTVSKAYIHWLKLVQKAKRKPVRNT
PHAG	ORF4_LGTR01001450.1:6447:6887	Y	Y	Y	N	N	1	22	46	RFLRKRVDETKDFDSEER	146	MRAYTTLLLLVLFAAGEAVSAVAPGLAKLAQLSPESNVRTEENTSRFLRKRVDETKDFDSEERAGLSNLVDKTKAWVNKRRDLNLFKRSNSNLFADHVHPDELTNAATRLEMADLSKAEIALYKLKGKDYNKHYWNQVLTGSLNEI
PHAG	ORF4_LGTR01002325.1:289:759	N	N	Y	N	N	1	23	-	-	156	MRLLAVAAILCMMCEAVSTVMASPETKLPKMAMADAPPQMSSTGKRFLKGPTVNDLEDEGDEERKIVQPDILKRIAGNLDNMQKLSNGQKIGGWLDKTTLDKLLHGKPSYRKIVFGEWKAAGRSSEKVTNLIKNSDPAIAKIYERVYKMYALFMKA
PHAG	ORF4_LGTR01002328.1:67:444	Y	N	N	N	N	0.921	24	43	RLLR	125	MGLLPASGAVGALLDTILSWVASTGPRRGRVDVGILVGVGDWRLLRHDHRSHLGGHRLGRGRGQVGQQIRVGHRHRRDSGDVWQRRVHLHSKGAVLVGNTSAERRELAADLIHRVGYGHGIVVQR
PHAG	ORF4_LGTR01002529.1:1993:2358	Y	N	N	N	N	0.999	19	56	RPLR	121	MSFFFLGFLVLGPLHCEAKSAFLVWHSPPTDSSYPVNLYRTQSSARLAPPPTPSPRPLRRQNCRYCKLVPPTDNNAPDQSHFTLRESIPLQSRFGLNVESPAHSSDRAALPIIPRSEPSCS
PHAG	ORF4_LGTR01002592.1:56:289	Y	N	N	N	N	0.97	21	53	RCLR	77	MRLLSSVVFILTRGIRVLSARESTSSCSLLSPTYIVTHDLVDHRQMRSDPSNRCLRKICCSTRHRDVLQCREQNQPS
PHAG	ORF4_LGTR01002745.1:1572:733	Y	N	N	N	PrG_78978;PrG_78980;PrG_86872;PsG_132650;PsG_135835;PsG_135837;PsG_135840	1	27	49	RGLR	279	MKTSCTVFVTMALLAVAALSVPGVHADVSSNPHTSQPTYDEKASWAPIRGLRPIDSPKQDPLDDVKPNKPDKYYHHHDPMQGPKQTHRALHEPVDSLQRNLGQVPLATPAQITISNVTATPAPTNTNTPVVTPAATTTKVTPAPTKPKPKVTPAATKPTHPPIKPKPTPARTTSSSSRATKKPSNTPKATPAAAKPKTTHGKPNSKPTPSVTKPTASYPKPTPAKTTACSTTTISGAVQQKVPGGQTNPQQQQQQQQQRFPHDHKQDGKQAPRNDKPHH
PHAG	ORF4_LGTR01002753.1:1048:584	N	N	N	N	PITG_04367;PITG_13044;PITG_13048;PITG_20940	1	25	-	-	154	MRFSFFLALLVATFAASSVNVATAKEEAVVKSFADMWKGTIAKVKVANALNPAKLRAQTTSANKWDVAIYKLKTDKVTKLDTTSKKWQDAVAKVKETGQLKKIDEKQLAKITEGAAQEIIKNPSKSGYVKKILEITFGAVLTALIVIGFQSMTK
PHAG	ORF4_LGTR01002759.1:880:1104	Y	N	N	N	N	0.98	20	41	RWLR	74	MWAFTWAYHLCWPLPAGSCCAVGRATTGTSTSSRLDWTCWRWLRCFSRSWCCLRRRVNVLRQPSVRCSSRWCRT
PHAG	ORF4_LGTR01003110.1:436:867	N	Y	Y	N	PITG_06087;PrG_81609	0.999	33	54	RSLRTTASKNQLDSEDLEDRSIEEAIDAEDR	143	MSYGSPASSTVTMRFFLVAAVAVLAFVSSCDAAVATETKSVGVLEPNNVNNIARSLRTTASKNQLDSEDLEDRSIEEAIDAEDRVTATVRYQRWYNADLTPHQVKLVLGFSQAEMTKTARELSQLYRGYLSFYTARHRNDASE
PHAG	ORF40_LGTR01000153.1:13708:13980	Y	N	N	N	N	0.999	25	36	RLLR	90	MLCAFSKSSIFVLLLLWFSSFSSSSSSEMRLISIIRLLRSSATCASTTLRSFLASAAIRVASSSFFSIRDLARVNSCTCDSSSRTCSCMS
PHAG	ORF40_LGTR01000742.1:10852:9170	N	N	N	N	PsG_130409	0.974	35	-	-	560	MGITTMMWSPTYSFRCITLAFIVFVALTTSTAFAAEKGKGTVHGDLRTSTTEWPSLKLHFTLKRGSMQVYGHREFDVYANPVVSNDGLSVMYDGFVDFTQDSTRTRYMLVDGIAYSTAITKNDESQKQTQTQSQAKTSSSTSQCLEARVLPPLNDMLPALNDATPIANATLDGKKIKCTPGNLFKVTFRGLPLAICASGSEGVHVYGSDMEIGVKYLKKHVEITAPKLNASAVSEYETVVNATELTSTAAALLTGEPIPESESRSLDLFGSVSLAETTCSCKSTPRPCLFIHGLGIDYSEPELQESFSYYWGNMSDHAPCCTDFKYMIWNSMETGWNNDTQQQILCDLAVNVTDTGSPTEIADTIVVTHSMGGLMLAGAIATGKCALANSSSWVATSPP…
PHAG	ORF40_LGTR01000794.1:6085:5720	Y	N	N	N	N	0.918	19	45	RTLR	121	MRRVHGIHLFVIVAVCTCDVSHDLVLVQPYGVQRNRVTIFHVANRTLRLRRPLLFLDSLVHFVVHFPYPKGNCMRPLPVTLCKVVNNALRVGQHKMFPTLFTAKEILHVKSDSCHNLTRFP
PHAG	ORF41_LGTR01000197.1:26764:28386	Y	N	N	N	N	0.921	25	34	RHLR	540	MKRRIYVSAGFTLQLAAMPPSIDGEICLLEVMIRHLRSISTRESILVKATSATRNTERDTAGMSRQCQQQHIYSVRGASMNVNAIVPLTTAVVLHQSDRFIPARSAMDFDYCHNMMASLSLGDERDSTVKKRISNSYTELLDANFLLQSASHSQPRPLLSIRKSTIRERERLNWDSLHPIRLPIPVAPPIPRTRKTTSNLPTYILDAPELRDDYYLNIMDWGANGVIAIALGKSVYLYTTATAKIRKIRACTSPFDYVASVAWVKGSSPSGGGNQWLAIGTFLAELQFWDVETLTKVRSIRSQGKRIGALSCSSNSPLASGSRDSTIHLHDMRSARHLVTELAHRAEVEVCGLAWSPDGRTLASGTNDSSLCLWDHAMVRPHGSPRSMYTDHRAAVRAL…
PHAG	ORF41_LGTR01001154.1:5518:4343	Y	Y	Y	Y	PITG_04052;PITG_04063;PITG_04350;PITG_04353;PITG_04388;PITG_05014;PITG_05074;PITG_05133;PITG_06246;PITG_06375;PITG_06419;PITG_08074;PITG_09109;PITG_09732;PITG_10116;PITG_10341;PITG_10347;PITG_12458;PITG_12731;PITG_12761;PITG_12791;PITG_13847;PITG_14673;PITG_14685;PITG_14884;PITG_15032;PITG_15038;PITG_15039;PITG_15105;PITG_15110;PITG_15114;PITG_15123;PITG_15125;PITG_15127;PITG_15142;PITG_15152;PIT…	0.998	20	39	RFLRINAAQDDEER	391	MRLHHIALLVAVFVSAVSGTTTTTSLSTTGSQRDATTTRFLRINAAQDDEERAITTGFGFVDDIMQHIELTGWLKDSKRADEVISLLKLDDAGADIFKNPKWKVWVKYVTMLEKSDVDESMASALTYHFGGDKLATMLAAAQKSPSTAVKDIATKLETAQLNRWLTTASTPENIFTVLKLDKGADILFDSAALATWTSYLKLFNDKFPKKKTTMLRTFTKNYGEDGLIKLFVSAENANTPAATKFKNEVVEGWLDSMVYPSSIFKSLELDKAGDGLLTSPLLASWVQYMEAFNKNFPREKTTMIENFTKGYGDEKLASMLQVAKKASGTEELAKNLQIAQFKTWMLAGKTPDDIYKTVLKVESNTGTKADVWRAYYKAYVDEFPGKLFSFS
PHAG	ORF42_LGTR01000524.1:15770:16072	Y	N	N	N	N	0.993	24	50	RGLR	100	MGRWLGRWLGWLWTLPLWVHVQRHPWLGVPAGLLELVWSWTVWRWVRSRRGLRRPLLLLNLSRFLLLLRGLSTPVLMQPRYWFRKLAFAHETLKYNELSR
PHAG	ORF42_LGTR01001045.1:964:638	Y	N	N	N	N	0.978	21	31	RLLR	108	MRRTNAALSLTLSTPTSIFSAKCCGPMPTCRLLRHFKDKGRLGSQVEREKDGVDQEQLLAKKRSGRMVRGRESFKIQEKSSSFNLLPRPSKMSISEKTKMICPTLAKQ
PHAG	ORF42_LGTR01001181.1:3596:3375	Y	N	N	N	N	0.938	19	44	RKLR	73	MLPLAEIAAALVIALVSRQNCPGGDTVAVDPVVLFPFVECLVKRKLRFAHQSLLHRRVVEELAKHLEPTFPFR
PHAG	ORF43_LGTR01000650.1:14779:13202	N	N	N	N	PsG_130409	0.995	25	-	-	525	MPPRLLNLAAVYVGLLITLAQATAASSIVWPSLQFNFSIKRSSMKVYGQSKFSMFATPIVSANDSSVHYDVFAQFTEGTSHYNYTEVSGNAYLSSTSTDDTSTAPFVECFTPESAEIPSINSIISAINEASPVSGASDSGGNIIECSTGNLFKVSVHGIAFALCASSTGFTIHGIDVDISVTYLENDVSIEEPATSTDTHRKCITTSPSSIVTVMSKPLLTGAPVVSVDKRNLEAELDFSLGNSCSCKSKPRPCVFVHGLGIKKELARNRDRFYYWGDLDDHAPCCSSMKYTYLNTSGNPWTSDTLQQKVCNRVLAVSTTSLNSTISGTIVVTHSMGNLMLAGAIATGKCNFDSSSTWVGLAGPMKGSMCSDFIQDSCAGKTTEVLETVAEVTGKCPPT…
PHAG	ORF44_LGTR01000101.1:17692:18129	Y	N	N	N	N	0.989	24	53	RPLR	145	MMVATRTSELLAVLILLLPSYRAPPSPSSLYDAVSRDRHHLGHRVHRHKRRPRPLRTQVARRDRRVCSRQENHQDGDQDDGAQQQRRQTLDRRGAHRRAPQHLPAGLRQRAPSAAPRAGQDAAERQLGAYPRQDGALALHSVRDR
PHAG	ORF44_LGTR01000409.1:21538:21083	N	Y	N	Y	PsG_142859	0.998	35	52	RNLRAGKTSEGPISADANEER	151	MPSRRKNFSSPMHLNNALLVLAVVFLSSCDGVSAATNSEQIELLPHDERATRNLRAGKTSEGPISADANEERVFEDAAINRYLGLFEKWAKQGETPQGVYQYFNLGEHFERAYKSGKWRRLLKNEEYIMYRKYEKYLHLLETGGGRVDDVV
PHAG	ORF44_LGTR01000790.1:7643:7074	N	N	N	N	PITG_15235;PsG_129531	0.999	21	-	-	189	MRPSYFLVLLLVTVVACGKAHVTNADTASIVKLETTSDHSIVNGDNTHRNLKGSETSTVDEDEERGFPILNRVVSFFKGSNPVLAKNLQKNTGLAKQVGALERDTNLINMIKTSPKLDNLRNAVAKNPGALTEKKVGMIGSIVAKLKGVELVGDVYGMVVVYGILFVATILILSSAYIIRENTVASYIH
PHAG	ORF45_LGTR01000546.1:19808:19596	N	Y	N	N	N	0.977	18	19	RLLRSLSTASSSSSSSAAAGSTTHFGFQQVPEEDK	70	MLLAMTPSLVLRRVPRAARLLRSLSTASSSSSSSAAAGSTTHFGFQQVPEEDKERMVASVFHNVAEQYVI
PHAG	ORF45_LGTR01000611.1:3051:2251	Y	Y	Y	Y	PITG_07533;PITG_07556;PITG_07558;PITG_07954;PITG_09586;PITG_09622;PITG_09647;PITG_15930;PITG_19998;PITG_21190;PITG_22922;PrG_76365;PrG_77944;PrG_77945;PrG_77948;PrG_82793;PrG_82794;PrG_82797;PrG_82803;PrG_83583;PrG_83587;PrG_83593;PrG_83943;PrG_84127;PrG_85835;PrG_86187;PrG_87086;PrG_87141;PrG_97202;PrG_97205;PrG_97206;PrG_97207;PrG_97208;PrG_97245;PrG_97317;PrG_97365;PrG_97366;PsG_133675;PsG_135…	0.984	24	55	RSLRTVEADDDGTSEER	266	MTKFFMKFYHVLLVTAVTFLSSADNVQSAIDSGQVQVSTEHTSLSRHPTTNDNIRSLRTVEADDDGTSEERGLEFVSKIGSYFKNNYNVSKWAAKGKSEDYVKEKLGMTGLQGERLKSHPKYKYFESFVIQEEAHRLNRWLAQNVTPYDAWLKLGFARADDLAAIKDTNDFRIYKRYVTEFDNRALHNFVAAGIPVPVSSGASNIEMIARATVLGIDKRSKFYAKMALGLDKLTEAEMVGHSNFVYYKYYLGVFEDAGKNKRTKAT
PHAG	ORF45_LGTR01000738.1:14871:14437	N	N	Y	N	N	1	20	-	-	144	MSSLLLAATAAAFLATGNAAYSTTEATQAKTAITSKMESPNQDNSVTVANKLLLRRAKTALSDSDDGEERTLNKKILEQLMHAGSTRDNTFYELWQAKVKVEVVDKIVDNVFDLKKNPICTNCPGIPSLPCEDGLKSKRMRSNG
PHAG	ORF45_LGTR01000974.1:9673:9287	Y	N	N	N	N	0.995	27	34	RSLR	128	MRAMCVRSSLCWGAALRVLVATRVCARTVLVRRRSLRWMREGGSHCVDYSACCASRASSEVHTGAWTTTLKPATSSRSPNSPWPTPCRATLAARALAPHGLTAHLATGDQQTHSDRGCRRHLQRTSMS
PHAG	ORF45_LGTR01001054.1:6187:5975	Y	N	N	N	N	0.917	19	32	RVLR	70	MLALQLIVGFVQILVVDGLAFLHKFLLLQVVRVLRVQLNRVVIRLEGLAMQHTICIILQNRRVDITAFAS
PHAG	ORF451_LGTR01000001.1:48672:48421	N	Y	N	N	N	0.996	30	63	RGLRTMLGNGQHVHEER	83	MRYERRWRRLRAHSLFIAALALRIDVCVGSSGHGLDVRVVPGHLRHRRAGAVPARPGQQEAARGLRTMLGNGQHVHEERLQLP
PHAG	ORF46_LGTR01000468.1:4841:5788	N	Y	N	N	N	0.991	21	88	RELRAAILGLRALKRAGAAATAEER	315	MLAMTLVTFFLISHISCLMSATSRISTKHNWTILRPVVIGTVYQCCHTLQFVSQRGSQMGSKKHRHVRGIPGRAPAARERRLIQHKERELRAAILGLRALKRAGAAATAEERDEFFRDVRRLAITPRGLVSEEFRRELWPFLLGNDAAAKTEQNGRSTNGHSSKESHRDAAQVEKDVERSLWHYDVLQGIKESERRAKRRALTQIILSVLDANDELFYFQGYHDIVSVFLLTLGNSKSTTRAVQTVSETYHREPMRSGFEQVMATTRLLYPLLDAADELLFQHMHETGVRFFRGDKHTCSVTLTRSGVCASTSFR
PHAG	ORF46_LGTR01000687.1:14105:13821	Y	N	N	N	N	0.979	18	43	RSLR	94	MSSSCCALACLTRTTSSMSAALRSALRRLSSSSSSRNLSSARRSLRSFASCATRSSSACARRSCCQRWASSSTWSWRCFCLAFSSSRHTACRAA
PHAG	ORF46_LGTR01001049.1:1328:1047	Y	N	N	N	N	0.919	21	32	RDLR	93	MQRLTIPFSRGARLSGLSLAISLNGPQAQETRDLRHRVRIPTRLTQIQPGLRSGVPPQRAPADDEGSQASRNAWLEDCRHAYPPLPGSRRGDS
PHAG	ORF47_LGTR01000150.1:4739:5044	Y	N	N	N	N	0.985	28	55	RMLR	101	MRFWKFCISCCMNWLICCVGIWQRSTAAASCSDDQLLFSNTLAAHRYPSRCMPRRMLRSRRSTILVTASCSLLSAIVVAVDTVVKVLDLCGACDLGGGLGS
PHAG	ORF47_LGTR01000384.1:23563:22016	N	N	N	N	PsG_130409	0.999	25	-	-	515	MLPACKMWLAFVALLSFTIQATTSQNIPTPVTQQRQQHEHEILTQVTKTEWPSLRFTFKIKRSSMRIHGQSNFSVLAKPVLFFENKTNGIAGVRYDSVATFTEDKTIFNYTLIDGVAYVSRVSLNDGSSLAIGADAADIVPIGTIVSALNEATPMSNFSSSSSGIIECSSGNLFRVSVNDVDFGLCASGSLGFVMDGRDMEISVEYLMQQVNIVPPESAMTNHEMVTPPTPLTALAKSLLTGETIPQSTTARQLKAEFDFSFGLRGDSCSCKSTPRPCVFIHGLKLRKYEPDSSGRLPKYWGDIADHAPCCTTMKFTVLDTINVSWTDDTQQQKVCDEVLAVSETSEGTTISDTIVVTHSMGGLIMSGAIATGKCSLAASTTWVANGTPMKGSMVSDYF…
PHAG	ORF47_LGTR01001142.1:1402:1097	Y	N	N	N	N	0.922	20	33	RHLR	101	MYQGLVVATLRLLAKATFAAVELDDNVLQILARHLRPELVHENELGVGNLEEQEVADAQLSRRTEHDVRVGQATALKKHGKTTTSRVRSQLNEREVWKRTR
PHAG	ORF48_LGTR01000750.1:11602:5003	Y	N	N	N	N	0.986	19	53	RSLR	2199	MLCPGVGASVFFLCCVSTSPLDVACGLLFVSCTTRFCAEPPPLDANLVGLRCRSLRSVSAASFVFTDAAILNIELIIDYQLQVVDLSYRIASSLILLHRCVAISTSTHFPIMVRKKRKGVIKDTETNSEAPSGVHLSQVLNEVPMNVILPAALGGGDLAQWYLALRTAHSSLYEQLKLLQLFRSKCKLLLVSDAESDVMAAIWRLVFRLSVAMETQPLRKNFGLILDVLAQTGGDSKKKLRVVAASELREFLDALWTESDELNQTPESRVTLLDRMLHLVESPFLARVLVENPVADGNGDAHHLLQFVTCCADQLEVLEAPIVQYHEVKQQQEETEAAAAAAAASTNVVLVASERCGHALKSVIVLATMKEVLDKRLEQCRGTNLDELTEAFLRIVKHC…
PHAG	ORF49_LGTR01000204.1:20549:20812	Y	N	N	N	N	0.969	23	56	RMLR	87	MLFQDLGAIVASLWWCPIYSQAHVCLKELVLDSVQNEQIPPPRSNRDRQTQGHAHRMLRSLRCLIVEADKYPASLCWTSEPWSVLHR
PHAG	ORF49_LGTR01000975.1:5851:5624	Y	N	N	N	N	0.993	25	46	RDLR	75	MSDVLLYLAALSFCAFVLRSGVMSCIAGGPLPTTSTLKSSVQKSKRDLRSQRVAVAEHQGKDRSLRTAPPTEDAG
PHAG	ORF5_LGTR01000328.1:5265:6053	Y	N	N	N	N	0.992	22	55	RRLR	262	MLVQRRGFACLLTHLLRLGFAVDHSLHGSAFPQLGFTLRLLQRRRRRLVLKRPLRRLRVINLQRSLALVKLSQRSLAHSIDELLIRLLFSLLSRTACFPHGIDRGVHTGSGGAGRRTGHTVPLVCFVAVSRSDCSSGYRRISSHGGVAVSGRVHGAVEACALFRFKAGWSSAGAAGVVLTLVLLLLLLLRHVTPRLGARVVQCFLRRRHGCSVDGYSVRDFFGRLGERVLRRRRVRERGVRGIGRRRLVVAAVRVVRVREAH
PHAG	ORF5_LGTR01001774.1:1957:2313	Y	N	N	N	N	0.984	31	53	RSLR	118	MSTASRASAKPFRPLLLDLLSSSSIGGTTAFNAVKVKHIGSGLGCSTCTRALRSLRTNTCKRPILLLIVGGSCQHGAVLASSLDLKNHCLAKFLVAACRGLRPVQLARFVFVLLLSVA
PHAG	ORF5_LGTR01002379.1:1806:688	N	Y	Y	Y	PITG_06030;PITG_06246;PITG_10339;PITG_10341;PITG_10347;PITG_10348;PITG_12791;PITG_14685;PITG_15105;PITG_15123;PITG_15125;PITG_15127;PITG_19232;PITG_21933;PrG_97285;PrG_97360;PsG_136920;PsG_139045;PsG_140904;PsG_141933;PsG_145414	0.943	36	64	RMLRTYEATDVSDEER	372	MLTEPPRPIAKPKPTMRLDSIALLAATVLQACVSAAITSKLTVADYPAVIHSLADNEIGVPPTRMLRTYEATDVSDEERAGNVLDKVVGAAKSGIDSTKIKYWLRKGKTEEEVMNMLKLGDDAAAALENPKLKVLTKSIASYNKKYPDPDRELSLVETLVVHYGDDAVAKAMVAAMKDPNAENTLLKADMKSWLKYSVYRSLKDSRLEFFTKYASHFNEKFPDNKVSLIGALTKRFGDIDVTTALASAKAQKDKAGVIAKQLWSEQQAIWLNSGKSVDDVFVLLNIRNDGYWGMTAKKLNALDDYVRLHNGEKSLDDTLVSAMSRGFGGKDKWVKKIEILAGRQDWSSQRKANDAVFGQYTAQNMKALVDKN
PHAG	ORF5_LGTR01002414.1:1085:1507	Y	Y	N	N	PITG_02860	1	24	52	RLLRTIEDADRAAEER	140	MRLSSTLLSVTVALLLASGSTLGEHVQTSHVASPNLVQPVGALQNIVLGGKRLLRTIEDADRAAEERASFSDLNKIAGKLSTSEEAKIKALAWKFKSWHQGNKEPADVTGKMLNLGFKEHQAIRMGGLYEKYLKDPAFYH
PHAG	ORF5_LGTR01002664.1:1421:735	Y	Y	Y	Y	PITG_04300;PITG_04339;PrG_76309;PrG_78050;PrG_82367;PrG_86023;PrG_86034;PrG_86600;PrG_97285;PrG_97352;PrG_97375;PsG_131119;PsG_133875;PsG_133876;PsG_139045;PsG_139217	0.994	19	41	RALRAHTKSTEDDEER	228	MRWFWISLPIAASFLVNGDAVVATTDSKLITAYKIDIPAKRALRAHTKSTEDDEERGIIDVITGVAPKALLNDEQLVAFAKNGATLDNVFTKLQLNGGIHKILDEANLGAFAKYVRIFDPNNPSQTLISTIIKKYGEVRVAKYLIEAKEFESSKNLAQHLQAAQFVSWMKANKTPDDVWQMFGLAHKTSYTNPYHHIWWDFVVARSKVLSNPKKYADALPSTYFFGLT
PHAG	ORF50_LGTR01000261.1:10325:11101	Y	N	N	N	N	0.926	17	45	RCLR	258	MAALAPAAFPVRRCNLSSRIRRTRSRFSSISFWCTSSSCRLASSRCLRADSRTRSSRFLLSSFSLSAASLLFSYVSTLPLRLLSPPDWSGVLDAGDFLIESGLAATLLGVELNEISGGGGKCPCPSNGVFAVSIGVVLPLWDRECGGEGDGGPLEALSSISGTGASSVKGISVDATRGIRRFCFSSRISAASACNACTLRSLASSSSLECCDCCSIVSCSFTCTSSSFFSGSSSCSCSGSGRSVGVSGCTIFTSSTSS
PHAG	ORF50_LGTR01001030.1:10958:10620	Y	N	N	N	N	0.943	23	35	RNLR	112	MPISLATVKATLSSLSVGAAVAGSGSTRKEQRNVRNLRFSPMTITLASAGSSALRAFSIRTGGTFSPPEVTMISLIRPVMERNPSLSIVPTSPEYSQPSSSSVAFVAASSFK
PHAG	ORF51_LGTR01000830.1:15746:16186	Y	Y	Y	N	PITG_23131;PrG_97280	0.999	25	43	RHLRSRKTTDENEDEER	146	MRLCCFLAVSVATFLSSCITFSEATPNALQRSNAAVGDISDKRHLRSRKTTDENEDEERAFDAKRLWDWKYFTKASLFKMLRDEQYMFKMFKKWDEYNVDQLTRRIGESTLSDKRLAAMFVKYIENARTYKWHNDDKRLPSFNFDL
PHAG	ORF53_LGTR01000004.1:75426:75848	Y	N	N	N	N	0.999	23	43	RALR	140	MLATLAVLGYTLLLIDPLTVAAAFCVHARLRRTRCCRAGRAGRALRRSARHCRGTRTGGGSPGPAARSDLRRAQHYWPLQRPAARCTQQIASNSPVARQVPKPQSSYARSSSSRHSPQKFHERAWRGQSHQRTRSAPRTS
PHAG	ORF53_LGTR01000525.1:14131:13646	N	Y	N	N	N	0.971	22	136	RGLRGGWGDER	161	MVVWRCSTTLSGVQTLSGVSAVVVPASTRSGACSGASFSSGSCCFSTFSAQLEPAGTRLTRTSCSRFSLFRLGVLRGAGAATAARPSTSMRLLGRCNGLVALSGRGFVRSGALKTALRLRLENLALGLTAAVVVIRGLRGGWGDERTSSWRRLSFAWCFRL
PHAG	ORF53_LGTR01000560.1:455:219	Y	N	N	N	N	0.962	16	30	RRLR	78	MAMVTGLVLGSVVGAEPGLTGRWVAIRRRRRLRRAIAAAGARAGVAVEASCGRRFRCSAGSFFFECFRSTDVLGSDTL
PHAG	ORF53_LGTR01000580.1:15772:15527	Y	N	N	N	N	0.968	25	47	RCLR	81	MGLSLSLSHWTTLLFVVFQTPADTRRLSLFPNRRNCRVPHAENELFRCLRGGCEATVSPSLNVRVRLYIGASELVYAQAGS
PHAG	ORF53_LGTR01000688.1:8835:7123	Y	N	N	Y	PITG_04052;PITG_04063;PITG_04350;PITG_04353;PITG_04388;PITG_05014;PITG_05074;PITG_05076;PITG_05095;PITG_05096;PITG_05133;PITG_06246;PITG_06375;PITG_10116;PITG_12458;PITG_12731;PITG_12761;PITG_12791;PITG_13847;PITG_14673;PITG_14685;PITG_14884;PITG_15032;PITG_15038;PITG_15039;PITG_15105;PITG_15110;PITG_15114;PITG_15123;PITG_15125;PITG_15127;PITG_15142;PITG_15152;PITG_15278;PITG_16195;PITG_16283;PIT…	1	21	48	RLLR	570	MGLHFILLLAVIALLTSVGATSTAASTPGPLILAHSLADSHPSIRVTRLLRSEGLPSSITEKLKGMVTSSAISQGTFDRWVDNKKSIDNMFVRYGLDTAADDKLLQHPLFITWIKYVKALNANNNGLPGSAISHLTEYYGWERLAKILEEATRVPATKGVAKELQLKQFQVWFELRQSPDDMFKILELRNADNVLENPLIATWMSYLTMFNEKFSERKTTLIETMAKYYDDAAMAKMFEEAMKNPGSMDLAKNIQKDLIQRWLDNDAYPIRVFRLLKLDQGSGNILASPVLNTWTTYLDLFKKKYPNDKSNLVWTLLNTRSESDASMVIAAALKDPRTKSLGAKLEDAQFEKWLRSRLDPSDVFTLLRLNDRWTNIFTSPQFNAWIKYTKRFNKQFTIP…
PHAG	ORF54_LGTR01000146.1:3590:4873	Y	N	N	N	N	0.991	18	39	RDLR	427	MVFAFRSAAARLTPGLAVFMGGATLGMTHSSVARAEEKRDLRDLEFGVPHDRKRVDPFSPFFPSDKHPCTHAGMFIPGCHELKIFSGSSHFELADDIARRLGTRVGKIKLGRFADGEVQVQVGESVRGKDVYLVQSLASPVNDNIIELLLMVSTMRRASAKKVTVVLPYYAYKHHRRANPAATSLNSKFIQSPAADIAKMLEVMGVDRVIAVDLQMRVEGHEACFFSSDIPVETIETIMAGVEYFATQVYLRRPLVVMAPNPECLRRARIFQTGLNKWLPDSPAQFAVFFHGTGKKESGEQSPADIVGDVKGADVIVVDDLIDTSGTLSKLTNLALSKGARKVYCFASHPLLNGDAERLIEDSNVSQVVVMDTIPADNDPNAFHTNKLKRLSVAPMLAE…
PHAG	ORF54_LGTR01000307.1:26015:26449	N	N	Y	N	N	0.994	43	-	-	144	MLSKPQAALQYRNHHKTLVMRANYLLLLAAAIFVASCNGVSATTTTDGDKLSVNAAPVAALSVPSVDGVSEKRFLRKREDDDVQEERGRFGNSVAALVKEGWRPSEIKQLLKQQGAKNIQKKLGKFNAAWLKKYPGGFNEKGLN
PHAG	ORF54_LGTR01000338.1:7352:7597	Y	N	N	N	N	0.975	28	46	RQLR	81	MRFLGLFQLLDALLGLLHHLLHVVVDAVQDGALVDDEHGKLFKYCRQLRDGCGDTLNLLVALVDDVLGDLHLRDLGLSESL
PHAG	ORF54_LGTR01000556.1:7013:6408	Y	Y	N	N	N	0.966	24	48	RNLRGNIVTKDDGSDELIDDETEER	201	MSMRSSTSLLLLFLVSYIGCFNAERSVQIKKLDLRSARVVANNAFKPRNLRGNIVTKDDGSDELIDDETEERGLSLPSKLTQFLKNLSLGKSIEKNPQALEELQRSSEISKLETAMEHKPVRVINKDAAMIRALRKKALKSGLLALGAILAPIGAIGLAIKTIPCASKFVPTCNQTRRDKKTILSDHANIHLATSTQHSNS
PHAG	ORF55_LGTR01000066.1:39146:39361	Y	N	N	N	N	0.995	30	32	RTLR	71	MKLRLRHWRSIKHAKVTVVWLCVARSSTSQSRTLRSWIRCISIRCSSIKSFSLCDFKTRRNRKCWRNVLRF
PHAG	ORF55_LGTR01000140.1:4067:4645	Y	N	N	N	N	0.985	16	52	RRLR	192	MLLNFSIIFVALCLLLPRHFHPVLLFLQLFPIFVHRHSLLQQLQSRQLLLRRRLRLLFLVKVRGNFPLDRRLALLKANFHDLKSLFRLLPEFLRSCRTRVRTRRFTDNFFIRSVATVANAVMNPRSMDLSNNVMILSYDSHVFLQLLQYLSLFQGRTRHFHSGIDWKVNESRQRCLVRPGRRRSRRIRRSRG
PHAG	ORF55_LGTR01000423.1:12984:12490	Y	N	N	N	N	0.966	20	49	RALR	164	MLRSIVMLIAYLLRRGLQAQRKDIEDVDLVMATLQKRSPLMTNPWTSERALRESRSPGKSFIRPIPAAKLDRKPLSKKTAGKKPADSFVSANLLGSIPGGMNAPIARLLLVAALRCYDPGSRGEKGRFVPCDDHKSELFQLYLSTESPLVKVSSEVGFSRAVDG
PHAG	ORF55_LGTR01000695.1:1520:1263	Y	N	N	N	N	0.97	27	38	RCLR	85	MANFARRRKALSVAARLSTCLSCVLQRRSLISVCVCVRCLRRFSTAGDVNVVDGLAYHAWINARLRWCWCWCWCWCCRSVTLEGE
PHAG	ORF55_LGTR01000838.1:12444:11962	Y	Y	Y	Y	PsG_142972	0.999	20	52	RALRTHDTAIFDNEER	160	MRHYFVVLLFAAYLALSAATEYEDKLQPITKADVSFVARALTDDQSTFPTKRALRTHDTAIFDNEERAIPGFTQLKNLLKTKDVEKLKKLANKEQYRQWLKDGEDPNTIYKKLGLTGMGPAANLKNDPRFHQYLEFSALWRRKKGMLAKEWWQFWRKNAW
PHAG	ORF55_LGTR01000916.1:13766:13350	Y	Y	Y	N	N	1	26	53	RYLRSHPTMQDQEER	138	MTMRSSKILLLAAAILFASADAVSAEEQTKLSAAETLGVVQAGNAAHQTDATRYLRSHPTMQDQEERAMFSSSKESTIVKKLKTMLTNEKYRDSKFAQWHVDKIKFDDIESFIKARGEHFGTIYTQYLVYVKRLNGFK
PHAG	ORF55_LGTR01001054.1:8712:8344	Y	N	N	N	N	0.946	17	48	RTLR	122	MHLFYVSLFFYGACLGNLAGKLTWLLCCTGMFRSTISTASCLPTATGRTLRTLIVWCTCAHAMCVQACSTRSSSRIWLPAKPKGMNSRIFGHVLPRAEVILFIGAILLFRRTLARSASFSGT
PHAG	ORF56_LGTR01000035.1:24787:25164	N	Y	N	N	N	0.94	36	64	RTLRPATKFDERVPELCFRGSHLMELIDAHQFEDR	125	MFAAACSREAFVHSCSQLKLSMLILAMFSPPFTDASLLGRNLNGLLFLSPPPPFPLHLLRSRNRTLRPATKFDERVPELCFRGSHLMELIDAHQFEDRERSLVRISVRRNKSLFILQIRWLRTEH
PHAG	ORF56_LGTR01000807.1:3738:3478	Y	N	N	N	N	0.994	23	39	RRLR	86	MHALRGIVLALLELDLAGPTFACSLPSPNLANARRTGRRRLRRAPNPPQAASVMLSTVNVGSKACLALCFESSRLYSIVARLVRRP
PHAG	ORF57_LGTR01000572.1:6154:5855	Y	N	N	N	N	0.999	25	49	RQLR	99	MIRAVLVCVATIPWLLLLSGVSLSLPTSTWQYITLGSPTQNQATTFEWRQLRDILQWWSGRREQAGFSLDAWPEPDINADECLTRYRDSKHNEICVISS
PHAG	ORF58_LGTR01001023.1:10065:9685	Y	N	N	N	N	0.997	26	56	RSLR	126	MTSFQYRGQKLLISLLTMAPTGAAAAAASIASGMARVALTPAPPGALACQRDSSLRSLRTAVHACHERVVPATKKTKAQRFYELELQDTGAYAIGCILPSRNWAGLLLCWWRRFLIYLLLMFMAFL
PHAG	ORF59_LGTR01000177.1:7352:7576	Y	N	N	N	N	0.999	23	49	RRLR	74	MRRRTVFLVSISWTLVAPSCRCKLTSSRTVTTLDESFITKRPCRPWGFRRLRWLWEAVPLEELMCRPCRMRVLL
PHAG	ORF59_LGTR01000430.1:10827:10474	Y	N	N	N	N	0.992	21	32	RFLR	117	MLRLITLLYLLFQLFLSLRSMTPLLRRTTVTRFLRLMVEIKILSKWMETTTLHDRSSCSTRQLFSCRQHCKWRQQQPRSRVRSLTALREVVVVCRGKVPSVAHRHCRCVHRLLLPIA
PHAG	ORF59_LGTR01000471.1:11934:11293	Y	N	N	N	N	0.912	19	43	RLLR	213	MRYISSTLSACFLTLATALISLEKLAIRACRSSTAGISTVWKRLLRMSSFSRSSITSSSCASSQPELILIVGTGPLLSLPLTSRVSSKLLSPVTLMLKALLLVLAKLLPKLLLLLLLAPAPCTLLTFTTAVPFCVIVPRDVADSAVLCLSSLCSSSSTSTDSLSFSHNLERNLAIFAALLIVNTRRKPPRSCFSILSSSSFCAWIICAELFLA
PHAG	ORF6_LGTR01001006.1:4689:5156	N	N	N	N	PsG_159054	0.924	24	-	-	155	MSWSWYSTSPALGLASGSRSTHAWAKSTRGCGACEENSTRSSPSETSCSNAVSGIIRPESVSLATAYGNTCESNSDSTTPNEKMSALEPYRSPIMTSGAIHRDVPTPAVMVRSLLSLDTPKSVILASRLSVRRMFLDLRSRCSTNGSSECRYVSE
PHAG	ORF6_LGTR01001232.1:2938:3654	Y	Y	N	Y	PITG_06030;PITG_06246;PITG_07630;PITG_09732;PITG_10339;PITG_10341;PITG_10347;PITG_10348;PITG_12791;PITG_13018;PITG_14685;PITG_15105;PITG_15110;PITG_15114;PITG_15123;PITG_15125;PITG_15127;PITG_16283;PITG_19232;PITG_21740;PITG_21933;PrG_78050;PrG_82368;PrG_82371;PrG_82380;PrG_85684;PrG_85883;PrG_97261;PrG_97285;PrG_97293;PrG_97295;PsG_136920;PsG_139045;PsG_141933;PsG_145414	1	17	43	RLLRIYDDNNEER	238	MHLCFVVLLVVATLQATMNTCTASIVDYTANAVRSFTVAPPKRLLRIYDDNNEERAGPLNKLTELIKAGAAKVKEGSSQLVQSAKLEKYLLQNKDGVQVLEKLKLGDDAVEAVQNAKFAVLTKYISMYDKKNSKNPISMIGTLTTRYGDDAVAKALVSGQRRATSPTMMHEMKLLRNDQLDRWMNGGKSIDNVFKLLKLRQDGYDALTSRKLEVLEDYIRLANRQTSQRTSLLDRLTN
PHAG	ORF6_LGTR01001249.1:5721:6002	Y	N	N	N	N	0.969	31	37	RLLR	93	MAPLSLSPTLSSRHLSSVISSAVRFALALAEASSTWRLLRSASRTSKSSSGRLPLASTSLRSSFDNSKDFARNLFRSVTNFTCSSCSCEICSC
PHAG	ORF6_LGTR01001448.1:4065:4301	Y	N	N	N	N	0.979	28	41	RSLR	78	MRQRSNVRFVRIASCCAWFSLSDSTAASMFFRRFKESKTSRSLRIVTMLFEATAATARLRSLQRHNSIHGSSQQSQQQ
PHAG	ORF6_LGTR01001659.1:2449:2844	Y	Y	Y	N	PITG_04153;PITG_15303;PITG_15304;PITG_18318;PITG_18325;PsG_141756	0.995	27	52	RFLRVTDPEDDDLTADDEDRTKYGSLAQIIAKLDEK	131	MRSVFYVAVAVAVFARSSVVVASTNADESQVLSKTSPDFTVDAMISTDSQKRFLRVTDPEDDDLTADDEDRTKYGSLAQIIAKLDEKEMGHVAKILKNMDSIHEKSLQAKVAEKAMTNEEYNAVKKLLSLN
PHAG	ORF6_LGTR01001956.1:4220:2997	N	Y	Y	Y	PITG_04052;PITG_04063;PITG_04388;PITG_05095;PITG_05096;PITG_05133;PITG_06246;PITG_06375;PITG_10116;PITG_12458;PITG_12761;PITG_14673;PITG_15032;PITG_15038;PITG_15039;PITG_15123;PITG_15125;PITG_15127;PITG_15142;PITG_15152;PITG_16195;PITG_16705;PITG_16726;PITG_17218;PITG_17309;PITG_17316;PITG_19302;PITG_19307;PITG_19309;PITG_19655;PITG_19992;PITG_19994;PITG_22722;PITG_22880;PITG_23024;PITG_23035;PIT…	0.906	30	60	RFLRTHELAEVEEER	407	MENTCVLPAMRLHYIVLLGASAVFASANAISMATKDAKSFTVHVSPHSVASSRNIVSTNRFLRTHELAEVEEERVNIMGISAVDKFSNFADAKLATLWMKKGVDADDVFIKLKLPQTGDKILESPKFFVWAKYVNDYNAKFPDKQASTIPLLTHNLGGEAKLAKALLEATKVESTRSFATALQTEQLTSWVQKKYSADKVFKALNLNKGLEGLPSNPLLSVWTRYVDKFNPSEKTTLFATLRNHYSEKTLSQFIISTEKAPRTKEWAADLQNQRFDTWLFKLESPQDVFKFLMLDEGKVFGNPQLTTWLKYAAEFKAENPYARGAAFIDVLRDNYSDAVLVGMITAAKEKSGTKILSSYAERELIGRWATERRAPAYVSKVLEATDVDYKNYLFGEYVK…
PHAG	ORF6_LGTR01001995.1:1559:1978	Y	Y	Y	N	PITG_07451;PsG_159084	0.99	25	52	RFLRQEGKTTTNRDEDGTAVPASDEER	139	MPSVRYVLVLLVVALIGTTTFVSAASDGQQTAMTPSDSSQLARFHSHGEAKRFLRQEGKTTTNRDEDGTAVPASDEERAIIGSALKNWFYNLMAAANIRPQTLLVRLGIVNGNAHPLLHRFYDSYSRWYGTYHAYHYMY
PHAG	ORF6_LGTR01001999.1:5847:6074	Y	N	N	N	N	1	21	55	RFLR	75	MRFYFTVLLAVAALLASTDAMTTSETKNAAVPDTQERHLSDNNRYRPSRPLAQKRFLRENDNGRFRPGTRQKRLL
PHAG	ORF6_LGTR01002324.1:1163:618	Y	Y	Y	Y	N	0.999	24	48	RNLRGDKEKSVDAADSNEER	181	MLYKCILLLTVTTILISADAVSAVVSHDHAKILPHSITFHQDDVGARRNLRGDKEKSVDAADSNEERVGAAPVLTQFILKGGTAGRTMDTANAATTSGAKSLGLFSCLQCEVSLLDKLKYRVLIYKGMTPDEAKLKLKLNYYQGDKYLRMYNKLKKTDFEQEKTKKWLEKYEKEKATVRNF
PHAG	ORF6_LGTR01002432.1:483:1	Y	Y	N	Y	PITG_06030;PITG_10339;PITG_10348;PITG_13018;PrG_97285	0.998	25	46	RLLRRNDDIDEER	161	MRRLSVVVLSAVAVLLVCVDTSTASAVTSPTYPTAEQSFDLESGTRLLRRNDDIDEERAGALDKVTELTKAGASKVKEGLTKAHEVGMLQTYLQSADDGKQVLNKLKLGDNIADTLANPKLGLLSEYVTMFNNKYPKSRISVTGALSAKYGDEVVAMAIVN
PHAG	ORF6_LGTR01002576.1:1312:107	Y	Y	Y	Y	PITG_04052;PITG_04063;PITG_04350;PITG_04353;PITG_05074;PITG_05076;PITG_05095;PITG_05096;PITG_05133;PITG_06246;PITG_06375;PITG_09109;PITG_10116;PITG_12458;PITG_12731;PITG_12761;PITG_14673;PITG_15032;PITG_15038;PITG_15039;PITG_15123;PITG_15125;PITG_15127;PITG_15142;PITG_15152;PITG_15278;PITG_16726;PITG_16844;PITG_16845;PITG_17218;PITG_17309;PITG_17316;PITG_17871;PITG_19302;PITG_19309;PITG_19655;PIT…	0.994	25	51	RFLRTQQLDEDEEEER	401	MHSSMRLRCAVLMGAVVLFTNVNASLVVEDTESAATRFSPRSVASSQTINRFLRTQQLDEDEEEERAFTFKVPGAETISKLMDKPKLASWLKSEQTADDVFMNLKLYKAGDKIFDNPKFLAWAKYVDQYNSKFTGKQTSMLPMLRKAFGTDEALAKALQTATKVESTKAVATKLQTEQLKGWMERGYSTDTMFQFLKLDKFEDNLLGSPGLAVWTRYADEFNPGTKTTLFDTLDKFYRDKEQLSKLITFGTKFESTKKLATDLQKELQLKAWLRNLESPQDIFKVLHLDKGNMFGNPNLKLWIRYLRTFRAENEFARKASLIDSVLDNYHLATLTRMIEKAKMRSDEKAMAVYTEGLLFGRWSAMKKSPRDVSDLLKKAGVTDSTKWVQDYVTHLALKP…
PHAG	ORF6_LGTR01002660.1:1541:1164	N	N	N	N	PITG_07736;PITG_13534;PITG_13535;PITG_13536;PITG_13537;PITG_19803;PITG_19942	0.998	25	-	-	125	MRFSQFLLLGAVIFIAGSSTFATAENPLQVQNLVTDSNHELADEGRHYLKGNKKSSDDDAVNEERVGATTPSFLQYLNVIKAPKFSKLPVIKQLNWLRKKFGKVLAGRYMERAKKRHDAAMMHYY
PHAG	ORF6_LGTR01003124.1:1046:174	Y	Y	Y	Y	PITG_05074;PITG_12761;PITG_14673;PITG_19309;PITG_19655;PITG_19992;PITG_22879;PITG_23024;PrG_82374;PrG_85382;PrG_85688;PrG_86252;PrG_97291;PrG_97369;PrG_97375;PsG_133810;PsG_139206	1	21	43	RLLRTEATTDEDGEER	290	MRLQYVVALAATALVASVEAASLTTAASARGLTVANTNASAKRLLRTEATTDEDGEERASNLSTIEKLKTMSGVQSIKNLFTSNSKVTPSMLFKWERQGKSLDYVFNKLKLDKAGDNAFATPEFTTWIQYSRATIKSMDPYKAMYSQLFLQYGDDGIMKMAEVAIKSKSNEAIAKTFQKIKFEEWKGFSVNANGAFTALKLDKNVDDVLTNPNLNVWVKYADEVAEGNPKLKTSLIDTLRDHYNDSDLLRVFIAAKKNPKTEKLGANLEQALLTKYRANKSKNANARSKP
PHAG	ORF6_LGTR01003175.1:1141:896	Y	N	N	N	N	0.952	20	50	RKLR	81	MRCCVLLVLCRRMLDRGSSARCDVYLEVCTCGVSGKSDLRVDKRMGGWGRKLRTNRKKLIPTTPGRSLVLSTASRSEQGMR
PHAG	ORF60_LGTR01000347.1:15466:15095	Y	N	N	N	N	0.923	22	36	RPLR	123	MLHLVHVLVHRVLLGLTVVDGAIVHHEEGLHEVLLRPLRLLDVVHVAGVFRVVAVGDELHLLPRSPVTTPGVNGVGSTGTVDQFIAVRLLVPSECPAQEAAGDSRQVESTHGGDLRETPGIEE
PHAG	ORF61_LGTR01000051.1:37846:38169	Y	N	N	N	N	0.933	22	54	RALR	107	MWIRVCLRCWCCYCASQTAFQAVCGLSWSTQSILSSPTQLLHPNCFVTSTFSLRALRLRTSSLHTGQRRQSTTLTSTKSSFWLTTAACPPVPRVFWSTAPAPLATLQ
PHAG	ORF61_LGTR01000141.1:4430:4669	Y	N	N	N	N	0.903	18	37	RWLR	79	MASRCQCRNSRFPTTAAMSMTLRPTGRSTHSFPALERWLRAVMRRSSLLCRLLELTPAAASSCRPSCTLLPFDSSTTST
PHAG	ORF61_LGTR01000331.1:24977:25273	Y	N	N	N	N	0.995	26	36	RGLR	98	MSWRTSCRAPSGSWSVCWRLRGLQAAVARLPPALCRGLRVCAGASGSSRAVPLTWFVLEGGWACAWGFEFKSVAVAAAAVAVGWWRVGAGLVLCLGSA
PHAG	ORF61_LGTR01000470.1:18674:18390	Y	N	N	N	N	0.913	31	42	RMLR	94	MQWPALPPHRAVFRPCVVLVQLQPLPVSLSERFPVLPFCVSRMLRGPPAVDAGVQPLPLRAVVQVEFVVSRVLLLDAGPRHVEVQLHGVRPPDA
PHAG	ORF61_LGTR01000545.1:3780:3301	Y	Y	Y	Y	PITG_10640;PITG_18405;PrG_81907;PrG_81911;PrG_97231;PsG_139445	1	22	55	RFLRGDAKKDLTANDDSNKLDAEDEER	159	MRLLLWVFLVTLATFISSASAISNSDKTQVSQLTSHDISTLTRLLAIEDSDGAKRFLRGDAKKDLTANDDSNKLDAEDEERGIISSSITNMISKFKNGWAKWKASALERAFQHMMKNGETPTKLAKRLEIGGVTEPRYEKLYEKYAAWWINFHTNAGTR
PHAG	ORF61_LGTR01000634.1:1232:906	Y	N	N	N	N	0.936	24	31	RRLR	108	MEIPWVFSLAMLQTFGICHSILAVDERVFRRRLRVAPPSRVPVDVNVWRPTVQAEMRAIFVVFGRTFKPQGTQLPPNDLCHLLHRPRIENRSHVHGIRERRGAIGATS
PHAG	ORF61_LGTR01000830.1:13552:13076	Y	N	Y	Y	PITG_07533;PITG_07558;PITG_07954;PrG_77944;PrG_77945;PrG_77948;PrG_84127;PrG_97235;PrG_97245;PsG_133675;PsG_140950	1	21	50	RSLR	158	MLLHQVLVVTFVALLSSSNATETGIPKVSDKLAAPESSLLSYSNIEVQGRSLRTGGNNEAKDEDSAERGLWNNILVRWWLETGETDHAVVKKALNLYGRSGEDLTSHKNYMYYARFVRKSNEYKRIEWLKDGFTTFDVWKSLKLDTKATTGDDMLKIT
PHAG	ORF64_LGTR01000048.1:2180:2548	Y	N	N	N	N	0.972	21	36	RWLR	122	MCCHLIVAMVLLFNIYFNYALCCATDPVSIVSVVLRWLRAFYSLLMAVFLARGSLRPSGRLKRTFGTQEWTTPMTRKKKKKRKTMRRRRRKRIWSKGMTTVNCFRGFDLVEAVGCSCRACSS
PHAG	ORF65_LGTR01000297.1:22145:22549	Y	N	N	N	N	0.916	17	36	RFLR	134	MPAWPFTRWFFTRSLASFFSRLADCSRGVTSDGAGRFLRVSATRSASCCSRFSSSLSSFSCSRRFSSNKSKDFTLFWLVLVLDLGGRNEAVDAVTLDKTLSADGSRVSSFFSVSALSSTVVVSSSLSLSLLLLA
PHAG	ORF65_LGTR01000298.1:14108:14386	Y	N	N	N	N	0.995	17	33	RELR	92	MLTRTSLSASLSAARAAATASATACGLLNPSGRELREEKVRTLLVAAHTRRQLLVNTLLAMIDLNVFAWWSVKYLFCMKQKNISAQISIFAS
PHAG	ORF65_LGTR01000598.1:2482:2216	Y	N	N	N	N	0.925	17	33	RCLR	88	MRRCMDVVMLLRCCCALGRLVCCNRIGRGRLLRCLRREVDMPMWRRHCWLVRKRSTKRTMCTMFTVWTSRQVRDKMTVRRVLEMIRDR
PHAG	ORF66_LGTR01000637.1:8043:7123	Y	N	N	N	N	0.979	21	30	RSLR	306	MAMSLLVLASSFRFFSLISCSLRPDMGEWRSLRLLSFSQPVAQSDAPPTLVDVVAVVMPVLDGDVVVVVVVVPVFDGDTVVTVVVVDVVSSFEDASTLVDVVGAVVAVVVIPVLAGEAVVVEVVVSSSDDPPTLLEVIGAVVVVVVIPVFAGETVEVVSSAEDPATLLEEVEGDEVTPVFEGETVAEAVMVVSSTEDPAMLLEVAAFVPVFVPVFVVDVEVDVEVDVWDTVVPVLVCVDVPAEDEVVDDCVVEVCDEVVEVDVVVVTVYASWLAPAAGVSTDKTTVPTLVETDSVGAVDVLASRLV
PHAG	ORF67_LGTR01000140.1:23888:24118	Y	N	N	N	N	0.995	20	36	RALR	76	MMIALLLVGAPWLLPLMLPLPRFDFTPDVTLTPRERALRFSSLRILPSLINSSLANLLTLLRLPMTAAPRGFLPLR
PHAG	ORF67_LGTR01000495.1:12981:12730	Y	N	N	N	N	0.95	29	36	RVLR	83	MSPLAMQSMLFVLAVLNLKTPSCFVVDAVPVVYHFRVLRLHCLNFQLAEVFLHLHLGVGHCLPLLYVQSNFFKVKFAAQMLFR
PHAG	ORF67_LGTR01000724.1:26121:25837	N	Y	Y	N	N	0.988	37	57	RFLRTSYKPEEDKDDFDDSEVVEER	94	MRIAFFSIAPRSDIMRLSQVLAVLAASFLISSDVLATADPKQAKISAVAATSSFSHRFLRTSYKPEEDKDDFDDSEVVEERAPNVSRLSSMKIS
PHAG	ORF68_LGTR01000112.1:28217:27288	N	N	N	N	PsG_159226	0.975	19	-	-	309	MLKRAYPVTLVAASPVQASVMTREQFDDGFQLKFAGDLRDIKEEAKMLLAEEKARMERVMINLMKIKFQPHVLQTPSLFYQRDIATASTTKYGARKKRFAISEGLPTAAWNALIAFWNVYNATFVIFRICFHPHLHFSSSSNIAVWVLDLCCDACFVVDIYLRLYNFGNGEAGVEMMERTEIDQQYLCSATFKWNLVASVPVYVPFSSGSLITGLCRLPRLVRCIDLWSYLDDAIVQIQLHFVSHNVYAYLSPIKLLIVFVLVPHYVGCIFFLISEYECEQLQQCWIDHDPVVQVFHDSVAILYAKIFY
PHAG	ORF68_LGTR01000124.1:21998:22267	Y	N	N	N	N	0.982	21	45	RWLR	89	MIARQIFGLVQFLFLRLLGWTIIQCFTWHVRLLRFFCSFFLFVFRWLRNMINRHVFFHLSVIVRDGILSVFLYVRNLTRVKLVPTIVST
PHAG	ORF68_LGTR01000730.1:1659:1099	N	N	N	N	PITG_04280;PITG_04282	0.991	25	-	-	186	MRRCNILVLLVVTFIACSAVFTHAVNTDNIHCKRNLKGGNQASDTKEDSGAEERAFTVSSISFSQVKAFFSWGSAAQKVVKTSPELAAGMKNPVVGKAVTDLGNNPGFIRGMKESPVMNRISSQLQGRTNSLTTKNIESIGKAAVKSSPAWKSMLAKAWVKYGAVTLLAAGLLFLFTMVAVNLRPR
PHAG	ORF69_LGTR01000296.1:6912:6646	Y	N	N	N	N	0.944	16	56	RALR	88	MTFTALCRFAASATATPTATAPHAATPDVVTSSAAVATRPCSTPARPSSRSGATTRALRSPRRSSSRLRRGKSSTATTALSTTTPRTA
PHAG	ORF7_KQ473799.1:7731:7943	Y	N	N	N	N	0.974	19	51	RLLR	70	MLFFVVLSLTRCILCVPARDNDECKCGDGIYKVAFSYLVHRWHSVINPLHRLLRKKTRTRQNTRVAESMI
PHAG	ORF7_LGTR01000077.1:9405:9803	Y	N	N	N	N	0.993	25	39	RRLR	132	MSRVSLRKPTTHMLACCCCLALSGDGISFSWTCDGSLRRRLRAHASRCACGRTPVLPSPARPRTARLPPLMHHQTRNLHPQWTPNQSHPTRSSRFRPHPHRRHPSNYCLRPLPHRHLHHLSLPSTQHIPKHS
PHAG	ORF7_LGTR01000534.1:15084:15323	Y	N	N	N	N	0.919	30	34	RMLR	79	MDRPSMLRRGALGSVTSGWLPGWAGSSAGMPLPRMLRSTDMMNAGEVVASEARGRLRNELLLAALESLRQAAALQVSSI
PHAG	ORF7_LGTR01001409.1:5724:6161	Y	N	N	N	N	1	23	55	RSLR	145	MGVWGLFWLCLFLLRLSDRSSARMGESTCVLVSSSSPYSDRSSRSARGCGVSGDRSLRRNRRARSVWERTPLLVLPLLLLLLLGPEGGGERRRAESVEGAEEGDGAECCRVMMASAERRRMAQQLFKISIEEAWGEMEFQDDRLF
PHAG	ORF7_LGTR01001489.1:1643:3220	N	N	N	N	PsG_130409	0.98	21	-	-	525	MRSLVHLVVVFTVCLAVAIADQQSEIPEQHNHRNGTATSWPALHFHFSVKRSSMNIYGHSNFSMVANPVVSEDGVKVLYDVSATFTQGPTVFNYTLINGIALLSINSTSVKCLESESGGIFPPINAIVVALNDWKKISTSSSDIHCSSGDLYKVTVDGVDFAVCAAGSSGFTMQNSDMEIQVAYLHNDNVELSDSKVKCSRSVLPSSVTPFGRSLLTENQFDIGESRKLKAAFDFSWGDSSCKCKSEPRPCVFIHGLGVKTEPPKNQNSFEDYWGEHLTGRAPCCSSMKYAVLDTENYAWTSKHLQNTVCERVLAVGKSSKSSTIKDTIVVAHSIGNLILAGAISTGKCKIDASTSTWVGMSGPMNGSMTSDYFQASCDDKTSAVIEQYADVVGMCPIR…
PHAG	ORF7_LGTR01001531.1:379:864	N	N	Y	N	N	0.987	42	-	-	161	MSIRSTVLKTSDSSVISNSAMRLTLWILLVTLVVLLSSADAIPTTTTGVTRSKLAPLDSTNHATNGKRLLRSNPNKSNALGDNTSLKQPAVDEERGISTSFARLKSMMATKLGDFWGRILNRIYMWMYNKQIKPEDIDPMKHPLLFELYTAWYNVKVTLPK
PHAG	ORF7_LGTR01001644.1:5952:4258	N	Y	N	Y	PITG_04350;PITG_04353;PITG_06030;PITG_06246;PITG_06375;PITG_09732;PITG_10339;PITG_10341;PITG_10347;PITG_10348;PITG_12458;PITG_12731;PITG_12791;PITG_14685;PITG_15105;PITG_15110;PITG_15114;PITG_15123;PITG_15125;PITG_15127;PITG_19232;PITG_21740;PITG_21984;PITG_23035;PrG_74378;PrG_74387;PrG_78050;PrG_79107;PrG_82368;PrG_82371;PrG_82380;PrG_85684;PrG_85838;PrG_85883;PrG_86912;PrG_97261;PrG_97265;PrG_9…	0.963	25	108	RLLRSYVEDDER	564	MGSVAKTRLTVFLLSSVCHPFSHLRPIHELNLIRYFAIHALSLSGQAPRTMAKRVRPDTMRLCSIVLLAAVAILLSGGSTSAAKLATIDDPAAVRSLADHQTDIPPKRLLRSYVEDDERTGAYNKIMEAAKARMAKLRDNNGVAKVLKKLQLGDDALNTLKGSGLRALSEKVTAFNTKNPKKKISVIEALTFRYGDDALANALVSAERIFVENRATKVTEEIQALRRSQLNMWRKEGNTVDDVFTKLKLREGGFESLTSQKLDVLEGYIKLANSQRSRQTTLLDALTDGFGGDKAVAALLPRAKQGSGTMTKADEVESALLKKWMTDDQVPESVFKMLKLDGDIDYAFTSDNLNHIAKYIDDFNEKNPSNKVSMLNILTSSYGEDKVAKEVVSAMTNPA…
PHAG	ORF7_LGTR01001709.1:1928:2407	Y	Y	N	N	N	0.999	20	48	RFLRRDDDSDDDLDSFLAADEER	159	MRSFIYVTLAVAALSAINAVATTEVQLSSETSPLAALDSTPTTESRQRFLRRDDDSDDDLDSFLAADEERTKLASELSKVTKLKLKPSTSSTKSLAVAAKKMKETVPVHAINLKDSKFSHWVQKGWAPDFLRKMGKIKNPKELAEYKQFYARAQKSTGA
PHAG	ORF7_LGTR01001777.1:2921:3412	N	N	Y	Y	PITG_06030;PITG_10339;PITG_10341;PITG_10348;PITG_19232;PITG_21933;PrG_97285	0.989	45	-	-	163	MPHSAKSSLTPSTLAPRTAAKPTPTMRLYSIALLAATVLHACISAATTSKLTVADYPAVIHLLADNQIGGPPTRMLRTYETTDEGGEERAGNVLDKVVGAAKSGIASTKIKYWSSKDQTPADVLKMLKLGDDAAAALENPKLKALTKYIAKFNKKFPTTRNCP
PHAG	ORF7_LGTR01001838.1:2189:2671	N	N	N	N	PsG_140616	0.999	22	-	-	160	MRRTSFLLLLVFTVSCGFTDAVVDIDSKRIATNVNDAQRYVRVGNKTNENVTAENEERGLDAVKKLFEKTPGLSKIKALVGKNPDPSKMKAVVEKNPQLSKLKTMVGNDPIKLTGADIKTVQAIAAKDPKKGLKLKHVLMILGALGMVVTGGMAIGIVAK
PHAG	ORF7_LGTR01002029.1:5187:5525	Y	N	N	N	N	0.997	26	45	RLLR	112	MAKATTARVSTRAVLLLPWSCGGSASGCTKVRRDARRVCEYAPRRLLRPVPRVWSFSAVPELHRVRAKCHCNVRRVLECAIDVYPWWKHVDRRMCCRGEGSGHAALAICAAA
PHAG	ORF7_LGTR01002771.1:1419:763	Y	Y	Y	Y	PITG_04300;PITG_04339;PrG_76309;PrG_82367;PrG_82382;PrG_86023;PrG_86033;PrG_86600;PrG_97237;PrG_97352;PsG_133875;PsG_133876;PsG_144029	1	23	41	RALRTRAKQTGDDEER	218	MRFLWVALLVASSFLVTGDAAAATTDTKLIIADQMNFPAKRALRTRAKQTGDDEERGFLDAITGSLPRLTDKQLVGLAKSGTPINKVFQDLHLNRGMENILDETNLRSFATYIRIFDPKNPDEILISTITKKYGEMDVARFIYKAKQVKGSEKLAGNLQATQFLKWIKAKQDPTKLWNTLELTYKRAYTELDQHVWVDFIHAYAYVISHPKKYAYVLS
PHAG	ORF7_LGTR01002811.1:668:381	Y	N	N	N	N	1	24	39	RCLR	95	MKLTVILLAVCCCVVCDFAVACASRTRRTIVATESSARRCLRVEGANCKLSIPVRKTSAARFSDMAFGMGEPTDAAALAMCRTNTLKSENDLCKA
PHAG	ORF70_LGTR01000187.1:29027:29248	Y	N	N	N	N	0.932	20	39	RRLR	73	MSCMALISVLHPVVLVVQCFLEIDWSGEQRLQLLGFGGRRLRAWQAQKRELGADLLGQLRAAAGGHGSPLVVA
PHAG	ORF70_LGTR01000308.1:6442:6209	Y	N	N	N	N	0.984	24	30	RALR	77	MPWRLPGQATPLLWAPAAWDLALQHAAAMRALRLCGFTVRRQNLASSLLHRTGLGIAPLHSRSCSPGFLPLRRERDS
PHAG	ORF72_LGTR01000273.1:3489:3214	Y	N	N	N	N	0.966	25	52	RELR	91	MKRGRRMSRAWRLGASLCLGSSFGEKNRAALGCGPFSDKERQRRLWCRRLARELRDRAARPNAQRVLEITRTAPLHLGIRGQAKRAERLAR
PHAG	ORF72_LGTR01000400.1:21078:20737	Y	N	N	N	N	0.97	21	50	RLLR	113	MVVISSSILAAFSTVDLAMASKAETGAVSTVDCRAPFACNFEHRELSLQRLLRTHELLSVGYELSYGVLQNAVISFEAFSTRLGFESRSLARIQTVFQFLALPHQTSSKQHTG
PHAG	ORF73_LGTR01000062.1:42756:42508	Y	N	N	N	N	0.987	28	39	RTLR	82	MTRMKTRGTCRWLRLRVLLLWPRWLETLVWTLPWPSSLRTLRATSGARRRLPLWRLAPSSMAPTQPRLPRLCARHLASSWAA
PHAG	ORF73_LGTR01000503.1:8379:8095	Y	N	N	N	N	0.966	29	34	RGLR	94	MPRHGRRAGRRQGCAGAAGGALFGQAHSGRLQARGLRARGGQRPAVVGHVPERVGRRRPRDVHAQEASGADAAGAQPRAVPARRRLPRHRAAER
PHAG	ORF73_LGTR01000534.1:3815:2787	N	N	N	Y	PITG_04052;PITG_04063;PITG_04350;PITG_04353;PITG_05074;PITG_05076;PITG_05095;PITG_05133;PITG_09109;PITG_10116;PITG_12458;PITG_12731;PITG_12761;PITG_14673;PITG_15032;PITG_15038;PITG_15039;PITG_15142;PITG_15152;PITG_15278;PITG_16195;PITG_16283;PITG_16705;PITG_16726;PITG_16844;PITG_16845;PITG_17218;PITG_19309;PITG_19655;PITG_19992;PITG_21984;PITG_22722;PITG_22879;PITG_23024;PITG_23035;PITG_23036;PrG…	0.999	23	-	-	342	MRLHYAVILVATVVLIADVVSSDTIPSANNDVDEERTGGFSVTLSETTVAKLRGWLNSRISVDDVFTYLKLPLAGDKLLDNPKFFTWLRYADDFDKTNSQKAVTATLVAHYSDEALFKMIEAAKKVPNAETFAIKFQAEKFQGWLNTKQSPNDVFKLLGLDKAQDATLVNPLFGTWLSYFKIFNKENPSDKAKLLYSLVIYQGDNGVGKMIDEAMKHPSTVKIAKMVQTERLKDWLRAERVSPDSAFYVLIFTKVKMGENFLTHPDFNLWTKYLNDFNNKYPPDKRTNVIDSTLSIKKKIWQRYFRQRKQTQRLRNLPQTCKTRYSTSGRATESPRQKWPSS
PHAG	ORF74_LGTR01000540.1:12613:12377	Y	N	N	N	N	0.935	22	37	RGLR	78	MQRPWLVVELSALLADPVVETRQVGGHVQHVAQKRQRGLRHKRKMALSATFHAHHQGARPSCSLINPPRCCVRPRRAL
PHAG	ORF75_LGTR01000695.1:229:2	Y	N	N	N	N	0.97	27	38	RCLR	76	MANFARRRKALSVAARLSTCLSCVLQRRSLISVCVCVRCLRRFSTAGDVNVVDGLAYHAWINARLRWCWCWCWCWC
PHAG	ORF76_LGTR01000466.1:4293:4018	Y	N	N	N	N	0.996	18	47	RILR	91	MYWVVLWLLYWLRASFGGERDAEAARVRVLGCRGGTKAHTKKHCWRRILRARQRRLSNALPGSAFRVNEGLWNDGVIVAARIPREKVLLQK
PHAG	ORF76_LGTR01000485.1:18498:18241	Y	Y	Y	N	N	1	24	50	RLLRSGTTANGEDDDGTLEEER	85	MRLHHVVLAAVVALSLSFDSALAVSDSDKAKTAGLPSSFVAGQEDGLASRLLRSGTTANGEDDDGTLEEERGFYRLLLAASLANE
PHAG	ORF76_LGTR01000559.1:11425:11117	Y	N	N	N	N	0.979	26	39	RRLR	102	MKKVYSRCWRRRLLKCWKLFSTILTRYLHRNQHRFLQKRRLRAMVWILTTLCRLVAQLAVAIRNTCSSSTWKRCWKSFRFSPLLKVSHRSGRCFQGSVWTRV
PHAG	ORF76_LGTR01000917.1:3376:2918	N	N	N	N	PITG_07947;PITG_15753;PITG_15757;PrG_86463	1	23	-	-	152	MRAYFALLLAVIVLAACDKVSGSATHLRTPQNLIGTVNGIRALQANAKTDESVDPNDEERGALTSMAKMVGNWLNDKKLSAYVMMKSSSMDIDGTVTKFLQKNINPDLLYQKYSLSKAEVFTHEYTIWAKYYRAYQKKNPKWVSKITEKPSF
PHAG	ORF78_LGTR01000079.1:20723:20989	Y	N	N	N	N	0.959	28	52	RVLR	88	MAIAPRAGAGGRFLSCLSIAASQRSCCRFLQPLATLRLVWIQQRHAGRRAARVLRHPAHRHAPPRQLLRSHRQVGGTPGATAATHSRG
PHAG	ORF78_LGTR01000380.1:15009:14773	Y	N	N	N	N	0.997	22	56	RHLR	78	MSAAAAPGWPVPSLPGASCACAARHSRWQKAPLGSAAVAAAFCVACSSSCWSSSIRHLRSWKTRHPRPLGAAWAASYP
PHAG	ORF78_LGTR01000472.1:20789:19920	Y	Y	N	Y	PITG_10818;PrG_76263;PrG_97217;PrG_97218	0.993	23	49	RSLRANRQLFNTQIKDEEER	289	MRLNLVVLVLILVTIFAGRNNATVSFTVKLASPEPPLVTESNEADTSRRSLRANRQLFNTQIKDEEERDITVAQILKSSAQAIRMKAKLNVMLARGLSPTRVLEKLNVARVTDKNFNNFARYYAKYLAKYSNKMPDQPKTAEDFIMLPKLKEWLGQRLLPWQVEHNLKELAARDVNRYIQLYIKDADNAIILPRLQKWMSQKRLPSQFEYNLNELGITDTTRYMQWYMRNGGEDVIYAKLKTWIDKKVLPPKIFEKLKNIGVEDIKTYARIYYNMWGQKQQALSRRNIN
PHAG	ORF8_LGTR01000433.1:13257:13949	N	Y	N	N	N	0.95	31	128	RELRRGERSEVFGDGGRDER	230	MSNTAPSQRRATESALTALVFPLLASISTSIRHVLLLRPLAATHSATYVANCCSSLDKTLPLVYTTPTRGNIPLTLIANSKTLITSIESHLFIQSYLYLISTNPIPPLCVIAPCVPLHNKVAVAYNKRELRRGERSEVFGDGGRDERALLHRVAAAGDGGEGTAPVSGRDPQRARVSQGGAQDPRRQERHFGLTAGREAAQGAHAHHPLLLHAERPHAQEAVDGVLGDRA
PHAG	ORF8_LGTR01000991.1:7800:8015	Y	N	N	N	N	0.979	24	30	RCLR	71	MVCILACRTFWTTLTTLLAAVMAKSLSRSRCLRRPFKLLLLSPRKIRLLPKLRLCHRLLDLQVKTVLPRKG
PHAG	ORF8_LGTR01001290.1:136:669	N	N	N	N	PITG_10835	0.908	43	-	-	177	MPPSLLFRQVRQLRHSTLMRVSVFQFLVAIAFVASCLKFAHAESATQTQDRVSTSRHLKITENAVKKDEDSISAEDEERAMFYRIKSLFRKRPTVPKAAKLDKRGAMEALTKLKSIVGLGTKPTKLTPTKAKALEAYARENPHKWEAMAYYLDDVFNLTLMLFLLGGVMYLGLRYGF
PHAG	ORF8_LGTR01001351.1:3046:4671	N	N	N	N	PsG_130409	0.995	22	-	-	541	MKGYKWFVCAAVVSLSSFTEAANELDQGLRQQVGAPVHRHLKTSRSDLPALKLHVTLQRKAMELHGQSEFDVFATPVVSEDSKSVLYDGYATFVEGHSRITYSLEDGAPYLVTNDSSTNAAIIRCVPPSTLPFNAILPALNDATPIPSASIGGEEIECESGKLFKTSFAGVRYAICSSGEDGFTAFASDVTIDVDYLDTSVTIPSTKLSDGSSCDEVAEPTEMTPIALALLSGSKLPKNVSRRNLKEESHMAIESSSCGCKSTPRPCLFFHGLGNEKDEPSVQDSSRHFGWDKIQGHTPCCTTVKYAALNTVDFAWTDPTLQQKVCDRSLSMSATSDKEAGTIKDTIIVTHSMGGLMFAGALANRECNLADSSTWIALSPPMAGSMSSDYLWDVCKGQV…
PHAG	ORF8_LGTR01001396.1:3172:3912	Y	Y	Y	N	PITG_05841;PITG_05846;PITG_06308;PITG_11952;PITG_15679;PITG_15732;PrG_73724;PsG_159073	1	20	51	RSLRRYDDNSMGEER	246	MRLLSLVALVATLMWSCEAGINSDKIAISKIDSNIDFLELTADNQKDQTKRSLRRYDDNSMGEERGTGKLDDAAEKIIHVTQKRKFPKELITAVEKNLDDLVAAAAKATVAQKYSSKLSSRTLQQLEKIEILRSKDIASYSKKTGDGMRRKMTIGKDTKVAPILSSHVGRGNQHYEGKRRLLTCSVVSRRAEDGGGDVLLISSSNPNKNEFILPKGGWDHGETVGKSAWREVIEEGGVSCHCSFYC
PHAG	ORF8_LGTR01001489.1:4067:5680	N	N	N	N	PsG_130409	0.985	26	-	-	537	MRSLLVYLSGVFTTFAALQVTITQGIQFDTPQQHTLQDDETSTTGWPSLEFQFNVKRSTMDIFGQTKFSVMANPVVSADKTSVLYDVFATFRQGSKQFNYTVVDGSAYLSSTSSSVQCLDSELDDFLPINAIVSAINDATPVSSLSPNVGAIKCDSDNLYKVSVRDFDFALCASGDSSFQMYGRYMDIVVEYLETRGDIEAPKIDIECEAEVESSSVTSIGQAILSGTAAAVVNEARELKANFSIFGFGDDDDECNTCKSTRRPCIFVHGLGVKDETPTNEDSLPYWGKNISDHAPCCTSIKYAHLDTVDYTWRNATQQQKVCDRILAVSNTSTDDTISDTIVITHSMGSLMLAGAIAHGRCQLNSTSAWVSTAAPMTGSMASDYAREVCAGEKNFFVE…
PHAG	ORF8_LGTR01001863.1:4417:2819	Y	N	N	N	N	0.999	20	44	RVLR	532	MSMSLSAVLVLLFLGFSVASEDVVATRRLFEPDRDNIPEGFDARVLRLDKVLTNLCTYKKSTRTGMIVLSQNLVCAGVLFLFTAAMQGEEEQVDDAFLAEVMGFLDQCNALEDTADTKQEAPTTTSDDGLLLTSHQLLAETKELLASCDTKPDVRNHKDDDSSSSAAGVSSEDGISQENAPISAEKRREIRNAQAAQRRLRYRQKLKGEKETLKYQASELASQLTTLQAAQAELKARQAGSLTLGAWRAIAARQMEKRMQAEQQQKFLRAEVIGRSRLFHQMNLLLQEKLQTTQPERLISCEYMATTSTSAGSALLESMLSELDEYYSRTDAVLSGLDFKMSVPAAYSLTRKWNQGVMYFDSSDRMVFPYDFEQASDPISIAMMSDPDSDFATVNVEDL…
PHAG	ORF8_LGTR01002113.1:3618:3283	Y	N	N	N	N	0.985	18	41	RDLR	111	MRAALTYCCAILSRAAGYVNHTVLTSSWPNIFLHVGHLRFRDLRLLSMHSLQNMWKHFEMITSLRRSWHTEQFTSFCKSRSSNRSRSVSSPVEVADLACCSLRSASSTFLR
PHAG	ORF8_LGTR01002195.1:2879:1242	N	Y	N	Y	PITG_04052;PITG_04063;PITG_04350;PITG_04353;PITG_04388;PITG_05014;PITG_05074;PITG_05076;PITG_05095;PITG_05096;PITG_05133;PITG_05771;PITG_06030;PITG_06246;PITG_06375;PITG_06478;PITG_07630;PITG_08074;PITG_09109;PITG_09316;PITG_09732;PITG_10116;PITG_10341;PITG_10347;PITG_12458;PITG_12731;PITG_12761;PITG_12791;PITG_13018;PITG_13847;PITG_14673;PITG_14685;PITG_14884;PITG_15032;PITG_15037;PITG_15038;PIT…	0.999	34	59	RRLRTNDDDANKNDER	545	MVLNFRSSAAMRRRWVIVLTGAAFLAHLSVVHATPAESLVPTHSIPVLATNVTYVRTNRRLRTNDDDANKNDERGIDAAAVEKVSNTLKSAVTNDQLEAWLKKGETADDVFKLLTLDKAADDILTNPHLNSWVDYVKKFNKKNPTKKTSLTATLAAHYGDDGVAKLIEAAKKMPGASSIAKRLEADRFHDWMLKGKKPGDVFDLLKLDDAGESLFTNPQFRPWVNYLDDFNGANPKKQETIFSVLGTRYDDDDLVPMLLAAKNDPRTKNLAIRMQAEQTKFWLKSETEPSDVFKFMRLDDMGLGVISHPLFKAWAKYTEEFRKVNYGTKLTTMAALRELYTDDALVMMILAAYKYPSTATLAARLDIEMIRTWYISKIPPEKIFMQLKLDRAGDAVFEK…
PHAG	ORF8_LGTR01002397.1:2285:1809	Y	Y	Y	N	PrG_81907;PrG_81908;PrG_81911;PsG_139437	0.999	25	55	RILRTESKKTAATEDEEER	158	MGLLLRALFVTLVAVLLTSEAASAVTNSDKKHVSQFNSDVEVFGHPLATDNTNKRILRTESKKTAATEDEEERTFPAKAQGAIQNLMRKIRNFFSNFFAKRFEQQFLKFEANKETPDDLYKHYQIGTWAAHRRNTRLVYRYAEWYRKKHPDWISKYQL
PHAG	ORF8_LGTR01002448.1:2632:2120	Y	N	N	N	N	0.99	20	44	RPLR	170	MAAMVYSWWLASSTALARSASEMEPFTSIPLKYVKELLPTKFSRPLRTEIPCENMSLPPYPCQINVQPPHWYPTLSAEWPVRNTDALFDSGRTSSSFFSSTIDSRAISSAASLSLSLPTIDTYFSPGMGLSYSPSCSFSLMTRLADSRSRASWSGFSLSMFSPYSMKSES
PHAG	ORF80_LGTR01000065.1:43196:43930	Y	Y	N	Y	PITG_07533;PITG_07556;PITG_07558;PITG_07954;PITG_09586;PITG_09622;PITG_09647;PITG_14054;PITG_15930;PITG_19996;PITG_19998;PITG_21190;PITG_22922;PrG_76365;PrG_77944;PrG_77945;PrG_77948;PrG_82793;PrG_82794;PrG_82797;PrG_82803;PrG_83583;PrG_83587;PrG_83593;PrG_83943;PrG_84127;PrG_85835;PrG_86187;PrG_87086;PrG_87141;PrG_97202;PrG_97205;PrG_97206;PrG_97207;PrG_97208;PrG_97245;PrG_97317;PrG_97365;PrG_97…	1	19	51	RLLRAAIDSGDTENTEER	244	MRVYLVLLVAAVALLASSEVLTSAAKFKSSQTQISSQISPVVPCNDKNCRRLLRAAIDSGDTENTEERGVLSSLGNWMKTKYWVSFEKSDDYVKKKLGLQGLTGKALTDHPNYKTLQKFWYKLEGRVLNKWYDDDVILDRAWSYLKLDRIREDHVMKTDAFRIYVRYVKKYDDDIYWYKNSLFEPPIEYGGTDAQMFAKVRVWAETNRPRWYVKEMLEIDHLSEANLLANRFYKKYLRLTGKDP
PHAG	ORF80_LGTR01000539.1:10076:9846	Y	N	N	N	N	0.967	30	49	RPLR	76	MLTSPSPRRRRRAASRPSSWTWLPAVSPAVSPRPSWPPLSASSSCCRCRPLRRRSSRRTSTRASWTASCACPRSRA
PHAG	ORF80_LGTR01000552.1:12335:11694	Y	N	N	N	N	0.921	19	56	RALR	213	MSSICLVVLELNLLLVRSDRLQDHTPPSVGGGAHCSLVALAAGALRTSLQCRGNGRALRRSRLLLSLGHPLHRNAAARSRHNTQSFFQSTLDKRQFVRNHGRQVLVQLQQVPSQLRRHRQSVTVAEERNARDLLRAHDDCICRISFLVDATDHLVVLDVNSLERRLNLLRQLFSYRFLETVLLHVVQDDLTRGLDRGGICRLKTLEAQAALQC
PHAG	ORF81_LGTR01000088.1:35990:35730	Y	N	N	N	N	0.973	20	34	RTLR	86	MRPTSSPRVSCRRPPRTWASATSTWSAPTWTWSRTLRATTVMVTWLWSASWCSPARTRSTRTSTSSGTRSRVTSSTSSGWTTGRFT
PHAG	ORF81_LGTR01000299.1:25854:25150	Y	N	N	N	N	0.992	26	33	RGLR	234	MLLVMKHTAAFAVFMAFTFLVASDGASTTPSLRGLRTNADDAPTPATEGDDEDHHHHHHHHVKKVKKVKKIAIPVPVPVEVPQYIPVPVEGPPTVVASSNTAVVGAGGPGGAPGAGAPGPGAAMPAPTIPGGRPSPTPAATAPSRSRSRARATPAPTNFARARPSGAQQPQPVAVSPQGGGGAGIPGFQTSPGFGDGNNGVGVGLGASTGGGGYPANGGGFGGGNAMRGVVASH
PHAG	ORF81_LGTR01000450.1:22942:22208	Y	N	N	N	N	0.99	23	38	RTLR	244	MSLSSWRLNVAYWACCLSLSGACSLHRLSSCSDRLRLRTLRYGQWRIPIARQRFLKAVARTPNFSAATLSGKWKCRLKASKLQAGDIDRKALFRAALARAAAPSLRMGLCMYTSSRLETSCKSRGAKDSECCNIGTIIGGGGAVWYSCAVSCAREGTLKSENPFWSDGKKDLLRIHGKRNDPQAMLMLLYKLLTCAVVAIDEVDLFECCERRFLTLASALPCIEVFLSALLPLMAKLVAVQNQL
PHAG	ORF82_LGTR01000253.1:731:312	Y	Y	Y	Y	PrG_97231	0.997	24	53	RFLRGAKTEKKTNADSSYEER	139	MHFIRYVLLAVFAAASLVAVSEASSSNRTKPPGMTSLELPPVRSVVANAEEKRFLRGAKTEKKTNADSSYEERLVIPSSVNSQSNTITDSLFRAMLNVGETPARLAERLKIGKRWTLAIFTRLYKRYAEFYARVTLGKQ
PHAG	ORF83_LGTR01000115.1:10535:11221	N	Y	Y	N	PITG_04049;PITG_22724;PITG_23137;PITG_23239	0.996	34	64	RHLRAAANDGDEER	228	MPPATQNSHALRILATMRLSYILLLASCNAVLAASQPEHTQLSQTTAANNIHPAIAVAGIPSHRHLRAAANDGDEERMIESLKSLLYLTKIVGKDGNLSGSFVKKLLNNETSRKKFFEYWSQTDLDGSLLRQSLGNMNKKGRVELLNRFTALPGRTEWTRVSQTRAYCLEHHSGRIILHYQHGISLFQLAGHAEGECTVLPLHEIIVGTQKNVWSSSSRNTNLTNLLA
PHAG	ORF83_LGTR01000184.1:32202:31105	Y	N	N	N	N	0.989	16	38	RDLR	365	MVVALMLSGVSLVFADAVRMLQLLIDDASCRALLPAVRDLRGALEKAYTLARLKDSKLEHDEYLKELCEAQYGLFSLEIDAYERQHGSVVGLPPNDATTHGDNTGALELATNYKTQGNVFFRSGNYPTARVFYRRAIAVLRAAKLQEETSLLSISVDELLARCSIGASVQVCSRRGDDWQDAMVSDVEEKGASSQVEVLYDAGDREDEWVPISRIRLRMNTTLLTAFDDLAVDCSMNMGKSFSALGDHDQAVQCFSHALTIRGGKLIAALYSRGVANMARRDLAAAQQDLWNANQQCREQQKNSTSGGTSKTNTRDSEQMRALHKQIVAAYKKLQQMHANKKRLDKKVIKQMVKYLSTIPEVQDQ
PHAG	ORF84_KQ473806.1:6527:6078	Y	N	N	N	N	0.971	31	37	RVLR	149	MSSLALTRVACLLVVGVEVGHVLVVAVVAAVVHHSCRVLRRHHLVDVEAAAAVERAHVESALLVVLVVLVHELAPVHRHVGLLQVLVGQQTRPEFLLLVLLDDVEVQVAVRLGPDALGRLRVHFLEELQRHLVQLPVARAPTRGQDLNK
PHAG	ORF84_LGTR01000065.1:45018:44200	Y	Y	N	Y	PITG_07556;PITG_07558;PITG_09586;PITG_14054;PITG_15930;PITG_19998;PITG_21190;PrG_77944;PrG_77945;PrG_82793;PrG_82794;PrG_82797;PrG_82803;PrG_83583;PrG_83587;PrG_83593;PrG_83943;PrG_84127;PrG_85835;PrG_86187;PrG_87086;PrG_87141;PrG_97202;PrG_97205;PrG_97206;PrG_97207;PrG_97208;PrG_97317;PrG_97366;PsG_133675;PsG_135175;PsG_135176;PsG_137404;PsG_139459;PsG_140950;PsG_159122;PsG_159195	0.988	28	55	RSLRGLADTDER	272	MTVGHSAMKTYYPLLVTIAALLTGNAAFSTATESDQIKVVTENSFVDQPENFNLRSLRGLADTDERGGLVSFARKWINVKNAKKLVDTKNTKALVDIKIPDEQVMKMWVAADRSDEYVKQQLGLTGLTGDLLKNHPNYKYLSEFWYKLEGKQLTKLIDEGESTRAFWKRLKLNKMTAGRREHSKELQIYERYVTMHDNKILSQKGLPQPANSIRRGSAEMDAKVAVWAKLGRSRDYVKRLLNLDGLSTRTRMSDEYYREFLRLTAKAPEKVI
PHAG	ORF84_LGTR01000229.1:2883:2503	Y	N	N	N	N	0.985	17	54	RRLR	126	MPAISLVVLLTRSMSARRLVPRFHWTRASPVLEVAEASPLSVSERGCRLALATRRLRRKRRPWNTSARRSTKLRPAATRRRYVKKMMVSSANKASSHARKQGVAIAIAMAANSHMPGDSQKAPISK
PHAG	ORF84_LGTR01000238.1:3496:3212	Y	N	N	N	N	0.983	27	53	RLLR	94	MLMCQLRLCLFLVGCQLMEAPISIMAFHEPKLLHWEIWDPVILATKMLVLVGRLLRASWHLHLQQTQYHAQYAVQKNLDNQVLVVYIRLCMKTN
PHAG	ORF84_LGTR01000347.1:10572:10303	Y	N	N	N	N	0.973	29	37	RRLR	89	MRGARGCGLFGLGSRGLLWCSFLRCSLCRGGLSRRGRRLRCSDLLHSSRFRYNSSSLLRRFLRLLLLGLQLLLLLLLLLFSLLLLPHNF
PHAG	ORF85_KQ473802.1:6550:6281	Y	N	N	N	N	0.902	30	52	RPLR	89	MFECKLAIGTVLAATLCQISLEFLRQAMAEDAEASQASSDSLELSVRTHRWRPLRYHSSGTYILNCWKVVACRAETRRLFWRHNRIQAP
PHAG	ORF85_LGTR01000287.1:9681:9415	Y	N	N	N	N	0.974	27	50	RSLR	88	MNAALRTLVRLSFLLLVEKLFTLSLASPVSWRRRVSWTWVSKYAVWTWERSLRAASVSSLWQWVAGITPSVSSRSIQTSCSGKNRRWH
PHAG	ORF86_LGTR01000102.1:33053:33442	Y	N	N	N	N	0.999	20	51	RRLR	129	MLSLLPLLPLLLGLLGCHACFLLGGDLSRLSNTHLLSARSLASRALVSCRRRLRSSSSCSRSFRRTLTSYTKSMDSAFGLCDGLFARLLGNLDVLLDLRTSPLLEGGSASTGHVLTDEEGAVGPVARLR
PHAG	ORF89_LGTR01000186.1:21466:21068	Y	N	N	N	N	0.999	20	54	RRLR	132	MAHLGHLVAQLVLVALVAAQDGQHARAAVPEVPVHWQLQPHGRALDVERQAGQRRLRGGRPAVEAHLVGHVGRLVLERGHGHVLLRLALQRAQIGRVARLAADLAVAGHALHGVGAREHSALEHAARSSSWQ
PHAG	ORF9_LGTR01000747.1:1027:1875	N	N	N	N	PrG_83373	1	25	-	-	282	MRLTTALLMVAAATLLLSGATTEGERVEQVKVALSADQIDSSGQHIWRGLKSVNADENDERGLNSGVIKEFLLGSPASQAAKAAKKSQKQEFAGLLTNSDKLNVKMAEWWGQNLNSVAVYNKARDAGRSRNAASDIALRYSKYFDYQVLVRLNMYKTIARNDEELLKMAEWRAEGLTSRLVSKQAKLAGTPKDAVDKIVARYHAYLQKNPLPEQAKLFTSFLHDSKALDTQMRKWRERGVIPLRVNAQAREAGKTKEEAETIMMRYIDYRDKVIPQSKRTLL
PHAG	ORF9_LGTR01001011.1:10611:11084	Y	N	N	N	N	0.927	26	36	RSLR	157	MKRGSLPRVLAASAAMTRWLSRSSSTCRILWSKYSRSLRATPNSSFQTWDRKTEGTPPSERHVTPITKWSGLRFCISRSNWDCKESCLLALEPGMGLMGDTGRCTGSLTAGEAGVERLVSGEELDAMGGGGEASSSLGSSILPATSGGFALLHSSAD
PHAG	ORF9_LGTR01001413.1:5862:6095	Y	N	N	N	N	0.943	17	31	RALR	77	MLLCTRLLLVFSSAVSNNDPRRCLCPFDATRALRGYPSSSCSRLSELPVSELSARRAWRTCVCRWNSISSSSVKVSD
PHAG	ORF9_LGTR01001590.1:11067:11420	Y	N	N	N	N	0.914	28	44	RRLR	117	MEVLAQTEQAVLLGVLPLGVLLGVRWAAHRAEEDGVRGRHSVHRRLRQVRLVLLVRRAAAQRRGEGELVLEQLPHRGQNLHRLVADLGPDAVAGEHRDLVCLAAHSVDFSSTWPNGK
PHAG	ORF9_LGTR01001608.1:3746:4219	Y	Y	Y	N	PITG_02900;PITG_10654;PrG_80526;PsG_136215	0.999	23	48	RSLRAHKPAYGKDDSLKSTDSDDFEER	157	MRFYYVALAVVATILASTNAVSADVELTQVSRTAQQIAATAPLDAVKRSLRAHKPAYGKDDSLKSTDSDDFEERGYKVKDLVQMGSLHFNVKNNVSENKLKKLIQRWEGQTMNKHQFAQKLGMRDVNNLEHMNADIFKRFESNFPVNAHPVKVNNNW
PHAG	ORF9_LGTR01002010.1:4017:3706	Y	N	N	N	N	0.978	23	51	RELR	103	MGSSGCIAICVFVQAQSVDGHAQRFRHCSLRDQAPGVSSLQNRVRESDSKRELRARQPPLRQPSYDRWVRRVCSALSTKDRGTEDIGGSGDSYQILARRRHRT
PHAG	ORF9_LGTR01002166.1:2903:2472	Y	N	N	N	N	1	20	51	RRLR	143	MRLRRVVVALCFLATFGEAARRQVAQLAGREFTFRIRGCSSRDRRQHLSSRRLRSDDATQPQDLFLESTQLFNDTWYFRRRRRERRQSVRSDRRRGGTRCPRLERNHELRQVKALVSTNERACAWVRCNRGQRLPWLLVCWRR
PHAG	ORF9_LGTR01002283.1:2434:1826	Y	N	N	N	N	1	25	31	RHLR	202	MVAALLAALLLLLLLLVLHHQVVARLQLNIRHLRFVQLDALTPRPQVQRQLGTSGTEHFALSLTLLPSRLHFLPYEADVLLHTLLSASALHVEHDHDAQRPQRHSDVHHAEALTITCGRSRTAIAATAAAIGAFGRRHDGTERRTKACAVLARARRFGRAHGARGAHSVVRVAVRCRSRRVGCGRARAVHDVVLAALLPEAD
PHAG	ORF9_LGTR01002783.1:2460:2029	N	Y	N	N	N	0.916	17	64	RMLRLHVALKHSRSACVRVFADEAFLRPPYDDR	143	MVVLPKTAAVIATAIAATVERGCAGSMIVTASLGGTKRCSKKSMHERSACTARPQLVALAVQDRMLRLHVALKHSRSACVRVFADEAFLRPPYDDRWSSFRMATTSGTAQKLSGAAMAMRXSPAKSKVVLDYWYHSPPTRSSA
PHAG	ORF9_LGTR01002902.1:1134:718	N	N	N	N	PITG_01724;PITG_04164;PITG_04165;PITG_04167;PITG_04169;PITG_10396;PITG_15556;PITG_18981;PITG_22375;PITG_22945;PrG_82880;PrG_97284;PsG_130530;PsG_159045;PsG_159046;PsG_159047	0.996	38	-	-	138	MLALKSSIPASSTLISTMRLSCVLSVVAVALLATANASSMETNAEKPSLRSPHTVGEDDAQEEERGFNLNFLDDVFYSLPEQFQRMKTQPEYLKTIFTNWKSGSKNVKEAIAYMESQKLKQSDIDYFSDLYAAFINPR
PHAG	ORF9_LGTR01002920.1:1154:336	Y	Y	N	N	PITG_07556;PITG_07558;PITG_07954;PITG_09586;PITG_09622;PITG_09647;PrG_77944;PrG_77945;PrG_77948;PrG_82793;PrG_82794;PrG_82797;PrG_84127;PrG_85835;PrG_87141;PrG_97205;PrG_97206;PrG_97207;PrG_97208;PrG_97245;PrG_97317;PsG_133675;PsG_135331;PsG_135333;PsG_137404;PsG_140950	0.993	28	46	RSLRITNVPEKDDNDDVKEER	272	MTDSTMRLHHFLFVTLAILLASTGALTKPTKRLSDDPVVPGRNEGRSLRITNVPEKDDNDDVKEERANFISSTISKISSKIPIGAKLSWWQQWHKDEEFIKMKLGMQGLKGEALTKHHNYPRLVGYLETAEKNWMRKRARQGLSTYSIWKSKGLDAKITSLAQLQASLKSEKFQFYKRYVVAFDDNVDTLSHSGYYQLSRLVDEDATEMEMLARAQVWGETKRPIHHVQEILGLGVYEKDTAILLKNRFFNHYWEVRYNLPITYVPPTRPRS
PHAG	ORF94_LGTR01000312.1:20538:20311	Y	N	N	N	N	0.939	23	48	RRLR	75	MVVRTGMVASVLTCAFFGVLLGHVRNLRRHSVSGHSNDCVSTPPAVLRRLRTQWMQGLERKRWVPQRLLVRESIH
PHAG	ORF95_LGTR01000168.1:2986:2525	Y	Y	N	N	N	0.964	25	54	RYLRSSKTTITVSLDDEDR	153	MPPPMRSRCLLLVVVFTLAAFCCCGVTNADGAVMIKSLATDSTHEMPSGGKVHRYLRSSKTTITVSLDDEDRAFGGITDLKSLLQKAPYLDKLKALVKKNPELSKTKVVTAKAPAEFSKRKAALLIIKGQLKPMAIIAAIALTGGYIAYLIKG
PHAG	ORF96_LGTR01000128.1:10494:10264	Y	N	N	N	N	0.957	18	51	RLLR	76	MDALLLLLGVIFRDSVLELLGVVHGILTHPAHVLTSLLRLFLRGLQQLSARLLRHPIQPTQINSQYPTTFLKTSSI
PHAG	ORF98_KQ473798.1:8705:8394	Y	N	N	N	N	0.959	25	40	RRLR	103	MCRSRAAGRAFRWIPASSPGLASAWSSVDCSPPKPQVEQRRLRPLYAAGSRSVTAASLHDDLRAVGLLLPIAHLLLVASHGASTCEMLLHSGEATCSQSSEAA
PHCA	ORF1_ADVJ01001930.1:1047:1610	N	Y	Y	N	N	0.945	37	63	RFLRARPVDDYPVKDERDEDDSDDEKDEER	187	MQFALQVIPTAPSPRPLQDTMRLSVILLVVAAFAVALNPTAAASDANTVVAAPNVHESIATGRFLRARPVDDYPVKDERDEDDSDDEKDEERMFSFFQEKATALSAFKKLVSQSGDDLVEAVSGLSKGEFQALFNQGKAHMAKMVPGFYPGMSLGEFGTVVRAAGLSDDMENALMVGYGKYLAHLMD
PHCA	ORF1_ADVJ01001958.1:351:884	Y	Y	Y	N	PrG_85154;PrG_85155;PrG_97301;PrG_97311;PrG_97376	1	23	43	RFLRARDEDDYPVKGERDEDDSDNDKEKDEER	177	MRLSVILLVVAAFVAALDPATAANDANTVVAATNVHESIAIARFLRARDEDDYPVKGERDEDDSDNDKEKDEERMFSFFQEKAAALTEKATALSAFKKLVSQSGDDLVTAVSGLSKSEFVALFNQGQAAMAKMVPGFRPGMSLDEFETVVRSAGLSDDLENALMVGYGKYLAHLMPK
PHCA	ORF1_ADVJ01003787.1:1440:1901	N	Y	Y	N	PITG_05911;PITG_05912;PITG_22089;PsG_108861;PsG_109104	0.929	34	67	RFLRAHHESEEESDREER	153	MVSFSILLSTRDLPSLQAFRTMRLSFLLPAAMAAIYCATCNATSDQNKMSMVQSLDARLNGQADGTRFLRAHHESEEESDREERGFTDLFKNEKAAVKKMAKAIMADPSKADEVYNTWAAKKYTLTQLSNFLKSKTAGKYDRVYNGYALHLDY
PHCA	ORF1_ADVJ01003803.1:84:473	Y	Y	Y	N	PITG_05911;PITG_05912;PITG_22089;PsG_108861;PsG_109104	1	17	45	RFLRTHHENEQESDREER	129	MRLSFLLAAAMATVYCATCNATVDSDQNKVSMVQSRLNGQADGTRFLRTHHENEQESDREERDLTDVFETKKAAVKKLAKEVMADNRRAKDVFQLWKEKGYTLDELNTFLKSAKYQHVYNQYMIFRGYV
PHCA	ORF1_ADVJ01004979.1:30:266	Y	N	N	N	N	0.979	19	56	RYLR	78	MNQACVILGVLVEVICEAQPLTKLSRVRGNWPRANRRNLLRVSPDAILTHEATKHRYLRCAEYAFLQIRVQFRPSHHL
PHCA	ORF1_ADVJ01006350.1:1915:2274	Y	Y	Y	Y	N	1	24	51	RFLRSAKIVNDDIDSDDDIDRDEEER	120	MRLNLVVLAAVITLVSRCTAVSAASSTNQINLSNLNQALNTMQNHAGDGNRFLRSAKIVNDDIDSDDDIDRDEEERGGKTWAEKFAKWHARGESADDVYARFALEPVVRQAYKYGQIGRL
PHCA	ORF1_ADVJ01007582.1:64:306	Y	N	N	N	N	0.969	19	47	RKLR	81	MVRPTYFFLLCFLPIAASLVLLELLKHFNVRRITSHYVLSFTRVLRRKLRIFGWVARVSLGELLFLAFWSVAILRLLLLLR
PHCA	ORF1_ADVJ01008047.1:1179:2753	N	N	N	N	PsG_130409	0.984	27	-	-	524	MLSTFLYLYVGLTTLLLLATQQQVTATQNEATWPSLLFRFKVKRSSMDIYGQRDFVVYANPSVSADESSVLYDVFATFKEGPAVYNYTRVNGVAYLQTMAENLAFSKCLQSEMNDFPPINAIISAINDAKPVVNAGDSKCQSGDLFKVSVDASDFTLCSSGKSTFQLFGSDMDIIVHFLQDQVNIISPNTDKTCEAGVGPSSVTEVGKAILTGAPLPPDAARKLEEEFSLFGSDDDSDDDKSCSCKSTPRPCIFIHGLGVKDEVPILEKSLPYWGDKIANHAPCCTSIQFAHLNTVNYTWLNTTQQNQVCDRALEVSNTSTEVVIKDTIVVTHSMGSLMLATAIARGRCKLDSSSTWVSTAAPMIGSMASDYIQEVCAGDTNVIAEKLAAFKDQCPVNK…
PHCA	ORF1_ADVJ01008234.1:312:980	Y	Y	Y	Y	PITG_06419;PITG_14788;PITG_15424;PITG_16737;PITG_16738;PITG_23054;PrG_76309;PrG_85042;PrG_86023;PrG_86600;PsG_131119;PsG_144031	0.994	26	32	RFLRAYTTEDEER	222	MLSWQLFCWLPVWILPLHPKPTTHGNNIPTNRFLRAYTTEDEERAFPVNLGFEKIANALTSGKTKEFKNLVKAGQTVDDSFANLGLGQVLNFGKEVANFFTSDKFKAVSKYAAKMNQKDPESAILSALTSAYGEKNAAVIILLGKDSLSSRTVAKKLETAQFTKWYTVDKIPNADELVKKVLDVPRRKIRMYPREMSIWDNYSKFVGKYVLNPRPGPPSGSK
PHCA	ORF1_ADVJ01008767.1:2853:3413	N	N	N	N	PITG_10835	0.906	35	-	-	186	MTFHFTSQKATTRSRPSYQPIMSRSLLFLVVVVAFIASSFNAATAENAAARKFSPKTLDSNSVRFLKMESGDEVPVSSKEEERGIHLNGLRRFKGLFRSHSTKAKEADFKKSDADEAFAKLKSIIGFKRTPTKLTPTQLRNIETYARDNPSKWEAMTYYLEYYYALGLMIFLAGGAIYAGWRYQTR
PHCA	ORF1_ADVJ01009532.1:13:555	N	Y	Y	Y	PITG_06432;PITG_16663	0.95	15	20	RLLRVVDSAEER	180	MLTVFALLCGFSNAAKSGGRLLRVVDSAEERGGFPSYLKDSFTKWRINSKINSWVEKQKTDEYVLKKLGLSTLTGKELVKAAKYRQFQDFKVGVWLKEATPTTSVFSTLGLDKVEGAVEKADDFGTYLKYVMALGEKADDYPLSQWPRLFGGGSPEQLKLKRQLLFLARRDEFDIRIMLG
PHCA	ORF1_ADVJ01009627.1:390:698	Y	N	N	N	N	0.921	28	45	RPLR	103	MFSERLAAATLCQLPSFQSLWFPVSLANRNPSIINSKLQRETSTRPLRPHSQKNFKTIMSDTFATRSSDVSLLLQPATPQEVLLLRQRRPLFRVAVMAQPSRL
PHCA	ORF1_ADVJ01009813.1:159:368	Y	N	N	N	N	1	24	51	RFLR	70	MRLNLVVLAAVIALVSRCTAVSAASSTNQINLSNLNQALNTMQNHAGDGNRFLRSAKIVNDDIDSDDDID
PHCA	ORF1_ADVJ01009937.1:72:335	Y	N	N	N	N	0.999	18	32	RFLR	87	MLCLITLWGSLWALVSSECSCFARVSWCRSLRFLRTGNGATIWRSTRIRSRVSCTNISPVSIHRKPGYYSRATACRMSILHGTCSFW
PHCA	ORF10_ADVJ01002449.1:10659:10985	Y	N	N	N	N	0.997	21	47	RLLR	108	MLGLPLAILELLHLCHVVLAHMSGLTSQNILVSNTFCKKQKLHVCSRLLRLPDTNSRGGRIGPRTARAQVCAGADQEQGEADPEPTGADPSTYQQAETLGCGEGDLTF
PHCA	ORF10_ADVJ01003458.1:3227:3469	Y	N	N	N	N	0.997	27	54	RNLR	80	MAWLLWAKVCPDPKLVELLWLLPSWAISSSSSSAAWTATGSWRAVFPCRRPRVRNLRLRLGDLACWRSDCAHRHWGPRAV
PHCA	ORF10_ADVJ01004113.1:12441:12938	Y	Y	Y	N	PITG_02900;PITG_10654;PITG_12952;PrG_80526;PsG_136215	1	21	49	RSLRYVKDEEDSIDTKDEER	165	MRLNCFLFVVAAALVASTNAAASSIQQNHVSQTTPDIQAATQTDSVVKRSLRYVKDEEDSIDTKDEERVQGINVKELNKILSAKRIEIPANIEALSKKAQRDLVHTFKGQDLTKKMFATKLGMRDVDDVANRHYPFFEKWEHLFRPGKKEKKVPEMLIGNHEYYY
PHCA	ORF10_ADVJ01004390.1:15705:15923	Y	N	N	N	N	0.954	24	51	RPLR	72	MASKVVIRSLIYATLHLPGACSASFTLRRLFDCRGLVLYVGRLRGGARLCRPLRRTGTVGDSSVSVNEGCSN
PHCA	ORF10_ADVJ01004613.1:6019:6615	N	N	N	N	PITG_04074	0.998	25	-	-	198	MTKLNVILSFAAVALAIVFDGANAANFRSDDRLLSSFDTSDSTDGERFLSDVEGSESSESLDGERFLVEMEGSDVDEGSESTDGVRFLEGSTDDEGSDSLAGDRFLQEVTGSEGSESADGERFLEEAVGSDSSESTEGDRFLQDVDGDDSGVDDEGSSSVDGDRFLEEVEGSDNGEGSDSAGDERFLVEGSESSEGSL
PHCA	ORF10_ADVJ01005439.1:1967:3973	Y	Y	Y	Y	PITG_04052;PITG_04063;PITG_04388;PITG_05014;PITG_05133;PITG_06246;PITG_06375;PITG_09109;PITG_09732;PITG_10341;PITG_10347;PITG_12458;PITG_12731;PITG_12791;PITG_13847;PITG_14673;PITG_14685;PITG_14884;PITG_15032;PITG_15038;PITG_15039;PITG_15105;PITG_15110;PITG_15114;PITG_15142;PITG_15152;PITG_15278;PITG_16195;PITG_16283;PITG_16705;PITG_16708;PITG_16726;PITG_17218;PITG_17871;PITG_19302;PITG_19307;PIT…	1	21	47	RLLRARSDEER	668	MRFFLSLAVMILALVADGDAKGSQVLVSNFPNFQQYGASTGVVSTTRLLRARSDEERGGGISVPATDKLSKLLKLPKVTDEQLQQWLSKGKAAESVFYRMDLGNTRITKLFENTQFLRWLQYADDLSDSGKGISAISILSTQYGDDTLYKMIDSAKKTTNTEALGLRLQSEQLKHWVKIGKDPDEVFKLYDLNYAGRRILSTSQFSAWTKYVDDLNAKNEGAFVLIVPTLRKYFSDDELFHIALAAKRSGETEAMGAKLEDAFVQFWTRRKDTPDNVLVELGLKKSMETLLESPLLNILTKYTEVYNVNYAAKKTTVIETLTRTFGDDKVARMLLAGRTESTTKKIAKQFQTDQLEMWLSSGQSVDDVYKLLNLPSRRDLLSDFGNQKLFNTWVTYINT…
PHCA	ORF10_ADVJ01005669.1:5749:6618	Y	N	N	N	N	0.933	31	31	RQLR	289	MPVRDVALGALSGALITVLVSQVVIPRVRARQLRSQASRGTVYLVGAGPGDPELLTLKARRLLASATVVVVDDLVGPEVYALIPKDCEVIYVGKRGGKKDSAKQVDIDAILVDKCRGGHIVVRLKGGDPMVFGRVHSEIRALVRAECKFEVIPGISSALAVPATANIPVTHKTLSTNFMVISGHKPAEMDFTTLAKVETIVLLMATRTIGSICESLVGNGKDKDTPVALIHSGTNPDQVLLLGTLGDIAAKTEGKKYSPAIIVIGEVAKYGDLKAYLDESDDEPINTDV
PHCA	ORF10_ADVJ01006710.1:6265:5867	Y	Y	N	N	N	0.996	24	47	RELRGDLYTDEATEER	132	MPSMRICIVLLLAVTALVTVVSGSSVNLRVSQRIQSGDVAEAKTSGRELRGDLYTDEATEERASFDFVKKLVAQVKGDPLKSFAKKQTRYVYNDHIFNDLLNPIVTRRLHEVSFHSGHTKIKTAYRHICTAT
PHCA	ORF10_ADVJ01008061.1:7178:7393	Y	N	N	N	N	0.98	19	50	RSLR	71	MWCSLFQLVCVGHLFVSACPNAAFLVTPVLQNFRHRVCRGAPLHKQRKLRSLRGGYHHNKGFIIFCCYFSK
PHCA	ORF10_ADVJ01008730.1:487:251	Y	N	N	N	N	0.945	24	43	RSLR	78	MSTAVRSGCSWCAGFACSSQCPATTGRATDMDSTCRCTLTNIRSLRSRSSVEQRRAIRVRSLSSSAAPRKTSRRSFTQ
PHCA	ORF100_ADVJ01000457.1:27587:27853	N	Y	N	N	N	0.973	19	28	RLLRCCSAKSLQVSSLVDSCSPVSYCPAGCSLCPVDGLDTKDDR	88	MLSNPFAILIWLARTSFSRTFSRSASSRLLRCCSAKSLQVSSLVDSCSPVSYCPAGCSLCPVDGLDTKDDRSCTLCSSVSSCPTFSRK
PHCA	ORF101_ADVJ01003227.1:3845:4348	N	N	N	N	PrG_81509;PrG_97223	1	25	-	-	167	MRACHILLLTLTILLVNPFEGASATTALKTTPSAGETSDVEPIRATTKRAVRSHRTESEDEESVNDSEQRSIPGISKFITGLKNWADVEKRLTKQLMKGETNFPKMYRKKVVPSDLYARFKFGDLSEEEKAVNALYQMWAKYFKYWVDSNAAGKALIINPKTLIQGA
PHCA	ORF102_ADVJ01000933.1:46289:46858	Y	N	N	N	N	0.998	25	36	RHLR	189	MAMALGVAMAITLGLLSLVSNTTAVGTENAVGPVTRHLRSLLLDQKVSEHGAALDQQPLAASMEATSRRSVPQNPGGPLGGGRTMEAIAPRYEKKAAPETIAEAVAKAEEAEEIAEEALIVALGAENDLQAIEAITEASILSLATNSITEGLGGEEIVIVGEIEDSDDSSDSQEEHTTRKTKAKKHKDW
PHCA	ORF102_ADVJ01004616.1:62468:60582	N	N	N	N	PsG_126531	0.91	20	-	-	628	MALTSAVVVLRCGRSGSLPHVVSYVSKFLDYSVEIPLARACAFGSLRLLCRIWNASQEWVVSDDGDSVCWSPLQFLQTDLHYHRAQFSQGVAEAVRRGDLEIVRWLFNHFTGCVVGVQTVETAASSGDLRVLQFLLDREFHSQEIEETAGRNDSNQVQWGGADLAVAMENGHVDTVRWLFTTKGNVERDWGRFMAAVVRKGDIELLQWLLNRGYADRQLAPPTMDDAAWGGHLEMLQWLYREGYVHHASFALEHAARNGYLEIVQWLVRFHPVGNASRALDAAARENHLHVVRWLLEHNLGRGAKSGMHQAAIRGYLEVAQYLHQQGFDGLASVSSGTMLRAAGRGFLEVVKWLNDEFVNEPRTHLYRDLRPYSMTLLADEPSTAIDAAAKGGHLEVLK…
PHCA	ORF106_ADVJ01002081.1:19848:19174	N	N	N	N	PsG_159054	0.95	21	-	-	224	MAAFLASCARIVWSFRNASAADGRSVGSIAVQAVPSCTIPLRAPGENSTRSLPIATSWRIAVSGILRPAGFLSFAFAYGFCCESNSDSTTPKENISALSSYRSPIITSGAIHRDVPTPAVIVRSTRSRDAPKSASLASSFSLSRIFLDFKSRWITDGVNECKYASACTTCVAILTLVKSKPTGAALSARSFNHARRSPPAMNSVTTHRSMRLFQDTPTNSTTRG
PHCA	ORF106_ADVJ01004126.1:5895:5494	Y	Y	N	N	PrG_80531;PsG_159139	0.989	23	40	RHLRSIDDRPRDTKTEER	133	MMFPRLYAIALIVVALISTCGGTRMDEKQPLALLTTRSSRHLRSIDDRPRDTKTEERGPNIDIMISDAAKKVKKATWWKVKFAVWKHLLRKDPHDVRGILGMRNMGREALQHKNDEQLAAFWNFYGKGPLKYD
PHCA	ORF107_ADVJ01005030.1:56811:56287	Y	Y	Y	N	PITG_05750;PrG_74458;PrG_97224;PsG_144038;PsG_144167	1	23	46	RMLRAQEEPTNAADEER	174	MSKVFLLLVLSVFALVSCDALSAPVGSKLSLSKTDELNAQPIDAKRMLRAQEEPTNAADEERGMTELANKFKAWAAAIKTWVTNSKLVQSMNNKLASLTQKGRVGQIEKLLKQDNVNVNVLYQNKVKPDELFLALKLDPKLKLIADAPAAWANNPGLSMFYQYATYYAKMTTKA
PHCA	ORF108_ADVJ01002308.1:24033:23512	N	Y	Y	N	PsG_130529	0.93	38	61	RILRTEKVDEDDEEGTEGEER	173	MSSCFHFPISSLVSRQRKMRLQFAVLFALSVITAANGFSETTAQQFNGELSTGEKQHDEKRILRTEKVDEDDEEGTEGEERVQVSPVSWIIDLFTPKTAEQIAEAAKKAEAVKFYTKLANSPSFRAERFPNWKIDGMQVESVLVHLKLWGLDGEKFKAIATKYTEFLASGKLS
PHCA	ORF109_ADVJ01001256.1:29017:29307	Y	N	N	N	N	0.975	25	33	RILR	96	MTAVWMLLLPVRIILVWVSIRTVGTPTRTHMTRILRIRFLTTYSFESSWMPNLNAIPPKKNRPRMTEPRSTIRCRLSTWTKAVANSGGAEDGSRLI
PHCA	ORF109_ADVJ01002458.1:3353:3658	Y	N	N	N	N	0.997	23	54	RALR	101	MLSCRRTLPLVMLICVLRSRLCLPSPSPWHGNLFLGQFRAGSSPVTIDSCRGRRALRLPLLVVPLFLFIYSPRLPKPCLSHRGCGVVRLPAHVVISLTSTF
PHCA	ORF109_ADVJ01006166.1:1337:1600	Y	N	N	N	N	0.962	25	41	RDLR	87	MAWWNWPRIFRSTAWSCCPLAALPRPCVMPSFPWWTCPLTRDLRRSWTAVSRRCTLRFMVVCWACAAMRSTRQTWLLTASRTSTWWC
PHCA	ORF11_ADVJ01000483.1:30150:30392	Y	N	N	N	N	0.979	16	47	RLLR	80	MVLRPRRLPPSRRRSSLLPRRPRRLLRRMRKSLPRRRVRLLRARPRRLLRRRWMSLCRRLVHGAAVTSSMWLRPTPLLRQ
PHCA	ORF11_ADVJ01003631.1:2597:2977	Y	Y	Y	Y	PrG_97198;PrG_97340;PrG_97368;PrG_97370	1	22	44	RHLREHKNSIDDTEER	126	MRLSFLLLAATFALLSSGTVASPTTNDEPISSPNTVLSSETEGRHLREHKNSIDDTEERGFNPAKFDRLMNERSYRQTRFGNWVDKPYTDMDVYKLLRVESNPNYRRIFHYYQNYLQEFAPHLITP
PHCA	ORF11_ADVJ01005438.1:22494:24473	N	Y	N	Y	PITG_04052;PITG_04063;PITG_04388;PITG_05014;PITG_05133;PITG_06246;PITG_06375;PITG_09109;PITG_09732;PITG_10341;PITG_10347;PITG_12458;PITG_12731;PITG_12791;PITG_13847;PITG_14673;PITG_14685;PITG_14884;PITG_15032;PITG_15038;PITG_15039;PITG_15105;PITG_15110;PITG_15114;PITG_15123;PITG_15125;PITG_15127;PITG_15142;PITG_15152;PITG_15278;PITG_16195;PITG_16283;PITG_16705;PITG_16708;PITG_16726;PITG_17218;PIT…	0.974	35	38	RLLRARSDEER	659	MNTVSISQLVAQVTMRFLVFLALAIVALVADGEAKDSRLLRARSDEERGGGITVPVADKVAKLFQFSKLTDEQLQQWLSAGKTAESVFYRMGLDNTFVTKVFKSPQFIRWLQYADDLSASGKGTSAISILSTKYGDEQLYKMIGWAKKESSTEALGLRLQSEQLDHWVKVGKDPDEVFKLYDLNYAGSRILSTSQFSAWTKYVDDLNAKNEGAFVSIIPTLRKHFSDDELFHIVLAAKRSGETEAMGMKLEDAFVQFWIHRKETPGNVLVGLGLKKSMETLLESPLLSILTKYTEVYNVNYAAKKTTVIETLTRTFGDDKVARMLLAGRTESTTTKIAKQFQTDQLEMWLSSGQSVDDVYKLLKLPYRDLVADIGTNKLFGTWLTFMNAVSLKNPEKMS…
PHCA	ORF11_ADVJ01008421.1:979:587	Y	Y	Y	N	PrG_97215	1	26	47	RLLRSEHDEGKLLEDDEEEDDEEER	130	MRLAIKTLVALAAVLLATSTEAAKAVQTGGDVNVVQSSHILPGENKRLLRSEHDEGKLLEDDEEEDDEEERKYGANLFSTAKMEKMLGNDWYRYQVARRWKRDGYTWETLPKDVPVDLVRYFKGFRERHG
PHCA	ORF11_ADVJ01009073.1:2241:1897	Y	N	N	N	N	0.986	25	31	RLLR	114	MARLVSLWMSIIFRLLLRLRQCRCEGCGLQRLLRPRGVHHCDRGLWSLLHREAFDHVAEGFDLCYNHGAFDEVAKGSDFCSVHLRLGVDFCCCSGHEKSDVVAVYSDSVRSRML
PHCA	ORF110_ADVJ01005949.1:20764:20513	Y	N	N	N	N	0.922	21	36	RSLR	83	MFSLPTFVMFLVVPILVMKAEDWSTEGISHSLPNARSLRQERVVDNSDVDSKAQRISGHVATVLGHSAPMDEVGQVVGMLLGV
PHCA	ORF111_ADVJ01003558.1:13715:13464	Y	N	N	N	N	0.973	17	52	RRLR	83	MPALVLLWTYRWPVDAATACTTSVVADQSCSRCRRLQLEVRHRRLSRVCAQRRLRSVSIRWNRSKENLLVLIQRFYSNSVKHL
PHCA	ORF114_ADVJ01004315.1:58846:59067	Y	N	N	N	N	0.934	23	49	RLLR	73	MWRRPSEPRASTRMSRRRSCTAACCPSCTTSCGATVTSRNWPVVCCCSRLLRVISLSRKCHTPRSTGPHTCNK
PHCA	ORF115_ADVJ01006070.1:46231:46524	Y	N	N	N	N	0.916	27	50	RQLR	97	MRLQSPSRVRWRRTPTLLRCWSAAMAFLCGAIRGKQLNATLSVCTTCSRRQLRCASSTWTTRLPLCLHLRPTAVLSNAHAPSERATKSLAWRRSTRW
PHCA	ORF116_ADVJ01004184.1:45619:45329	Y	N	N	N	N	0.978	29	54	RGLR	96	MLLMDDPSLLGLMGVWFLLLLDVALVAATSSVRTALFSLPVELCSFVFLTDAGRGLRPVEASLVLAGDAVRGPWSKFCDPFGAKLDSTVRGGNGPL
PHCA	ORF118_ADVJ01007289.1:11388:11134	Y	N	N	N	N	0.991	24	50	RLLR	84	MFHWLSVVELICVLPLLVEFTTGATNSAPNTYAFRLLMMLRVMRLLQFYRLLRLAKTAKLRQGLLICLTTLCVIMCGGLFMQVQ
PHCA	ORF12_ADVJ01003080.1:25215:25613	Y	Y	Y	N	N	1	21	45	RFLRSANIVDDRVDDIDSDDAIDNDDEER	132	MRPNLVVLAAVIALVSRCTAVSADSSTNLNQALDTLQNHAGDGNRFLRSANIVDDRVDDIDSDDAIDNDDEERGEKLGLRNLPNGMRAERPQTTSTKGSHSSLTYAKRTNMAKSDGSITTSTIASGPITWPS
PHCA	ORF12_ADVJ01003805.1:1600:2028	Y	Y	Y	N	PrG_97341	0.992	25	50	RSLRSHNNKNLEDESDDEALYDEEDEEER	142	MRLSYAYFAAIIAVTFVSSGNAVAATDGTTGISAMTLPNAVEATVGGEKRSLRSHNNKNLEDESDDEALYDEEDEEERTRGDKMFTVAKLDDAANGNQLIARFKKWVEFKYNPQRLPAALKDDKYTKLRQKFRTWYYHHRQQ
PHCA	ORF12_ADVJ01005559.1:3317:3060	Y	N	N	N	N	0.979	19	56	RYLR	85	MNQACVILGVLVEVICEAQPLTKLSRVRGNWPRANRRNLLRVSPDAILTHKATKHRYLRCAENAFLQVCIQLRLSHHLEHLFQVS
PHCA	ORF12_ADVJ01006171.1:21294:21539	Y	N	N	N	N	0.991	25	52	RPLR	81	MGVCVWLACLGAGAWRTWPHRSVSSPSHTVRSSPTFATCDASASKLLPAPRRPLRTAGCGDGWSRGYPRSRHYQAQAAPHA
PHCA	ORF12_ADVJ01006905.1:4499:4053	Y	Y	Y	N	PsG_140566;PsG_140567;PsG_140568	0.999	25	42	RLLRSNKYAVKEEEDESEDSVDFEERGFATPDEEDLEER	148	MRLSQVLVIAAATFLFASDTVVIATSNQANISKIEQSIPSQRLLRSNKYAVKEEEDESEDSVDFEERGFATPDEEDLEERSPLSAAIVEKLDDIASRWGTTWGRVAMGHSSISDDKIKALIAMRDAFISGKKSDRDVARAMILMANKS
PHCA	ORF12_ADVJ01007101.1:10720:11259	Y	N	N	N	PITG_09216;PITG_09218;PITG_22884;PsG_140524	1	25	47	RRLR	179	MRFAVFLALIVATFVACASNFAQASTLAQDYAEDMALLNEALDGGERRLRAAAPANKDNVAKIAGGFLTKIKEGSTLTKAEQMIKNANGDEAVVKRAIMLASTAKESAKMSDESIAKLSAMISTSVVKNPKSWPRLRKFVKVTLGVAVGGLALYGAYKLLFNKNSSAASTTTTTTTGSA
PHCA	ORF12_ADVJ01007744.1:2570:2121	Y	N	N	N	N	0.983	17	34	RALR	149	MLQILVVLGFCGGIRALLGEMARLTASVTLGRDRALRTVVVFCTTSDDFHCSQSAVGQRLLVPPFCVPCRQSTCSGFFVSVIPPSPGDSHLPSLRECAWFVTSWCLRRSKRIAALSALPLPSPKSVHSIFCREVSHRCPRSHSRRPAGW
PHCA	ORF12_ADVJ01008508.1:1270:917	Y	N	N	N	N	0.973	23	56	RYLR	117	MTRHDLMVFSVFFSAILLSVSASFNYNVNLETPRVQYRGWPTTWFRSPIAKILWERYLRNLADSIDIPLNPDIRGWHMSNPPLEVCNRYLLIYPFVEQRIVHSLGQFCSAGDLLRFV
PHCA	ORF12_ADVJ01009340.1:1387:884	Y	N	N	Y	PITG_01934;PITG_09741;PITG_13612;PITG_13628;PITG_21778;PsG_159219	0.985	23	44	RLLR	167	MRTMRLFPLFVAIATFLIATDAFLMTGDSNQISNVDSPGGSRQRLLRAHAEVDFEKEAKEMMRMMKNKVTKEDFAKKLKIAEEIDDIINKRAPGMHEFMQTVKYKRYANYMNFLNDMAKTSEYGDLVKEIKAKSRAQVALKTFRKPTTSQSRWQSILASLKGKRIGK
PHCA	ORF121_ADVJ01001734.1:204003:204314	Y	N	N	N	N	0.995	19	53	RLLR	103	MRLSRLLLVALATFDVSSYKWMVIAGTHPNKYTLFPTSSVLRPSNAWAGSADRLLRCGRLIAATNSASSRKRRPSHLQAAFAKRLACARLDPELRFTAITRLL
PHCA	ORF122_ADVJ01006141.1:47943:47695	Y	N	N	N	N	1	29	33	RSLR	82	MHALSSVSALCCWSTWSAWACCVAACRAASSLRSLRSCCCRPMRSIASCSLAVRTATMSSSDMGVVGDAGSVARSPGDSRPL
PHCA	ORF123_ADVJ01001409.1:26509:26150	Y	N	N	Y	PrG_97334;PrG_97374;PsG_132282	0.999	27	46	RSLR	119	MRLHRTLLAPIAVFLAWNCFDPTTNAQVVAQDLSDKAFAANTNALRSLRSQKSSTSEDDPIINEETRNTMYTQLFPAWYAAGKTPEDAFEELKNPSTGDENWPIYKNYKMYYDTYKTMG
PHCA	ORF124_ADVJ01000569.1:100726:100977	Y	N	N	N	N	0.997	26	45	RLLR	83	MRTLRAIGRRTALASAVLLTQSGLATRSLCTTRRTTRPKDVLRTRLLRSWASWGPPARPCCFTLWCDETIVKTSLVPWSGERN
PHCA	ORF125_ADVJ01000623.1:108814:109065	Y	N	N	N	N	0.984	18	45	RMLR	83	MRWLLICEMLFLPKSCALSPRMLSRPTSRCLRTEQRLAQSRSWKRMLRSICSVDRRRKRSLYKHRNVSIVSPTISSHEKFVNK
PHCA	ORF125_ADVJ01005994.1:17801:17184	Y	N	N	N	PrG_83619;PsG_143170	0.999	25	37	RHLR	205	MKVTKVVVALAALCVALWTSPTDSEDISNILEVSASRHLRQTSAEFAAKPQETGKKRDSTNPLQRRDQALVSAHRVYDPVSGLACSLVGECVACPQSERDESFCRETGYRQELDCPRPNDPKDEALLTKPEDERETRFKACSPADSARPGVAVVKFELLMAAVLAASVVLLRRERRNHMSSFDLRKDPRQRTGLLGGSNSDKSSD
PHCA	ORF126_ADVJ01000468.1:61886:61653	Y	Y	Y	N	N	0.998	23	51	RFLRSYKEEEAYLTEDKYDEEK	77	MRFSHFVFIAAAILLSSENAIADTPVEGQALMTETDAETPVRALSSNNDKRFLRSYKEEEAYLTEDKYDEEKKREES
PHCA	ORF126_ADVJ01002082.1:3301:3083	Y	N	N	N	N	0.914	23	34	RYLR	72	MCHSSRAAVATALSAESQTANSQKCAAWSYSTSRYLRAPNDSPMDRKSQWRTPFRSSHSIARSVAGERFDYL
PHCA	ORF127_ADVJ01006388.1:17400:17008	Y	N	N	N	N	0.998	22	37	RALR	130	MAASSFSLLSGCSLLLRRCGGSCGPIAGGRCGPTGPRALRTPLSLTTLRWRRRSYSCSWRRKLSLGLATGRRSTTKSRACSKVIERCFIRYATTIEDERLTPLLQCTRIRPAIETQRKERYRSHAVLGHC
PHCA	ORF127_ADVJ01007583.1:13237:12605	N	N	N	Y	PITG_10808;PITG_10818;PrG_97217;PrG_97218;PrG_97219;PsG_159112	0.998	25	-	-	210	MSLRRVLVCLFLAAVSLTCGVAVSASMESTPTRSAFGASTAQQTQRVLKRTARGDDKMHEERVLPVGDTINLLGQALLRLKAKGDQRWWTLRGFTPDQVLIILNVGKHDEKYREYVKYFYNYFIRNFDEPLSHFPTQVIDNIWKARLRSWLDTDSPPLVFDKLGLKKVGLNGSFESAKGQTNYDLFEKFYAMWTRKQMMESKPVKLDIVI
PHCA	ORF128_ADVJ01006969.1:22397:22612	Y	N	N	N	N	0.955	25	54	RCLR	71	MRAKSCWRGTIAVLAHLPAREVLARTKQTTLHAGELRILAFIFELVWRAFRVQRCLRSGSGHQAVAWQVTA
PHCA	ORF129_ADVJ01000767.1:66125:66346	Y	N	N	N	N	0.931	27	54	RLLR	73	MRTLWTLTVVLNCLHLLLKLRPLLVPWPPSWLRAGGRFCRLCHIQERTPALSLRLLRLLQRRKRLLRAQLMLL
PHCA	ORF129_ADVJ01005101.1:2299:2000	Y	N	N	N	N	0.978	24	31	RRLR	99	MAPFFFSSASICWLPCTCVRSEAESRICLLRRLRPMPTDPLVTRRTSFPWRLSMQTCSTMDAMRPSAGSPLVDTTLVPILTTIRVACLRSWRVIGRSPA
PHCA	ORF13_ADVJ01000013.1:9735:9340	Y	Y	N	Y	PrG_97213	1	21	43	RQLRSSVNTEER	131	MHKSSVLLLALMLFIAVTAASPIEYGTAANVKTIPNVSGPKERQLRSSVNTEERLEIPGLSKIADFASIFSSTAQKARLWLWLQTQTTPKEAFKLLNLKQLKNSGTKLEKSPELLDWLRYTMAYREMLGSP
PHCA	ORF13_ADVJ01003227.1:23295:23519	Y	N	N	N	N	0.938	22	38	RILR	74	MAGGDLCVACVTAALHDVANGSPSYFVRCDCEECQRRRILRPQWIPTHARLPYTRGRCQVKPFVGECKQTLETE
PHCA	ORF13_ADVJ01005281.1:1991:1650	Y	Y	N	N	PITG_12851	1	22	34	RNLRKHHHTIEDEER	113	MRLSHFFVVVAAAFLATGALADTNVALVNEPSHRNLRKHHHTIEDEERGIKDIPLERLHSLGRRVGVNADDVLNDAAAAMSAMTKTQQKNWMAGLSKLLKAYKKAKAPRITYD
PHCA	ORF131_ADVJ01000258.1:10882:9986	Y	Y	N	N	N	1	20	30	RGLRPTADTPSVEDDKEDR	298	MKTATAFATVLALIVATNAAQVPPNTPTLRGLRPTADTPSVEDDKEDRKDHHHVKKVKKIAIPVPVPVEVPQFIPVPVSVPSTVVANSNNAVVGPSTNVAGPGAAAPGAPGAPGAVTPAPTTLNGRPAATPAATSTTRSRPTPAPTNFAGARASGAQLPAAPVQAGAPGMTGFPNSAGVGDNTNNNAFGAGIGAAGGFPMAGNGLAGGFGGNPMNRFGGANGMGSGGIFGGAGTGPAMGNGFGGNFGQSMGFGMQDSNGLGGFGGQGMMTNFGQAGNNGFGGGQGGFGGGFNRRERRL
PHCA	ORF132_ADVJ01003665.1:19914:19453	N	Y	Y	Y	PrG_76339	0.981	38	68	RFLRSYRKEDDGDDSDDEEER	153	MHCSVQVFDIPATPTSSMRFTYFLLVATAALLASCNAAAATSNNQNKLSTMTSTDAVVSALESSNDKRFLRSYRKEDDGDDSDDEEERSVMTAEQVAKWTKKVERWVKKGHTPSYIKDKLTALDGTMNAKNREKYRMFGAAWGRANPHELGRM
PHCA	ORF134_ADVJ01004148.1:67340:68332	Y	N	N	N	N	0.994	17	56	RLLR	330	MALQVALLVLVELAETVPVRPLRVRVDVHLHHTVAHGRLDLLSRRARAAVEHKEHRLLRSERLLLGHVLLEVAKDLRVELHVTRLVHTVHVAERSGDREVRRHGAELVVSQQDVLRLRVQRSVVHVAVVDTVLLAAGNAQLDLKDQVQLGHALEVLLADGNVLLHRLLRQVEHVRAPQRDTVLLEVLLVGLQHAVEPRQQLLGAVVRVEDHGDAVVLGHGAHVVRSGDGTQDRTVLVLVVDALAGVEGGTAVRRLDDNGRFDVAGGLQSSVGRRRRRHVHGRDGKVVLLSVLVHLDHILTVEDAGLHDVKKTHLDWKVVGSLGGSEQDSK
PHCA	ORF134_ADVJ01005549.1:71836:71432	Y	N	N	N	N	1	19	52	RGLR	134	MMAAFWLLSALALSPGTGAPLLGFVRNGGPSYMSISIHWKATESFKGSRGPRGLRGHELALVEIGAMCSRSSAKVVGSAFAPWTLRRGFFGSEEVAGGDSRLSPPIVVVRSWKIGECLVFLCLSRQKTNIVWQT
PHCA	ORF135_ADVJ01004945.1:213246:213611	Y	N	N	N	N	0.914	25	48	RTLR	121	MSKLFKIWHLAAWPVLGAVTMMLAKNHLADRLLVRDDSARNLDVLFGRTLRDHSHVTAHPPVLYHLRQETHLSLSHVTVPLLGTEKDLRQEEAHLDPNHVIAPPPITKTDLHRLRQGGRTD
PHCA	ORF135_ADVJ01005197.1:87994:88599	N	Y	N	N	N	0.969	25	90	RVLRDLVVRLRDER	201	MRLALTFKALLQFLWMLPMETTRTDTPRCTRTLVQCRANWTRHHRRTTLVVAVDEGTDALLLVQIRERVVHVAVVAFVRAHALDHVVHGRVLRDLVVRLRDERRLLLLPHVQVSVLDVFEQTRVRLDSFFFEVSHESMARLGRDQVGEEETVEENSLSTNHQRSEEVSGLLDVHEDEQVHTLVLGLLEERVDPAVVAFEQT
PHCA	ORF136_ADVJ01000086.1:33806:33372	Y	N	N	N	N	0.973	25	42	RLLR	144	MKSFWSWCQAKVCYLVLTSSLTTAITLCSADGSFSCHGWDCRLLRILGSLCLCSCKTFRPRWPTTWLQLLMTNSVIKWSSPSSPAETTLWGQCRRLRPVVQRVQAVVASTAGPGQWRPQVHALRRINGVVPVLQGLEGLVARCS
PHCA	ORF138_ADVJ01007083.1:64672:65016	Y	N	N	N	N	0.988	12	33	RRLR	114	MATHTRRRCSATPHTRWARCRLSWCTQASPVARRLRTRTGSLPSRFCWTAATVTSWRRCVALSTPVPALYSSQTTSVCVPTLSACVKLVTISVRLCCRSWQTTSQAEISPSPVC
PHCA	ORF14_ADVJ01000529.1:2594:2920	Y	N	N	N	N	0.986	24	30	RLLR	108	MCSRSTSASLANLLGLWFGFTMPSSHGGSRLLRRWKASSHTTSPAFSAACTFARVSALALSCSCRCSSTSKRASSRSSCLSAYSSVIPEPLAAFLLFCGHSLAVKWSL
PHCA	ORF14_ADVJ01001988.1:7055:7342	Y	N	N	N	N	0.911	30	55	RILR	95	MRMTSLLTLSRRCSMCTSTWALNVAYAVALYIRAITTYKGGLRASRSLFQDLLARILRAPTSFFDTTPTGRIVNRLSKDVYTVDESIPFNLEYAP
PHCA	ORF14_ADVJ01007134.1:3445:3759	N	Y	N	N	N	0.988	33	39	RNLRKHHDTLVDEER	104	MSSRLSSLKPPMRLSHFFVVVAAAFLATGAIADSEPNHRNLRKHHDTLVDEERGIPKILDQNIPIERLNSLLKKMDQRKKAELAKLIKLYESSPKFGRTKPSNS
PHCA	ORF140_ADVJ01005066.1:4377:3958	Y	N	N	N	N	0.944	18	30	RHLR	139	MSCLSSAVRWCVCVCHAFCPTPMARPTRRRHLRLRPEAREPRPRLRPVRITGKRRTSIRPRATRRAICRTSRATSSSPSLSIHWTSVGTIPGQSPRSFQASRSASRFCVVSTSWTRPAKTCLILFATWLATPLRAPSLL
PHCA	ORF141_ADVJ01001906.1:36931:37155	Y	N	N	N	N	0.984	23	52	RRLR	74	MHSTATISSLVFFVIWLLFVQGTRVPSHQRQQTSRSKRPKRVQTVIKGRLSRRLRPSLPPSFSLSSKRKVQVEA
PHCA	ORF144_ADVJ01006746.1:38270:38001	Y	N	N	N	N	1	22	30	RLLR	89	MHVRLLFLPVLLLLVGSDTSADKSVPVTTRLLRSQKLLQITTKSECSESTSDPSTTSSKTGSLNRGYPRRSDPTKHDTNESNILFYLKM
PHCA	ORF144_ADVJ01006753.1:40847:40611	Y	N	N	N	N	0.942	23	43	RQLR	78	MIIPIRGIVLLNVTMLFASVLPLPDQSMTNISLTYTAAGRRRRQLRSQSPAISLRHPIQNEIQGVLQLEFHTRNTPLH
PHCA	ORF146_ADVJ01006746.1:33872:32679	Y	Y	Y	Y	PITG_12458;PITG_12731;PITG_12791;PITG_14673;PITG_15032;PITG_15039;PITG_15152;PITG_17309;PITG_17316;PITG_19307;PITG_19309;PITG_19655;PITG_19992;PITG_23024;PrG_74299;PrG_74300;PrG_74378;PrG_74395;PrG_79107;PrG_82367;PrG_82380;PrG_82381;PrG_82382;PrG_85055;PrG_85377;PrG_85382;PrG_85876;PrG_86936;PrG_97263;PrG_97264;PrG_97293;PrG_97352;PsG_133799;PsG_133874;PsG_133876;PsG_137705;PsG_139209;PsG_139215…	1	23	33	RFLRTNKAKETDSEER	397	MRVHSLVLLAIAIISATDAVAAQSLPEEQNVSRFLRTNKAKETDSEERVNLAGFELKIGFVDDIIEKMHLSPTFKELLANKGDAKKAFKAFHVDDVADDVFQSAQWKEWAEYVKYVAVKKNENADEALAAAMSVAYNPDGLSKLLAKAAQNPNTKDIATVLENARQSSWINGGFTPGAIFKTLNLDKADDIFDTAPFATWTNFLKAYNEKHPKKAMTEFEVFSSVYGQQKFAKLLASADDGKYAQAMKKELVQSWIDDGVHPTNMFAILKLDKVDDLLTNPVLNLWVRYMKEFNELYPKQATTMIKTFTQSYGDEKVALMIQEAAKSSDEKVVEFAKNLQTAQINQWMVDKKTPKEMLTVLGINSQTLTENPLGNVWRAYNKEYTKKMANGDFAFQP
PHCA	ORF148_ADVJ01004184.1:33783:33529	Y	N	N	N	N	0.961	24	38	RNLR	84	MSRESSGKTFCLLILRVANTATAVLAPQHSIKSANLRRNLRFCELRHRFVRMCVVHSAKNICNLLPINLALLKKDSKRQPRHNL
PHCA	ORF15_ADVJ01000511.1:8716:8982	Y	N	N	N	N	0.939	27	49	RFLR	88	MGPKQPRELLQCLLVVAHCGPQGHRGSDVMQAARAKRFEIAAARALIDRFLRECLLCKYVKGGKLLIRPWGPTSTTSKRNECLHMDYL
PHCA	ORF15_ADVJ01000895.1:10159:11172	Y	N	N	N	PITG_09585;PrG_75817;PsG_135341	0.999	25	49	RGLR	337	MTVTSMRTTFLWLLLALVLCVCAAEEPKTPEPTSSANARDNDPVVQEIRGLRNSGMKLNDAKDFKGAIEKLREAITLLHNRVFGEGRHAITDPSEISQDAALYAQILNDYGSVLIRAKQYDEAIEVLEDSVTMVEKIYGDSHPSLGLSLRSLADAYMAKEEYKLAIKKYKTLRKHVKKGLEETHEAYIEASLRIAEGYKKLGNKKKNLKVLRDAVKAQGTEINGLTTGIAELYMELSTAHTAVGEIDDALRAAETASAIFLQRDGEETLSYAFSLNALAGVKMRQKKVDEAVKLLEHAHKIAVKIYGENDPITQASAKTLKEVKEYRLDMHAQKDEL
PHCA	ORF150_ADVJ01001718.1:72896:73261	Y	N	N	N	N	1	24	37	RRLR	121	MVAHWHLLLLLLLSPLGRDLARASFVHVQVLDVSAGRRLRLLVTTQTSMPRAVPLDLGFFLVNCRAISRVKLKHDAVGDGGLTTAGVLESLGANLGGFEPFLNAPTATEKEKSDKRTLTRE
PHCA	ORF153_ADVJ01003281.1:122542:122769	Y	N	N	N	N	0.992	21	44	RRLR	75	MQRLSRCLKFMTTWWRRYRLKPRRKKRPKWRWKRPQRTKPLRNRRLRLLSPLLRLLQCPLKLCWRTSVSRRRMKL
PHCA	ORF16_ADVJ01001074.1:2134:2709	N	N	Y	N	PsG_141697	0.988	42	-	-	191	MMYSEILIQVTGSHTSQKAPKAMQLRFFLLLLAIFASSCSAFSLSTVETFVQGRNLRGYKAEDEERALSLSRMTVEKLENILTNTDGIQLAKFAKWQSKDVPPLKVFQTIKTFSPHDERYYAIGLMYSDFLKGIKPMSTHLRLDESALAELSRRIANSKLEPLPSPTWTELFGSLTEALRKKAASYLPQTN
PHCA	ORF16_ADVJ01001957.1:1452:1024	Y	N	N	N	N	0.902	30	41	RSLR	142	MASSPTSMSCSLSAMKIPFLWPLPTASSAATSLPLVRSKVRSLRLPSSSGSCSVVRSASALCLIFEGVVLVAGSCVLVFFSVALVLEQVQPRLDHLQLVVTLVQQLLPRQSLHSTKLRPISPCRCPLQLPTHYSSPQPANYS
PHCA	ORF16_ADVJ01001977.1:6413:6784	N	N	N	N	PITG_07773	1	21	-	-	123	MKVLYLVVAAIVLLASTSMSSLTEDKTSLRRSNEEERNVNKADDLVDKVANILADKMAADIPSMVKMFKRWRGHTLGEIVKTPAGAVLARASNEKFMKMFNLYGEYITLGADAFIKKHRTRIA
PHCA	ORF16_ADVJ01002221.1:7580:8119	N	N	N	N	PsG_142529	1	21	-	-	179	MRLSILLLATSLFLFADTSAQSIDGITEGGRMIRHGLDNVVKGPNNGESEEERGVKKFPTLEKLKDLRKAERLKEIKEALALAKIEVKAAAEAAAKATKAQKVAAISAQLDDATAQKILKDPEFKNTFFGAWHQAKVDPQLVFNAFALPGKYSTAKWNGIAVAYLDYTRDMALAAARAT
PHCA	ORF16_ADVJ01004466.1:29220:29987	N	N	N	N	PsG_130409	0.992	34	-	-	255	MSLKATRSHPISTMWASASRLLSLSLFVTLAIAVSVTSATTLADARPLQVHFTLKRPSMQMYGQLEFDVFANPVVSSDRSAVRYDGYATFKEGSTKHTILMVDGIAYFVTSTSGVEAAECSSSSSLALFDYVIPALNDATAISSATVDDKKITCSSGDLLKVTLGDATFVLCASGSSGFVVYGSDLDIQVKYLDHLAPISAPELSEDAARSCETIVSPSTVTATTLSLLTGEPITSNWGTQGLVRYLGHYFSYGR
PHCA	ORF160_ADVJ01004872.1:10633:8477	N	Y	Y	Y	PITG_04052;PITG_04063;PITG_04350;PITG_04353;PITG_04388;PITG_05014;PITG_05074;PITG_05076;PITG_05095;PITG_05096;PITG_05133;PITG_06246;PITG_06375;PITG_09109;PITG_09316;PITG_09732;PITG_10116;PITG_10341;PITG_10347;PITG_12458;PITG_12731;PITG_12761;PITG_12791;PITG_13018;PITG_13847;PITG_14673;PITG_14685;PITG_14884;PITG_15032;PITG_15038;PITG_15039;PITG_15105;PITG_15110;PITG_15123;PITG_15125;PITG_15127;PIT…	0.999	32	57	RFLRVHVEGEER	718	MLSLLRRSKFGGMRTPSFLVLAAALLVNADAASSRHLANPNVQNLAHVNDNWLDTKRFLRVHVEGEERGISAPSVKMLQGWVERGLISDEAVKLISLGDKADDLLSASLLNAWFSYVKVFNKENPSDKMNMIKTLTARFGDEALSTMIETAKRSSKTSAMAEKLQAKQLANWAALKKNPDDIFALLHLNSAKSLLFDQPSVNSWLKYMDDFTLKSSSVEFSAISTLRKYYNDETLAEMIIVALKSSKTSEAAKRVETELLRTWLNSMKSSTDVRRLLNLSTAPQSELSLIWRNYVALLNKVDPKFKTEMLQAWVKKGLITDDTFRLLTLGNAADDLLNGSLLSAWATYIKVFNQQNPTEQLNLIAVLTARFGDEAVSTMLEAAKKVPTYHTIANRVQTE…
PHCA	ORF160_ADVJ01005473.1:39084:38812	Y	N	N	N	N	0.989	17	52	RHLR	90	MMRSWLTVLVTTSLVAVRPVHRQASHHLRMILLPPARPPTCHRRYSQVMQYRHLRSLELRQAPRKLCRRQAAAATYCTYRSCVELHTVAE
PHCA	ORF161_ADVJ01004616.1:27301:26321	Y	N	N	N	N	0.999	24	33	RILR	326	MRSSIGPLCVIAALAAMSRTAQCKTTGHAPTARILRRVREDATDLALLVTSTPTDSWKFVKEINNCRLYELTGDSLPHCISTVDTFGAGGGGHPSEFYMVRAVTTMDADVDELLSFFKTTRTQAYQEVIKKLFGKLVENGVTLDKLTPPASVQDPDGDYCSYTEDDAYAANWLTLRSLNKLGGVDSCHDFTMINYQDIFERNPDKTVERLGMIQGRRAVHDVAPHSLIGVHTFSSMNFSDIPELPKSSKTGRLHFRNSGLVVETTNEPSSVRVSFLLSLMPNKNILKTVAASPRIRAAQSHGSSLAKKYVKWLQGLVACLDNWCHD
PHCA	ORF162_ADVJ01006714.1:77774:78217	Y	N	N	N	N	0.926	20	52	RRLR	147	MTRRRRWLWAIRRRPRVGAKSTSLVSPATLTVSGLATTGTSTTRRTTTTTTRRLRWCKATSSICSTPTSLTSRRPHASSWRNPTRTSSASFAFQLVRRTRTSPLRSSTASGNTRTNVASRACLSAASCICISISSVTDTVGRAFATW
PHCA	ORF165_ADVJ01005030.1:20003:19554	Y	Y	N	N	PITG_13093	0.981	25	48	RELRGDLIADEATEER	149	MLPSMRIYFVLLLAVTALIAAVSGSTANLRASQTIQSGDVVQDNTSGRELRGDLIADEATEERMNFGFLKPDPLKSFAKQQMKYVYNERIFNDLLKKFEDPDALYTTLNLSKIKNRSNVNGVKTSRYNLYENFLISYLDKYPNWRSTLK
PHCA	ORF167_ADVJ01003944.1:8608:8384	Y	N	N	N	N	0.991	25	31	RKLR	74	MLPRTMITPSTAALAAMCCSNATATSVTSSRKLRPVMASEVRSESGSQSPLFNMNGPFLTARKFRVDFLQLVHP
PHCA	ORF168_ADVJ01000933.1:62338:61913	Y	Y	Y	N	PrG_77765;PrG_83582;PrG_97341	0.993	18	54	RSLRYHTNEDLEDDSDDEGLDDAEEEER	141	MRLSYVVIPAAIAVTFASSGNALAAADGSNTGLSAITSPNVVASIDTAVGGEKRSLRYHTNEDLEDDSDDEGLDDAEEEERRGNNMFSTTKLDEMLDGTQLMSRFKKWQELKYNMYNLPDTILASKYDELRKMYRRFLYYN
PHCA	ORF17_ADVJ01000509.1:8626:8883	Y	N	N	N	N	0.999	21	48	RLLR	85	MTVSSLLAACLVLGGVRVGAQLLATHARHDVHEAAVVLPALLSTARQRLLRVLLLGDLGGLALHLTGTCQRTVDLTTTAQAEGQV
PHCA	ORF17_ADVJ01003560.1:3203:2985	Y	N	N	N	N	0.963	17	45	RSLR	72	MTALSYVCLAGFFVYGLPCNQHSTGSVTCAGTSPSLFIFNTMSFRSLRSFVRSLPQHSSSNTLVRSFTLVDS
PHCA	ORF17_ADVJ01004318.1:8929:9141	Y	N	N	N	N	0.953	24	30	RFLR	70	MGAGPGFFLVATGPFLHVQSVLATAFLPLRFLREFMSFTYSSFVVTALILLRTPYFSLALVLLTKQQDCL
PHCA	ORF17_ADVJ01004772.1:10381:10659	Y	N	N	N	N	0.973	19	31	RCLR	92	MSAGLISWWCFVWTTRRSSTVCTSVAIRRRRCLRTSSVRSWRWCCRRRGRATLRRLFRSCRAARSRIWRATLSVSWRGCNTGWRSMRMIKPR
PHCA	ORF17_ADVJ01005237.1:3428:3874	Y	Y	Y	N	PsG_140566;PsG_140567;PsG_140568	1	25	42	RLLRGNKYPIYEEEDESEDSVDLEERGFATPDEEELEER	148	MRLSQALVIAAATLLLASDTVAVATSNQAKISKMVQSTPSQRLLRGNKYPIYEEEDESEDSVDLEERGFATPDEEELEERSPLSISQVKKLEGYARRWHTTWEKVALGRSSISEDKVQALLALRNAYISGVKSEKNAAKMLILRANNS
PHCA	ORF17_ADVJ01005988.1:9487:9981	Y	N	N	Y	PITG_09741;PITG_13612;PITG_13628;PITG_21778;PsG_159219	1	20	41	RFLR	164	MRLLFLLVAIATFLIASEAFSTTGDSNQIYNVDSPVGPRQRFLRAHAEVDLEKEMKKMMKMMKRKVTKEDFAKTLKITDQIDDIINKHAPGMHEFMQTPKYQRYSNYMNFLNDMAKKPEYAALVEEIKAKSRAQVALKTFRKPTTSQNRWQIIFASLKGKRIGK
PHCA	ORF170_ADVJ01005575.1:59415:59011	Y	N	N	N	N	1	26	38	RFLR	134	MLATPMRLGLFLLVALAALFASCDASAARPVNDLPSGRFLRGESFKESLKILPKTYVKELVDDGDKLKAALQSWSDMKLSRKRLAKSLELSTNRIKKLRKIANRHKVNEVFILDQYVKHLKQLKRSPRLPRVVE
PHCA	ORF171_ADVJ01002008.1:26634:26404	Y	N	N	N	N	0.97	27	44	RPLR	76	MLGLIVRMAVWIVIAAATALVRVSGGGRILVNCSWIASICVLPRPLRLADVDMAKMAARRRVFNGIAALYDCLTSS
PHCA	ORF177_ADVJ01006753.1:42355:40913	Y	Y	N	Y	PITG_06030;PITG_06246;PITG_10341;PITG_10347;PITG_12791;PITG_14685;PITG_15105;PITG_15110;PITG_15114;PITG_15123;PITG_15125;PITG_15127;PITG_21740;PsG_136920;PsG_139045;PsG_141933;PsG_145414	0.997	28	39	RFLRKSDPKTNEER	480	MKPQGMRSHALVLLSTALLACIAGVSTTNPFKVTVTETRFLRKSDPKTNEERVIGGSLTSKVGDFIGSTKLQKYKLRWKTLQLDDDLSKVLKSPQVEKIAKYNLNKASGSQVSMFRRIAAKYSDDILARTLVSIERSADDNPALLAMVKQLREDQIANWLKNKETVPRVVSKLKLGSDESIFRSKALDVLEDFIKKYNTARNGDESLLKTLTTIYGGESELVTMISRAYPYAQLNPQSVEKANNIENQLISKWRSENRPDFSVMSKVKFGDDINEALSSGKVRVFFKYSASKTMALKRLNAKYGEGEVAVAMARAKSTLSGHDVAVVVQQKQMTGWLSNGYSMERVFSILRFKEADDFVYKLDALEEYVKLLKSKNPQDTTNILQVLRKGFNGEEDKLA…
PHCA	ORF18_ADVJ01002212.1:10469:10966	Y	Y	Y	Y	PITG_07947;PITG_16515;PITG_16529	1	23	45	RLLRGHPSTVDKVSADDEER	165	MRALKLLLVTVFLLVSLDATSGYNKLQGTNTEVVDGTQRGVNSERLLRGHPSTVDKVSADDEERASLPTFLKKSTSGATNWLKDKKLAAKLKLRALPMNLDKSVQKTMKDGIDPDRVFTLLNLQKKSNRKINGFRTGEYNLWKELTVEWTKTYPNWVSNISKKPK
PHCA	ORF18_ADVJ01003947.1:10765:11223	N	Y	N	N	N	0.999	23	91	RSLRGCNSSLDGSKMGHLAESVHEDNDACPPVVVGRKTEDK	152	MNSLMLPLLTLSAFSFCRSTEAAIAFCTNRITACLRWTKSSAFELNHSTPSPSSAAGPACSLSSRAHSCSNETQLARHAMMFEHHINKQWRSLRGCNSSLDGSKMGHLAESVHEDNDACPPVVVGRKTEDKVHGHGMPTLRRSRKILKRSLR
PHCA	ORF18_ADVJ01004864.1:6112:7410	N	N	N	N	PsG_128425	0.914	27	-	-	432	MGSPSSTWSRRSLWYLQRPSLLPVFSHFLNLHHSTTMASRPVQKMGSMAKLRQQEATATNVASPKGISIKTPGRLPSSENGGDHSLGLQRRRLSVVSDNKLVDGMAAATIDDVDSSAQALADGSCAVVAFAGLSKKGYAPYNPRKKNQDAMVINYDQKTQSLLLCVFDGHGEAGDGVSGAIRDKFATELFAHTKFERSGDLQQDAESLRTAIGDTLRSVEQTVLRDPSIDTEFSGTTAVVTVVRENLVVVGNVGDSRITRGFVKMLSPAGPETLGSQELSIDHKPDRADEKARIIASGGRVFAVEYDDGIDGPPRVWLGHMDVPGLAMSRSLGDAVAHTAGVLSEPEFTTRWLDENDRCLIVATDGLWEFMSNEECMEMAMGQQDPKIAVDLLIMEANR…
PHCA	ORF18_ADVJ01006493.1:6623:6868	Y	N	N	N	N	0.922	27	30	RFLR	81	MVFIAPKLTAEQALVIISCLLLAARGNRKRFLRTMHFLIASHASVFETHLLGSTQATASTTPLTTRRHGHASILRYLSYDC
PHCA	ORF18_ADVJ01006918.1:29526:30092	N	Y	N	Y	PITG_06432;PITG_16663	0.997	23	28	RLLRVVDSTDER	188	MKSIYRVLLLTVFALLCGLSNAVNSGGRLLRVVDSTDERGGFPSYLKDSFTKWRINSKIKSWVKKQKTDEYVLSKLGLSTLTGKDLVKAPKYSQFQDFKVGMWLKEATPTTTVFNTLGLNKVEGAVEKADDFGTYVKYVMALGEKADDYPLVTWRKLFGGGSLEQLELKRKILLLVKRDEIDISVMLG
PHCA	ORF18_ADVJ01007965.1:3395:3658	Y	N	N	N	N	0.993	21	49	RRLR	87	MASWFSTVVATAYLVSYSSAAITYRCPCSPTGSGPATSSAQRSPTSPQRRLRNGGTTSFGFAFRLPHSWHPRTQLFTSFARFGHQYT
PHCA	ORF18_ADVJ01008256.1:5059:4532	Y	Y	Y	N	N	0.996	24	44	RFLRGRQDVADEESDDEKNTNVEYEER	175	MRLSYFVLVAAACIFACGEEVAAVKDSQGIAVSHTDSLRGKDNRFLRGRQDVADEESDDEKNTNVEYEERALPKLDVAAEKLMTRAAAKLTKSKSLSNLAKMDDEAYHRAVVTNNFFTLERIEKMGYNPDKMFLKMKEMGKNAPLTYPQKVLLEYYSMFWKIKYPSWVSEVPRMF
PHCA	ORF180_ADVJ01006102.1:14172:13927	Y	N	N	N	N	0.931	19	33	RSLR	81	MVIFCLVLMNVALKAAYSEKDKPSRLVFPYISRSLRLYLSRIHHQYALSFQASLPQLLDGYWLQLGVAALLAFDMPTAKLR
PHCA	ORF180_ADVJ01006622.1:609:139	Y	Y	N	N	N	0.928	15	38	RELRVGLASAAPVPGHGRDLGHCLLDER	156	MLALALGTAALVDAVHHKHARVQVRERHVLDTVLFLGRELRVGLASAAPVPGHGRDLGHCLLDERTLLLLHDQLLHLRGASGRTAKRRRRSGGRRRVEGRRRRRRAVVVRGLFIRVRLRGARRLRLLALAKPEEGHASCSDLFCGQGLILECFSDN
PHCA	ORF182_ADVJ01001496.1:911:549	Y	N	N	N	N	1	21	40	RLLR	120	MKACVYLPSLLFLPCPSTSAAEPTDPDEDNSTPHLDALERLLRDRERARQRLVNRLRRPDQEIDTLHDSIRWHVRYGPERIPSPPQSPPTPDFIETYGDSEYAVSDDNSSDSGTESEQSC
PHCA	ORF185_ADVJ01004643.1:54085:53786	Y	N	N	N	N	0.929	31	51	RALR	99	MYVATRSTATMWTRLWPWLWPIMRARGSCAWCVSCTFTTLVGSLCWPLRRRALRFFELLSCNALSMSRPSSSSSLIQPLGSELATPSSRRSTRSWCCRF
PHCA	ORF19_ADVJ01001338.1:31533:32411	N	Y	Y	Y	PITG_15225;PITG_15226;PITG_23125;PrG_78446;PrG_79303;PrG_83274;PrG_85968;PrG_86250	0.938	36	68	RSLRSHDKVNAVEEER	292	MIPSTRTCFTAPFSVLSFAAPIMRFCFVVLATVFALLSSETPAIATAEKHSEALSFINGNNYGGTANRSLRSHDKVNAVEEERAIDADKLVKLLNPDDIAAALKNYDDEVVLFTRWWQHEDDVVNKLMEWPNRMKNMPILTKFNDFRTSMHYDQVLTPWLSTKDLDEVATALRASKMNLAKEQFNVWHKSGVKPAEISAAIEKVKNPLKRKGYGALNGLYKMYVSGEAKKTARAAAKKTEEFAAKRAQAKKIAEAAAKRAQEIKTQKETAKKIADAAAKRAAELKAKAAVAA
PHCA	ORF19_ADVJ01002600.1:9650:9081	N	N	N	N	PITG_10818;PrG_76263;PrG_97217;PrG_97218;PrG_97219	0.999	19	-	-	189	MRLSIIVLLMLLAVNVGGRSEASITVSNTLLRKEGKSRGPTDSTVQVNEEREAGAAGVFGTVVKAVQAKAKLNIMLGRGFSPSKVMRKMEITSLKDKKFNNFARYYARYLVKYPKKAATMPATAEDAAMLIKMRGWVKDRVFPQQAEQKMLAFGQSNPRKYLPQYLSMWGKNQADLAAKVKIKHIKKVK
PHCA	ORF19_ADVJ01003704.1:25716:25940	Y	N	N	N	N	0.997	15	44	RQLR	74	MALLLLFPVPATLAVVTPSWLAEMRPATGDTGGRGEGNGRFLTRQLRSFTMRHSAQFGCHWEDADSGSYQEGAR
PHCA	ORF19_ADVJ01006017.1:1217:1693	N	N	N	N	PITG_10835	1	25	-	-	158	MRPTILFLVVAMAFIASSFATATADNATHNNPNSTSSTRNDEDPIVSNNEERTIPLTALSKLKGLFRSHPIKAKEVKATNFKKSDANEALNKVKSTFGFKKTLTKVTQAQVKDVQTYARDNPNKWQAMTYYLDQYYALELVILAAGGGIYYLWKHHTQ
PHCA	ORF19_ADVJ01007803.1:11119:12051	N	N	N	Y	PITG_06030;PITG_09732;PITG_10341;PITG_10347;PITG_12791;PITG_14685;PITG_15114;PITG_15123;PITG_15125;PITG_15127;PsG_136920;PsG_145414	0.904	42	-	-	310	MCLASVRRLIISVFNSPQTPKVMRLHALVLISTALLACIDGLPTTDAVKLMADVAAPHSRFLGKSEPKTNEERGITDSLTSKVDDLVDATKLQKYKLRWKTLQLDDDLSKVLKSPQVEKIAKYNLNKASGSQVSMFQRITAKYSDDILARTLVSIERSADDNPALLAMVKQLRDDQIANWLKNRETVPGVVSKLKLGTDESIFRSKALDVLEDFIKKYNTARNGDESLLKTLTTIYGGESELVTMVSRARATCRPPYGMNPASIEKANDIESQLISKWQSENRPDFSVMSKLKFSDDINEALSTGKVRVL
PHCA	ORF190_ADVJ01000398.1:5644:5192	N	Y	Y	Y	PITG_04388;PsG_133811	0.953	35	52	RFLRKHHTQNDEER	150	MQFASTSPDTTTVAMRLQSIVLILVATLVATTQATTKLNAPSSETVDISPQRFLRKHHTQNDEERGAASLIEKAKRVFPSKITDKTLQRWANKKKSPKQALTRLKLDIPGRTSLRSLSSASGPLSWPSATRTTPKKRWSRLYWRNTAMRP
PHCA	ORF190_ADVJ01006166.1:44977:44663	Y	N	N	N	N	0.999	17	55	RSLR	104	MARILGCFSCVSLSSAASSQPANSPRHRKELSLQGWIKRHLRARLPARAHRASTRSLRGWRVARARDSARASWTCCGRLRSSGSSSGMMMSALSQGLFFNLKKK
PHCA	ORF2_ADVJ01000312.1:770:1027	Y	N	N	N	N	0.979	19	56	RYLR	85	MNQACVILGVLVEVICEAQPLTKLSRVRGNWPRANRRNLLRVSPDAILTHKATKHRYLRCAENAFLQVCIQLRLSHHLEHLFQVS
PHCA	ORF2_ADVJ01001072.1:585:797	Y	N	N	N	N	0.985	31	31	RSLR	70	MLESLSASVLDSSLELLLLLLSLLLPSCSHRSLREELSSLELWSPSDGFGSGDARRGRGLCSRCRCPRRP
PHCA	ORF2_ADVJ01001427.1:3351:4640	N	Y	N	Y	PITG_05014;PITG_05095;PITG_05096;PITG_13847;PITG_14884;PITG_16195;PITG_17309;PITG_17316;PITG_17871;PITG_19302;PITG_19307;PITG_19523;PITG_22740;PITG_22879;PrG_74367;PrG_74387;PrG_79107;PrG_79108;PrG_79110;PrG_79119;PrG_85709;PrG_85838;PrG_85872;PrG_85876;PrG_86912;PrG_97345;PsG_137608;PsG_137705;PsG_140196;PsG_159019	0.953	36	38	RLLRSEVSHDNLEDR	429	MCLSQTSRDRMSSKAGLISCALWLLLLVSTLGVDAHKRLLRSEVSHDNLEDRVLDNWKKLSLLVKVGSRTKADKLYAKHVVGKITGNFFDTNAFAAWFVAVQMAYAKTPAKAKVDMVSSLTARYGDQALAKMLATTEDDKFIREMKAIQLDNWQKDKRTVGSVYKLLKLDKEQDELLQSPLIATWIAYATKLDNEDPLGAVFSTLKTQYNGKDFATMLLNVKDTDDSFVVAEKLETLLMKSWQREDKSVVDVYKLLNLDNEGDLFFQHPLIDTLIRYATVVDKKDSFSGVFSLLQARYNEEKMTDMFMTMRDWWPRNILTDQLEDLLLKTWQRQEKTMDDVFKLLKLEQQGDSLFSSKLLSTWVSYVAKVETNPYNVVFSKLKSTYGEETLTSMIIQAR…
PHCA	ORF2_ADVJ01001929.1:553:1116	N	Y	Y	N	N	0.94	37	63	RFLRARPVDDYPVKDERDEDDSDDEKDEER	187	MQFALQVIPTAPSPRPLQDTMRVSVILLVVAAFAVALNPTAAASDANTVVAVPNVHESIATGRFLRARPVDDYPVKDERDEDDSDDEKDEERMFSFFQEKATALSAFKKLVSQSGDDLVEAVSGLSKGEFQALFNQGKAHMAKMVPGFYPGMSLGEFGTVVRAAGLSDDMENALMVGYGKYLAHLMD
PHCA	ORF2_ADVJ01001991.1:8250:8936	Y	Y	Y	Y	PITG_06419;PITG_14788;PITG_15424;PITG_16737;PITG_16738;PITG_23054;PrG_76309;PrG_85042;PrG_86023;PrG_86600;PsG_131119;PsG_144031	0.994	26	32	RFLRAYTTEDEER	228	MLSWQLFCWLPVWILPLHPKPTTHGNSIPTNRFLRAYTTEDEERAFSVNLGLEKVANALTSGKTKEFKNLVKAGQTVDDSFANLGLGQVLNFGKGGEVRTKMVANFFTSDKFKAVSKYAAKMNQKDPDSAILSALTSAYGEKNAAVIILLGKDSLSSRTVAKKLETAQFTKWYTVDKIPNADELVKKILDVPRGKIRKYPREMSIWDNYSKFVGKYVLNPRPGPPVRK
PHCA	ORF2_ADVJ01002050.1:115:498	Y	Y	Y	N	PrG_82658;PsG_133752	0.99	24	48	RLLRGRKNNEEMEER	127	MRIGYVTLLATTAILASFGNVSGDTDLDHTQVVKVASLDAVLPTNTNRLLRGRKNNEEMEERNGFEALAAKLDKSVLPAILKVANLDLGRAALTLQQLRIPFEQRLAIQALLRLSKKDRKAVLLLIK
PHCA	ORF2_ADVJ01002292.1:576:833	Y	N	N	N	N	0.979	19	56	RYLR	85	MNQACVILGVLVEVICEAQPLTKLSRVRGNWPRANRRNLLRVSPDAILTHKATKHRYLRCAENAFRQVCIQLRLSHHLEHLFQVS
PHCA	ORF2_ADVJ01002839.1:823:1086	Y	N	N	N	N	0.995	30	53	RYLR	87	MIFAAFVVFAYFAVLCSLRVFGIFVTVAALTCRLRDYRDYRVHRELRRLSGLRYLRHTWGIRGLLNHVILAGSRCTVGGAGAARKII
PHCA	ORF2_ADVJ01003073.1:94:351	Y	N	N	N	N	0.979	19	56	RYLR	85	MNQACVILGVLVEVICEAQPLTKLSRVRGNWPRANRRNLLRVSPDAILTHEATKHRYLRCAEYAFLQIRVQLRLPHHLEHLFQVS
PHCA	ORF2_ADVJ01003905.1:706:2	Y	N	N	N	N	0.928	20	50	RSLR	235	MFHISSGYVLLAMMTSSSAVAVLSLNYLFFRSSRVAANMRSLSMALVYDRSLRLSSSARQQYTTGEILTLMSVDTERVFNFVAHGPWLFMGPLAFVISVLLIGILFNFYSALAGAVVLIVVMTISVQQGGRIARLQKKLLDVIDERVKVTSEALQGIRVMKFYAWEDSLAQRVEKLRVHEVKLLRKFHLYQVINTVMLFLTPTFLSGITLGLYVLIRHTVTVIEAFTLIAMVNIC
PHCA	ORF2_ADVJ01004146.1:1605:2177	N	Y	N	N	PITG_22978	0.986	36	64	RNLRKKEIEEER	190	MPFCNFLRIRSIQTMRVFSILLLVAAATLVASASAESESKQRLDVSPAAPQWRTIAENEVPTKRNLRKKEIEEERAITAISLFDDVVKAKGLQALPYPELANLDSKLRTQYLKLLVNNLDRKQIVEITGQVPHYILTHGDKKARRIVQYNKWIWRKEPVDPDWVLKNYPAFFKGYEEFFNNRFTRGYKYA
PHCA	ORF2_ADVJ01006620.1:3864:4223	Y	N	N	N	N	0.997	20	34	RYLR	119	MARRRRLVAALWPVSGAAGLVCRRPHNRDFRSRRYLRPVRHAPVRRLQLQCRRPRRRIRSSRDSNRRSSRLSLVQWSGAPISAFLRVWSSLEASCISSDRKTLTHRENRSTSRLCADWH
PHCA	ORF2_ADVJ01007741.1:1499:1152	Y	N	N	N	PrG_78539;PrG_78544;PrG_97253;PsG_135209	1	23	51	RFLR	115	MRLSFVVLLAAAVSSLVATGHALPHEQPTVSKVTATNPDQSVTEGQTSEKRFLRSAGIGRQMLKSDSFKKTKFDEWLADNLSSFTVFIDKLGGKEKYRSLYNEYAALHKASGQYP
PHCA	ORF2_ADVJ01008027.1:1482:1862	Y	Y	Y	N	N	1	24	49	RFLRKHKDHHADTEREER	126	MRVASIALLAVVTALASVTDSSAATTGTVLAKVVSNEAAPSVENEHATRFLRKHKDHHADTEREERNGISLLQGLKSTFEKVADLPFDRAWHHLQMLNLSWDKREALLKLHRLSAKDREAVLKLIT
PHCA	ORF2_ADVJ01009474.1:1989:1642	Y	N	N	N	N	1	23	51	RFLR	115	MRLSFVVLLVATISSLVATSHALPHEQSTVLNVAATNPDQSVTEGQTSEKRFLRSASLGSQLLRSETFKKSKFKDLLDENVSSFTFFVDMLKGKKKYRGIYNEYAAYRKAHNAYP
PHCA	ORF2_ADVJ01009976.1:1625:2155	Y	Y	Y	Y	PITG_07414	0.985	19	39	RFLRVTSTLKEENDEER	176	MAGRLCVVMAITITLVAATVTTPSQSLLTERQESDTSGRFLRVTSTLKEENDEERAVAPVEAVTSLIKNKNVANAAVEAVEKKYPLVIPGVTDLIIKARMQRWFWKRTLPTKVFKKLGLRGHSEDRLKNHPFRKFYAEYLEKWKDAQAHLNVDWGKLKATAALPETITTGNTVLKT
PHCA	ORF2_ADVJ01010654.1:424:1158	Y	N	N	N	N	1	16	52	RGLR	245	MVLVLALVLLSIVRARGLRRRSGCFRTRGLRRRCRSFRTRRLGRRCRGLWARGLRRWCRSFRARGFRRRSGCFRARGLRRRCRSFRTRRLGRRCRGLWARGLRRWCSSFRARGLRRWCRGLWARGFRRRSGCFRARGLRRWCRGLWARGLGRRFRGLWARGLRRWCRGLWARRLGRRCRGLWARGLRRWCRSFRARGLRRWCRGLWARGLGRRCRGLWARGFRRRSGCFRARGLRRGCRSFRTRS
PHCA	ORF20_ADVJ01000796.1:9911:9606	N	Y	Y	N	N	0.954	31	66	RSLRAFKEKEEFDTEER	101	MWHFSFRSQLASLQASRTMRLTFLLPVTMAAIYCATCNATAVSDQGKTPTVHSLDARLNDDTGDRRSLRAFKEKEEFDTEERGFLEKAAVKKVGQGNYERP
PHCA	ORF20_ADVJ01001296.1:2899:3114	Y	N	N	N	N	0.986	17	39	RWLR	71	MSAFLVAFRCCHVVFAFHWELRSVEFALALGLNRARGSRWLRLVAHLLSLYEAVLDGPSGASTSVAFMPIV
PHCA	ORF20_ADVJ01001981.1:7717:7968	Y	N	N	N	N	0.997	31	37	RLLR	83	MYVGSLLILICRVLCLFMLPLFEAPSPGVAALISARRLLRMPSRDRNGDSSTRLPDPGSSNRSKSAMSAPTPTSFHSAGEYFR
PHCA	ORF20_ADVJ01004254.1:1093:1350	Y	N	N	N	N	0.989	19	56	RYLR	85	MTQACVILGVLVEVICEAQPLTKLCRVRGNWPRANRRNLLRVSPDAILTHEATKHRYLRCAEYAFLQIRVQLRLSHHLEHLFQVS
PHCA	ORF20_ADVJ01004455.1:2510:2022	Y	N	N	N	N	0.997	22	53	RRLR	162	MMATVVGLTAALTMNASSAAAVRMSDEKRAQSRLPKMSSSQRERTRKRDAEQRRLRRAQRRAEEVEADRERDRLWHQTCVLRVPESANVNSRSLDDPNKQRRIVRLYEKETLKPEHFVAPSRLRMNTRRSVTLTENIVQLHGNNKQRKGVRRNVNATETNTS
PHCA	ORF20_ADVJ01005206.1:7669:8373	N	N	N	N	PITG_09861;PrG_97227;PsG_159064;PsG_159065	0.914	45	-	-	234	MCSAATSKSPLQGESRRKSSPGQPVMRLLHAVLVVIASLSSVLAAVDSKQVQVATLPRQETNSSNSSLNGVKSAETEPPSASVSASVEERGIVSSTTKLLESKKIPKPIVNLLTGNKHAKSQKKLRALLLQSLPLDKAAELIFLKMPSKVPKPLPTKLPNGIKGFDFKIPGVSNAIIRLKMEIWFYYRYPPTYAFKQLGLVGKGSGAVLRKQENYKYFKAYFDAWYESQKHLIF
PHCA	ORF200_ADVJ01003981.1:31300:30908	N	N	Y	N	PITG_00619	0.998	21	-	-	130	MKLCYILVILAAFFMAIGEASNDDEKRQSQHFLRATGGPDNDAAAEEERGVGTALVAALAKLQGGAKIPLPKNVQFKLWRKSKWNYHKLMSYYGFAGKDKALYENNPIYHRILDYSANYLRKHTVNGIFI
PHCA	ORF202_ADVJ01000933.1:14824:14126	Y	N	N	N	N	0.971	23	55	RRLR	232	MPRFVTAVVVTISAGRTTVVSARRTVTALFHHHNGGTSSVSHWRRLLVAVPLRWRRLRRISLRLRGISLRLRRISVLRRWLLVAVSLRLRRWVCRSNNNRGHYSNRLRLVPVLEVHAQVDLAHRLRVVVKGVPIVYRVAVDKQTHWETALTDEFLVGGAFILDLDDNRVVLWIHLAKDELFVPMGRMTVVGRGGLELLAGDRNLAERVRSAIRVEAAQVACAVDSDFEISFH
PHCA	ORF204_ADVJ01006685.1:38820:38608	Y	N	N	N	N	0.945	20	35	RALR	70	MAAVAVASSAAVHSREGHAVPCVRRHRGAAACMARALREGRWGQHGVLRLIEPITDEFFPAAHEILIRRA
PHCA	ORF206_ADVJ01000203.1:42869:41484	N	N	N	N	PsG_128425	0.946	41	-	-	461	MQTVLRARGRTLGAVRTPRPSRRTSAALVPSRLCLQPAGAQRTAFSTSSSPMPTGQSPEFPASDFDRSEGRSRLWGGLALAAAGMAYAWMEAAKEPPLEPKEGPKEIAEEINKRKEDVQASVKKNESKKRTLRKRKTSVRDGKMVVSTAAVRGDRAYMEDTSYVSSCKRFAAVYDGHGGANVSQYLRNQLYSMIAPELALLDQEIVAENKSVNNVAAKSSRRQKVATMLRDAVHKLDQEVIAKNEWKFQGSTAVGVLLFDDVLYSLNVGDSRAVLCRGGNVVDLTRDHKPNDPQERARIESLGGRVQWYGYVDAQGEPIEPYGAYRVNGNLAVARAIGDRDSRPFVIGEAEIRQYDIEYDKDEFIVIASDGLWDVFTSSEVVEFVQDVMSGELGGREAW…
PHCA	ORF207_ADVJ01004148.1:70344:69352	Y	N	N	N	N	0.994	17	56	RLLR	330	MALQVALLVLVELAETVPVRPLRVRVDVHLHHTVANGRLDLLSRRARAAVEHKEHRLLRSERLLLGHVLLEVAKDLRVELHVTRLVHTVHVAERSGDREVRRHGAELVVSQQDVLRLRVQRSVVHVAVVDTVLLAAGNAQLDLKDQVQLGHALEVLLADGNVLLHRLLRQVEHVRAPQRDTVLLEVLLVGLQHAVEPRQQLLGAVVRVEDHGDAVVLGHGAHVVRSGDGTQDRTVLVLVVDALAGVEGGTAVRRLDDNGRLDVAGGLQSSVGRRRRRHVHGRDGKVVLLSVLVHLDHILTVEDAGLHDVKKTHLDWKVVGSLGGSEQDSK
PHCA	ORF208_ADVJ01004872.1:16323:14842	N	N	N	Y	PITG_04052;PITG_04063;PITG_04350;PITG_04353;PITG_04388;PITG_05014;PITG_05074;PITG_05076;PITG_05095;PITG_05096;PITG_05133;PITG_06246;PITG_06375;PITG_09109;PITG_09732;PITG_10116;PITG_10341;PITG_10347;PITG_12458;PITG_12731;PITG_12761;PITG_12791;PITG_13847;PITG_14673;PITG_14685;PITG_14884;PITG_15032;PITG_15037;PITG_15038;PITG_15039;PITG_15105;PITG_15110;PITG_15114;PITG_15123;PITG_15125;PITG_15127;PIT…	0.995	29	-	-	493	MNPLSSPQMQYQWLVVLAFIVLLSTTNAISPPDLLTANTLRTSIQNYRKLSTIYNEDRGVAGSTVESLTNSLKLTDELDDLLNAGKSADDVFKLLSLDKADDLLGNSKLHEWIAYMKAFNQKTPSERTSVIATLTAHYGDDGVAKMVEAAKHVRTTSALAKRVQAEQTQRWLVDGKTPTQVFQLLKLDEAGTDLFTQPQIVTWAKYFEDFHKVKPNKEATLFTFLQPRYTEATLAHMLIAAEKVPATKSIATRVQAELTSLWLTNKVEPADVFKLLQLDEIGMPLLKDPVFNAWVKYTDDFHKFHFGTKLTTISVLSKFYQDDVLTKMILAASKHSSTSEIARRLYKEQQRNWYLGKFPAPEHVFKLLRLDQGDIPLLERPLFGIWTKYMVYYSDLRPK…
PHCA	ORF209_ADVJ01004872.1:14589:13267	N	N	N	Y	PITG_04052;PITG_04063;PITG_04350;PITG_04353;PITG_04388;PITG_05014;PITG_05074;PITG_05076;PITG_05095;PITG_05096;PITG_05133;PITG_06030;PITG_06246;PITG_06375;PITG_06478;PITG_08074;PITG_09109;PITG_09732;PITG_10116;PITG_10341;PITG_10347;PITG_12458;PITG_12731;PITG_12761;PITG_12791;PITG_13018;PITG_13847;PITG_14673;PITG_14685;PITG_14884;PITG_15032;PITG_15038;PITG_15039;PITG_15105;PITG_15110;PITG_15114;PIT…	0.967	23	-	-	440	MPMRSHWFVLLVVITLVAIATGDEERTPVEALLKSDDWLKAGNSADEVFKLLALDKAADNLLANPKLREWITYMKAFNQKNPTKKTSLITTLTAHYDDDGLAKIIEAAKQVPSTATMAKRLQTEQIQRWLTQEKSTDTVFTLLKLDQAGDDVFLQPQIQTWVKYVEGFYKTDTNKEAVLFSTLASRYSEESLVQLLITAKNVPSTKDLATRVQTVQTRLWLTTKKTPGDIFNLLRLDQEGYFIFKSPLFTAWIQYTDEFRKLYYGTKLTSIATLTKFYGDEVLAKMILAAINDPSTMKMAKRLEMEQFRNWYIHGASPTDVFKALDLYHSGLKAFENPLYNVWTKYATYLGAAEPGYKVDLLTNLLTVYGEGNLLKVLRAANKEPSTKKMATELQDELL…
PHCA	ORF21_ADVJ01001049.1:3100:2765	Y	N	N	N	N	0.925	31	44	RQLR	111	MKLRRRFGRGSQKAECVWLLLRLRLEWGSTRRMCVLWCISICHRQLRATSSRSDVLVVMGKQLELFSIFWTTTQFTSALCFSLQRCIEISFEDFWRLFSSINWPMQAPNML
PHCA	ORF21_ADVJ01003666.1:10903:11598	Y	Y	Y	N	N	1	19	30	RLLRSTVRVDEEEER	231	MRLLLVVALTLAAFLAAADVSALNDAPSKRLLRSTVRVDEEEERGMWETLSSKVTKLIKPNQVAIKAMDDPKIAEVAGTSLLTSLKSVNPKKFDSVDGLFSSKAFNNLENYVLRLNKQDINKQTSVAKVFSTGLGDKQAFHLFFTATQSSDSAVEKSGRFFRDQLLTQWATEGKTWTEVSKSVPKGLPATYYPRLENKYFDILFNLAHDTQKRAARLARLEKARMAANTAA
PHCA	ORF21_ADVJ01006131.1:3800:3369	Y	N	N	N	N	0.989	23	43	RLLR	143	MHWKRSAFRHGLLTPLRHLLVAACRGATAHDRHRPQAIAPTGRLLRSGSVYNSTTVSINVFMAPAPRANIRVSATLHALLSHQHHVRVKTPGSTSSSRVRSSRTMTRRLRRARRLPLRDLQARRRALASCERPAQCASSLLEV
PHCA	ORF210_ADVJ01004466.1:27419:25773	N	N	N	N	PsG_130409	0.97	29	-	-	548	MSLFKSPHRVFTLAFFAILAIAITTATANEHASLRVDQDEHPQRRLAASLADAPSLRLQFTLKRPSMNIYGQSQFYLFANPVLSSDNTSVLYDGYAAFMDGTTDYTFMLVNGIAYFVTATVGDTSGSQNAQCLSSSLLPPLNDIISALNGATAISSAAAGSDTITCSSGDLFQATLGDATFVICSSGSDGFTIYGSDLDIAVEYLDSPVTITAPALSGDAALSCETVVTATSVSDTALALLTGQTISSSSRRKLQGGATTTLAASSCSCKSTRRPCIFFHGLGSSNEQTTLQSSSSYFGDLSKSAPCCSSIKYAQLNTVNSAWTDATLQQKVCNFALSVSSTSSASSKTIADTIIVTHSMGGLMVAGALANNRCKFASSTTWVSLSAPMKGSMGADYLE…
PHCA	ORF211_ADVJ01003487.1:25702:25028	Y	N	N	N	N	0.985	23	45	RLLR	224	MVLLASLLSLLFNSFLVKQICSLQLQVALQTQIHGVLLVHFLQFRLLRLDVGHILRNKRIGQACGCVSSNTNHHLLLHLPRSGLRTPQRRRLCLTVHARLSQHRHGVQYSSHGRSFSFASTSSGRFGHRFQREFPGWPRSVTYELHRIFLVFRLVRGVKLFAATVQYPVHLHLPKHQLVVSWLGCPRIVGNRLELEQIGRRIAPLGVALGETAASQHLQLRVNA
PHCA	ORF215_ADVJ01004284.1:45709:45158	N	N	N	Y	PITG_18156;PsG_139461	1	25	-	-	183	MRLVSLLLLAVAIILLGDVMSVAADADVVKIAPNGFDGHKRLLSSNTIASEDKEERGIIPQAVKDALKKLKKPDDTSTIYTGGVGKGLETGLHGVVVRYFRRVRRKLDQPFRTAYWDARFLIWMIRRRTPEMMYNKLGVIHTTGPADKNYRIYVNFLRFYEHLKGPAYNPVLVYGPKLKTDRR
PHCA	ORF217_ADVJ01006638.1:38450:38136	Y	Y	N	N	N	0.999	22	40	RMLRIVKEKPVSDKEAEREER	104	MRLTYILALVIAATLHASGTAISTDKSVKIPAIAADDAGRMLRIVKEKPVSDKEAEREERFANPIKKLGAFLKKKWDKQTLKEAIKRDENRRKWIREQGFEPRD
PHCA	ORF22_ADVJ01001157.1:4275:4009	Y	N	N	N	N	0.996	21	51	RRLR	88	MVSFFLPFFLFLAFVFFTFSCSSPHHDNEPPSRTDRSTPRSSGQPDLHPLRRLRGKSGSGTARRCILPGQTPSDASKDVPLRPPPHAS
PHCA	ORF22_ADVJ01001684.1:16459:16683	Y	N	N	N	N	0.974	23	56	RLLR	74	MPQTPRCLLLKVLFADVVHCAALYDLLGHSNGSDLKYLMILGHPADLQLSGIQFVRLLRGQSPVALPVAHQLST
PHCA	ORF22_ADVJ01005672.1:18298:19962	N	N	N	N	PsG_130409	0.925	40	-	-	554	MLTILRFTICLGIPQFAMWSSVVAFTAILTVQALHAAVALDISAVNASAHGQPHPSAALSTAPALKLHYKLKRKSMEIHGKVDFDVYANPIISGNGSEVIYDWSAKFVNDGLEYTYSSVNGSGSLSTKSSSETVECLQPVDFQFDYLLSLLNTATPIPSASVGDQVVECTSGNLFMTPVSGSQFAICSSGKAGFKVYSSDWTVEASYLAQRVPIPTPTRSENTVCDLIATPTSVTPIALALLTGTPVPTSTSRQLEAAAHMSIEASSCGCKSTPRPCIFLHGLGCPNERAELQDTPKLTKEKFGDVRGHAPCCSTIKYAVMNTIDVEWTNDTLQQKFCDFSLSMSETSDKETGSIADTIIVTHSMGGLVMASALANGKCKFEETTTWVSLSAPMLGSMA…
PHCA	ORF22_ADVJ01006830.1:3559:3843	Y	N	N	N	N	0.986	19	56	RYLR	94	MNQACVILGVLVEVVCEAQPLTKLSRVRGNWQRANRRNLLRVSPDAILTHEATKHRYLRCAEYAFLQIFRVTWNTCFRCRKWTSTALRLPSARL
PHCA	ORF229_ADVJ01003355.1:6743:6000	N	N	N	N	PITG_04367;PITG_13044;PITG_13048;PITG_20940	1	22	-	-	247	MRSLLLVAFTIAVSCFSLTSAIDGTHKTRHLKGVQSTTEETLSTEGEERGWQELASKFKAGQLDDAIAKMKLGQADDAISKLKAGQVDDAIGAAGGTKLKQAAEKLKAQKALEGVEKAAGTATSVKAKWQNAFAKLKAGGFKNLDDVVAPAVDKNKWQSAVAKIQSGQLNHLDTTNNKWQKAVQQMKAAGQLKNADEAQIVKITEGVAKEIAQAPEKSSKFKKFLEITFGVAITGLVLYGFNAMVYS
PHCA	ORF23_ADVJ01000410.1:1934:2938	Y	Y	Y	Y	PITG_04052;PITG_04063;PITG_04350;PITG_04353;PITG_04388;PITG_10116;PITG_10341;PITG_12761;PITG_13018;PITG_17218;PITG_21984;PITG_22722;PITG_22880;PrG_74378;PrG_74395;PrG_78050;PrG_78057;PrG_78630;PrG_82367;PrG_82368;PrG_82371;PrG_82380;PrG_82381;PrG_82382;PrG_85684;PrG_85688;PrG_85883;PrG_86033;PrG_86252;PrG_86936;PrG_97261;PrG_97263;PrG_97264;PrG_97285;PrG_97293;PrG_97295;PrG_97319;PrG_97352;PrG_97…	0.999	24	53	RLLRTDVTKYDNDEER	334	MRFFWVVLLTVIIVLAGVDTCTARGQSKLSSSDFVRPFVKNAPNTQLESKATRLLRTDVTKYDNDEERAITLPSGLSNMISNVKKWFSNFISKIKLSFGEKRKLNAWLKQGKTPDEVFEILNLHKGTKGLLANKNLRTWSVFMTMYNRKNPTKMVNMLGTLTKYYGNEAVAVLLEVSRQGKTRPLANRLQTQQLHGWARNGLNTDVVFNLLRVGEGSVKTLAQNRALNVWVYYFRQMNFYNKGWEAELTKKLLTVYDDIPMAKAFAVAKTDPGTKYISSQLQRFQFKKWLADKVEPATLLEKLKMDKTKLSFEPTVEVYVAYSSFYKAYSKTVR
PHCA	ORF23_ADVJ01000424.1:10478:11110	Y	Y	N	Y	PITG_04050;PITG_04300;PITG_04339;PITG_05076;PrG_82367;PrG_82382;PrG_97352;PsG_133875;PsG_133876	1	21	30	RGLRANEER	210	MGCLHLLLLAATTFVACTNAADQLEMPVKRGLRANEERAFGAGVTEGLSNWVARAAPKLLLTDNELEHLAMKVTSTDKVFKMLKLDDGLDGILRNPNLKAFASYIRKVHATNPDQVLITTLITRYGDDTLAKFLFEAKQVRRTEESAKMLQAAQFIKWFDDGKTPNQVFNLLGLKHLTAYEDKFHKLWWEYVVAYAHLASKLKKPLPVEL
PHCA	ORF23_ADVJ01001037.1:5099:4236	Y	N	N	N	N	0.976	31	31	RSLR	287	MEAPTGVNDVLLVLILLQSLLLAAIGTVDGRSLRQPPLRKMTVSNNYFEENYGASDDAFLRTFRISRLCFEKLAKFLRYRWLYYYGHPPENNSSKYSLEMKLGLTLRYLGSRGSLSDVAGQFGVSVATASRAYFSICRVLYDDREYFVRFPENEEEWCDIVEGFKRVAGFDRVVGAVDGTLIKRSRPSNFWGWYCRKNYTAYNMQAIVDSRKLFMEFTIRPGSCNDCTLWSGSWIGANVRSTIPYNHHFLGDGGYMLREYLLTPLNTTLAYHPKSTSTILHTRELEL
PHCA	ORF23_ADVJ01002298.1:3965:3438	Y	Y	Y	N	N	0.997	24	44	RFLRGREDVMGDESDDEKDSEAENEER	175	MRLSYFVLVAAVCIFACCEQVAAVKDSQGIAATHTDSLRKIDNRFLRGREDVMGDESDDEKDSEAENEERALPKLDVAAEKLMTKAAAKLTRSKSLSSLAKLDDEAFHRAVVTNNFFTLERIEKMGYNPDKMFLKMKEMGKNAPLTDPQKVLLEYYSMFWKIKYPSWVSEVPHMF
PHCA	ORF23_ADVJ01002841.1:40875:41111	Y	N	N	N	N	0.948	23	48	RSLR	78	MLELPALRLVTSLLVTVNPTSCPTTVQCVSPLWMLSVLSSTILRGGVRSLRLDTLQLLKLRLLAPTTVKALAMMKVSQ
PHCA	ORF23_ADVJ01003559.1:3684:3466	Y	N	N	N	N	0.963	17	45	RSLR	72	MTALSYVCLAGFFVYGLPCNQHSTGSVTCAGTSPSLFIFNTMSFRSLRSFARSLPQHSSSNTLVRSFTLVDS
PHCA	ORF23_ADVJ01005334.1:31557:31805	Y	N	N	N	N	0.901	18	38	RILR	82	MQPFLGFNFAFINIAHAAFHVPLEEVEGWQHPGDFNRRILRLRQGCSLPSVESMPFEKTMLSPDFWIQGSNILGCSRISQTQ
PHCA	ORF230_ADVJ01003355.1:4019:3624	N	N	N	N	PITG_19942	0.985	33	-	-	131	MTSTFANPEPITMRFSQFLLLVIVAFVACSSAVATAESAVQIQELPNREVVREDRRFLKGSKTNLDVDAAGEERIGATTPSFMQYIRGIQLPKFSKLPGIKQLKALFKGLSDKRAAWLRAKMQNNPNTHGF
PHCA	ORF232_ADVJ01000086.1:24336:23977	Y	N	N	N	N	0.941	20	33	RRLR	119	MLPFQLILTHVLSFTGSNGVIPNPLASYKAIFRRLREASVGTQTSFKPKSLKATGGTLLHSLSPAVIRLAYSPTNCSHAKPLQVSPERYKRTLFLSFTLVPKIADHSSTVSFDIGSPGR
PHCA	ORF234_ADVJ01000457.1:33987:33661	Y	N	N	N	N	0.914	14	47	RTLR	108	MKSATWMSPAASALILRSFFSRRSSGVSLRARLRISWFFSRCAICSRTLRSMADGSATACSDSTRIMFDSFTFGSGGGSNPSAILSCFSFSRSARFCLRIFLRSYVQH
PHCA	ORF235_ADVJ01005334.1:42717:42418	Y	N	N	N	N	0.962	27	46	RSLR	99	MLRRSSCMYMVKQPFLILVCLDLGFCRVIPVWSADAPAVTNGSVARSLRAAHLELPLHWLLSEPRTLAHCAFCALQSTPAVLAKLERSQTWNRWPFSRK
PHCA	ORF24_ADVJ01003227.1:38775:39128	Y	N	N	N	N	0.97	31	42	RSLR	117	MVSSTAICARKVSFSSWCFLAFRFSLSAVSLTLFRSMEASRRSLRTAFEPGYCSSFHTRFSCFCSEIRSRFDAGKLFTTADSSSTASCRSNSSTYGAALTLTTRSLTATSIRLQTSA
PHCA	ORF25_ADVJ01000035.1:11719:10958	Y	Y	N	Y	PITG_07533;PITG_07556;PITG_07558;PITG_07954;PITG_09586;PITG_09647;PITG_15930;PITG_21190;PITG_22922;PrG_76365;PrG_77944;PrG_77945;PrG_77948;PrG_82793;PrG_82794;PrG_82797;PrG_82803;PrG_83583;PrG_83587;PrG_83593;PrG_83943;PrG_84127;PrG_85835;PrG_86187;PrG_87086;PrG_87141;PrG_97202;PrG_97205;PrG_97206;PrG_97207;PrG_97208;PrG_97245;PrG_97317;PrG_97366;PsG_133675;PsG_135176;PsG_137404;PsG_139459;PsG_14…	1	21	36	RSLRIAAGTGLEQDEER	253	MRFPIIALAALVAFLSTLDASSLLVQAASDKLNSGRSLRIAAGTGLEQDEERGSLITKIRTTFSKKARVDEWAKAEKSDDFVRKALKLENVADDHLWAMKNYPYYLRFLEKTEAKKINDWLIGDVPTYGAWVKLGLGSIDDIEKVKTTAAFKTYEKFVKEYDDQAIALWKDYKIPIPVAKATSPTEMNARMDILAAAKRGDDYAKKVLGLDNVTGSALISHVNYQYFEHYRRTVKRLQDPKKKLNRLPTITER
PHCA	ORF25_ADVJ01000894.1:1462:2364	N	N	N	Y	PITG_05095;PITG_05096;PITG_12761;PITG_16193;PITG_16195;PITG_16283;PITG_16844;PITG_16845;PITG_17309;PITG_17316;PITG_19302;PITG_19307;PITG_21288;PITG_22722;PITG_22879;PITG_23024;PrG_74367;PrG_79108;PrG_85382;PrG_85688;PrG_86912;PrG_97369;PsG_133810;PsG_133874;PsG_137705	0.995	27	-	-	300	MTFRSSLCTKVLVLVALLACISVSTALSTSKSVNAQPLELNDAAATQFLRTERNLAVPVAGLEKAATSNKSWLSRIASKIKSLFGRKASPTDMFVKMGLNKEGSLVFYGSKFTKWTDYVRKNAKGDADLAIFSTLATHYSDDLLAKMLYSAKKMEGTKELATKLEVMQTTNWAFQKASPRTVLKTLELDQAGEKLFKNPQFSRWTKYVTETSKNPEQAMFKALSQSFDEVALTKMIAAATKVDDTEKLATGLSTSMFQTWKKLGRTPDDMNAVMKLSANSDDLTKGILQDYANFYRKAVD
PHCA	ORF25_ADVJ01007101.1:15581:15099	N	N	N	N	PITG_09223;PITG_09224	0.993	27	-	-	160	MTIQLRVRALLVLVCFAAICIHCTSSETHAYIRNAAPGYGAQVVYGDNSVRHLKGDRELIEGGTLLTNIENEERGVSLSSASKFFGRLKARINGNAGAKTEKLTGTQVKTVSREVAGVVRKDPKAWPVIKTSLKVLYGTVLFTLIAAGVYAVLRQMQNYM
PHCA	ORF259_ADVJ01003410.1:26936:26724	Y	N	N	N	N	0.989	29	37	RGLR	70	MPSPTQTSRKKMKISIYVLAFLLSTAVAAEESTPMARGLREATSTTSSLDEASSAGQERVCIVCWWPFQY
PHCA	ORF26_ADVJ01002049.1:2641:2907	Y	N	Y	N	PrG_97268;PrG_97386;PsG_159082	1	22	30	RQLR	88	MKLSMLVLALVCISQLGGSSANEATDIMRRQLRVGKAVASLFENQHQSTRELEENIMQDEDNKPNEVQAEPTKFRMRRLRSDYVELIE
PHCA	ORF26_ADVJ01003450.1:10640:11467	Y	N	N	N	N	0.973	18	45	RVLR	275	MPIWCFLVASTRFTTSAAICASRRCRRGWSSPSGFLSSSISCRTRVLRTFARASRLRASSATRIPLSLATSCSALLFRLFAAVVHPALNGTACRSTAAGTVFASFCGPSVASSVCLDSSATSASTVGSLATAGVASPSSAVPVVLLSVGWSAFSVSSFFLLRSSLFPWANLLPVSFPVAARPSGLPLFPLTEPNISSSSSWSSSLRRLRLEFLLLARVRPLLASSCSVSGCPSFANSRVTISTIAGHFPELLLPSLLEWLTSSLPWFHLHRSCAR
PHCA	ORF26_ADVJ01004540.1:5463:5053	Y	Y	N	N	PITG_06087;PrG_81609	1	24	41	RYLRSTQTDSEERAIAQVLKSEDR	136	MRFFMVAAVAAFAFASSCETASAEAPNAFLIDDNTNAVFSRYLRSTQTDSEERAIAQVLKSEDRTVANVMIKYQSLYRAKITPKQAKLMLGVSDNMVEFTKMTRPIQRFYTGYYSYFTTMEKRKKWKKELKNQVMV
PHCA	ORF26_ADVJ01004738.1:7993:7775	Y	N	N	N	N	0.941	31	36	RCLR	72	MVRFRPLGFYLATHTHSNAAFFWLLTPCLATYLAPRCLRHGCPSRVLSAAASYAANEQLDVSAQLNGRTEST
PHCA	ORF26_ADVJ01005797.1:14283:13822	N	N	Y	N	N	0.971	43	-	-	153	MDLILQFLLQSRRLSIRHPAMRLFIKTLVALAAVLLATSTEAAKAVQTGGNEDVVQSSHILSRESKRVLRSEYDEEKLLEDDEEELLENDEEERKNGANLFTDAKMKKMLASDWYRYQVARRWKERKYTWQNLPPNVDPNLVAFYKGFRERHG
PHCA	ORF27_ADVJ01004528.1:670:200	N	Y	N	N	N	0.987	36	59	RFLREELKDESDDLTSEER	156	MQFAPKSTRPSTMRASIVILVAVVAVFTSSGLASASNPVQLQQSVPGVTNKVESADGGRFLREELKDESDDLTSEERGALQNLATKAKRAVKGEYLLARLFKKKFRALKARGVSPDYLRLVANHLEHSGWSAEKLVRFRIRIEEYEHFRFHGGPAL
PHCA	ORF275_ADVJ01000575.1:53420:53145	Y	N	N	N	N	0.944	31	51	RALR	91	MAAQPKPKCRSAYRFLMMALLLVGAPWLLPLMLPLPRFDLAPDVTLTPRERALRFSSLRILPSLISSSLANLFTLLRLPMTAPPRGFLPLR
PHCA	ORF275_ADVJ01000675.1:109028:109960	Y	N	N	N	N	0.998	21	43	RCLR	310	MPVCLVLALVLIVVVRINVAMRRQHFLRECIALHRHEGRVRQRCLRRLLASVRNTNNASIVAWYTALDVNEVAFDVNLGNPKVVARDAVVAHATRHLLALKHLTGVLALSRRAHVTLGLGVTVRGRLTCEVVQLHDTLEPLALADTADVDVLAGVEVQRRERSAQRQKRVFRYTELLQLALSRHTGLGKVAQHRLGQVLGLAQPHAELQRVKSVAIRGLHLRHLALLHLQHRAVVAVTEVVPHGHHTDLDGQKPRALLLRRPGDGSIRRGGRSRSSGGCGCRQRRRLEQIPSATHQHTRSSPHTHQLPVQ
PHCA	ORF275_ADVJ01005239.1:99093:98569	Y	N	N	N	N	0.967	26	35	RLLR	174	MATDKQKNALAVAACAAALAGLALWAHNKQQQRTRLLRKQLTHLRFDLSVEEIEAETQRILKKMKQVDDEIAALAPSAVTFENTAQKLIDLDHEMLSRVTNVTFLGQVAKDKETRDACTKADEAIEDFSVQRSMRADVYKAVNVLYKSSSYQVRREISWFDALRDVDGGYFFFL
PHCA	ORF277_ADVJ01000455.1:62976:61768	Y	N	N	N	N	0.913	18	45	RFLR	402	MLGLGLATQLVLHRTFGVLATRQSKPLHHGKVCELEQTCIVGRKRFLRVPRASTQRLHATVSSKAHASRLVAWNVYLVRERHVLLFVLALLSLVNVVVIHHEHVVVVVIVFLASLAEILVKRSVLLFLVLHAIFLLIVSIKPSSLVAGRSLVSCSFRLSLLLGISFSLSNFFIRRPGLLRRKWVVLSLEAKVLLKRRVSRCKHQLISRSKRRWSNRRLSVHIRVHLSTLHLSRGSSRDAAHLERADVRNVDQLVHGQRLATQVSVHLQLTDLFSLVILSLRTGHERGCRSQHVRTGFTPVNDLRRQRNQHARELTRNISHRHLGTLSEFRSEELVAELLQLILTLGRVLLQSLNDAHRSRQTLSTYSRDNAHSFFTKPAVCTVVHGQHEHHDVGHLGGV…
PHCA	ORF279_ADVJ01002449.1:69463:67487	Y	N	N	N	N	0.995	24	31	RSLR	658	MQTELYSMRVSGLLTLLATSAMAQDHTITFRSLREEDPALSASDSFVYDGTNSDIARQLYIRYKAGDISSTVSIKAPKEVNDRLDSLRITFSDLPELVQRAVLWDSGFGLAPNGDPVQIWPLNDYTMADLAVPKDDITGVNCTLLECAQPNDNPAFSSQYCSGTQILNVSRCVVDTFEDSGAADFLGVMWSTGGNSSMAPEIRLRDHSWTEPTTGISYNVFAVHTASSADDPTWNQCPTDGYSSLIVPCHRRNEFTDSEIAAMKKPSGSDWVTTWLKDEFSQENSGFDELLLIPILLVVLAALGMCWFCWKRTKMMKSERFSALEFDVVSPHYAVARDQALRPSHPSSCYGPSVSSHPDDYESAGSNQTFKILLHSQHLYGNRIAYDGLVFQSELSKGA…
PHCA	ORF28_ADVJ01005637.1:15196:15621	Y	Y	N	N	PITG_06087;PsG_138595	0.999	29	49	RSLRSTDSEDRAIAQLLSEDR	141	MAINPPELMRFFLVAALAAFAFASSCEAAVAEAPNAVQIDDNINAGFSRSLRSTDSEDRAIAQLLSEDRAVASVKVKYQSLYKAKITPNQAKVILGISDDMVELTKTTRSLQRFYTGYLSYYTLMEKRKKRKKELENQVKW
PHCA	ORF28_ADVJ01006494.1:1121:1645	Y	Y	Y	Y	PITG_07414	0.991	19	39	RFLRVASTLKEENDEER	174	MAGRLCVVMAITITLVAASVTTPSQSLLTERQENDTSGRFLRVASTLKEENDEERAAAPVEAVTSLIKNKNVANAAVEAVEKKYPLVIPGVTDLLIKARMKRWFWKRTLPTKVFKKLGLRGHSEDRLKNHPFRKFYAEYLEKWKDAQAHLNVDWGKAPAALPGTITTGNTVLKT
PHCA	ORF28_ADVJ01007925.1:7794:7324	N	Y	Y	N	PsG_133925	0.919	35	60	RFLREGLKDESDDLTSEER	156	MEFAPKSTRLSSTMRASIVILVAVIAVFTRSGLASASNTAQLQQTVPGATNKVENAEGGRFLREGLKDESDDLTSEERGIWGDLFKKAKPYLNGDIMYARLFKKSNSQLWRREITPDELKSMVIHLEKAGWSGEKLQKLKDKSHGYEKYFYTPIKD
PHCA	ORF281_ADVJ01003487.1:9816:9535	Y	N	N	N	N	0.949	28	50	RPLR	93	MVTMRTTHTTFMILTTNLATWIFLTWAATSSMNLSKCQCTCCLNKCENPRPLRGHLLSSWVSGKQSGWPYQANLLHVHLLEHPRQIRTVGSRK
PHCA	ORF285_ADVJ01005025.1:63841:63611	Y	N	N	N	N	0.999	30	41	RALR	76	MMSAPAAKALSLPVMMMAPMFLSASKAWAAPFSSSMRGLHRALRALGRCRVMMATLPRTSVRMLSYSADDMENQIN
PHCA	ORF29_ADVJ01000475.1:20824:21303	Y	Y	N	N	N	1	16	48	RHLRLAPHEDTSITDVLVERGLKVHDEER	159	MRLLFWTLLVGLATSGVQPIAALSKVADTSETSTLDHGQSTIIEGTARHLRLAPHEDTSITDVLVERGLKVHDEERGNFAAAAGWTANKAFNGLGKIVGHDNSNKLKTKVAEFFFSILRKKGKTAGDIFAHARKQTDPSQRAKFETVATMYQQYLTKVL
PHCA	ORF296_ADVJ01000256.1:62667:61630	Y	N	N	N	N	0.925	20	38	RWLR	345	MVDLQRTCAFLLLLQLIVAYQPNVLRKQRFDVGIAARRWLRKTRRNKKLREIKAQDEQDFKSLPALVEHQPSSSDALLGGLDKHDFGTFVSDDDQMLERRKAIEQREMRVFPLKYILPLVLSWLVVLIQSMLRGGHGAPSIIGITCNSTDYWLLTLLPLLILVAITLWVGHQLRLLNRLKVLCNYPFIEGDVHWIKRRIIIFPTLCTMAGVSAGLLGIGGGMVKGPIMLEMGILPGVQSATANFMILFTSSSTTLQFAINGQFPGELQYDYMAWFALMGCIGGLCGQKVVAYLVKKYRRESIMVYLLAVTIGLSALAMGIIGLKSTLRDIEKGVHLGFNGICDNE
PHCA	ORF3_ADVJ01000368.1:148:582	Y	N	N	N	N	0.973	25	42	RLLR	144	MKSFWSWWQANVCYSVLTSSLTTAITLCSADGRFSCHGWDCRLLRILGSLCLCSCKTFRPRWPTTWLQLLMTNSVIKWSSPSSPAETTLWGQCRRLRPVVQRVQAVVASTAGPGQWRPQVHALRRINGVVPVLQGLEGLVARCS
PHCA	ORF3_ADVJ01002477.1:2712:2969	Y	N	N	N	N	0.979	19	56	RYLR	85	MNQACVILGVLVEVICEAQPLTKLSRVRGNWPRANRRNLLRVSPDAILTHEATKHRYLRCAEYAFLQIRVQLRLSHHLEHLFQVS
PHCA	ORF3_ADVJ01002797.1:4122:4682	Y	N	N	N	N	0.992	26	52	RHLR	186	MSLLLSWRSRLSSLCLLSLNVSVLCLHGFDIVDFTRCRLRLWFFGHCCFSGRHLRFLSCNRSFLFVHWLNVNFNLRFLNCSLHFFHRLNFSFRVNLVRFSGLLDLRFLVNCIRLHPFRKWESGFQPVVKVFKHRLPFRIVEKRVEISVEHLKLLVTGRQSVVKDLRQFQTRDLVVRAHHHEHRQFA
PHCA	ORF3_ADVJ01003088.1:875:1291	Y	Y	Y	Y	N	1	24	51	RFLRSANIVDDSVDDIDSDDDIDNDDEER	138	MRPNLVVLAAVIALVSRCTAVSAASSTNQINLSESNQALDTLQNHAGDGNRFLRSANIVDDSVDDIDSDDDIDNDDEERGGKTWAQKFAKWHARGETADDVYKRFKLEPFVRYAYKHRQIGMLKENEYYRKWSITWPS
PHCA	ORF3_ADVJ01003633.1:1874:2245	Y	Y	Y	Y	PrG_97198;PrG_97340;PrG_97368;PrG_97370	1	22	41	RRLRVHKSSIDDVEER	123	MRLSFLLLTATFVLLSSGIVASPTTKDESIPSPNQVLSEGRRLRVHKSSIDDVEERGFNPEKFNRLMNERGYRSTRFSNWVNKNYTDRYVYNLLRVDSNPNYKRIFNYYQTYLENFAPRLISS
PHCA	ORF3_ADVJ01005463.1:4191:4574	Y	N	N	N	N	0.989	18	37	RCLR	127	MHLALDILLLFVSTSRAVLSPMGPLTDQTSRSRWVGRCLRFHFRTYSLTSSLTGLLSPSSLTASRFALWGVITLQLGLHGVEMLLALGPDDDQLVQRHIILLSVLVRHGNEALDIHPQHRREQVRDQ
PHCA	ORF3_ADVJ01006351.1:410:0	Y	Y	Y	Y	N	1	24	51	RLLRTAKIVDDSEDDIDSDDDIDRDEEER	137	MRLNLAVLAAVIALVSRCTAVSAASSTNQINLSNLNQALNTMPNHAGDGNRLLRTAKIVDDSEDDIDSDDDIDRDEEERGGKTWAEKFAKWHARGESADDVYQRFALEPVVRQAYKYGQIGRLDDNEYYRKWAAYSA
PHCA	ORF3_ADVJ01006737.1:134:1036	N	N	N	Y	PITG_04350;PITG_04353;PITG_05076;PITG_06030;PITG_07630;PITG_10116;PITG_10347;PITG_12761;PITG_13018;PITG_14685;PITG_15123;PITG_15125;PITG_15127;PITG_21984;PITG_22880;PrG_82367;PrG_82368;PrG_82371;PrG_82380;PrG_85684;PrG_85883;PrG_97261;PrG_97285;PrG_97293;PrG_97352;PsG_133876;PsG_136920;PsG_139045;PsG_140000;PsG_140904;PsG_145414	0.956	28	-	-	300	MEAMRLRDIECLAIAVFLLFVSSSALSTRSGSPPRKLLRLGDEERAITVLDDITASFLSPITRLNLRKWYNQEKSADEVLALLKLDDGVDGLLSRRNIKGLKKYISWLNAKNPDNPVTMVETLSKQYKDDLVAKMLELGKRSKSSRVKKLANTLQEEQYLVWNNKGQNPEQVFRLLRLDDADTLPLGSTVLDAWVGYLNKYKVWHPSTQTTTFEAFWKAYGDRRLASYLFGASTVPQTKVVAENMQKELFTFWFNKKIKPNHLFTKAFGIKPEQVTPTEEKIKALYDMFYWTQRRMINNK
PHCA	ORF3_ADVJ01006802.1:5499:6071	Y	N	N	N	N	0.917	21	35	RLLR	190	MGRLSGLVLGASRLSWSSFGGLSRGSFSGLSFSCRLLRGDWSWLRSRHRLNRDRFSCRLRLLSGSRLLLVSGSGRSGGLLLNWCLRSWSLCFRSFCFRRFGCRLNWGLRNTLGRSFSGGLRWELGNDGSFRSERRGRLGRGLRRHLSGLGAVTTEREPQHDDDGCKHHDDSGDGDDALTLLGVIGILLST
PHCA	ORF3_ADVJ01007336.1:4851:5066	Y	N	N	N	N	0.935	25	32	RRLR	71	MVSLLSRYGMNWLVLAFVPVDANAEMTFPKVRRLRLILLVSSVLLDRVSFSRSLPARSTKLIFPYRVTPWL
PHCA	ORF3_ADVJ01008051.1:1258:2880	N	N	N	N	PsG_130409	0.992	31	-	-	540	MRHATGNVLPVLPFVLALLLALGLPGASILDEADDTQLVSLQNTLTWPSLRFNFTLKRSSMTVHGQSFFSMLASPVDPVDEEKMLYNVFSSFTADKNIHNYTLVDGVGYYSSINMDNSTDFTDVKCLEPGFDHLPPINGIVSALNEATAVSTAPKGVECSSGKMFKVSVNDIDFALCFDGYSGFTMYGNDMEIAVDYLDKRLDILEPVKNEMPPKCEVLVNSSALTATGKAFLNGSPVPTDSRRLKADFDFTWGDNSPTCSCKSTPRPCIFIHGMGIKYELPENQDSFRYWGNLTGHAPCCTTMKYMVLDTVNNTWTNTTQQQKVCDRALAVSKTSTESSITDTIVVTHSMGNLLLAGALAAGMCKLDSSSTWVGIAAPMKGSKASDFIQESCAGNTNF…
PHCA	ORF3_ADVJ01008371.1:229:597	Y	N	N	N	N	0.977	27	42	RLLR	122	MRRWLGAPRARELGILGLGTARRARGAPRRRIQQEMVLVQLRLLRLDGQQQSQLRRRLGRWWPTWLLHRRAACQPPCRVSSHQSGGLLAEQERRRRLLARRRRRCCPCGGRGGRQKPREREP
PHCA	ORF3_ADVJ01009536.1:433:2	Y	Y	Y	N	N	1	20	38	RSLRGASKTKTEVDEDDSFDPEEEER	144	MRLSLLLVAAAVLVANSDAAPQSTSSLTKFSTDVAPVRSLRGASKTKTEVDEDDSFDPEEEERGIAMYGKLDKVDDILKQLNLADDSVIKKLLAKGKGGVEQLITTDKGVKTLVITSKKTGKKVTFTNIDIENIRKIESTPAIK
PHCA	ORF3_ADVJ01009907.1:1378:2085	Y	Y	N	Y	PITG_07533;PITG_07556;PITG_07558;PITG_07954;PITG_14054;PITG_15930;PITG_19998;PITG_21190;PITG_22922;PrG_76365;PrG_77944;PrG_77945;PrG_77948;PrG_82793;PrG_82794;PrG_82797;PrG_82803;PrG_83583;PrG_83587;PrG_83593;PrG_83943;PrG_84127;PrG_85835;PrG_86187;PrG_87086;PrG_87141;PrG_97202;PrG_97205;PrG_97206;PrG_97207;PrG_97208;PrG_97235;PrG_97245;PrG_97317;PrG_97366;PsG_133675;PsG_135176;PsG_135177;PsG_137…	0.999	24	49	RALRTDNGSEER	235	MHLGHLLFVTIVILLASSDGVMSTQNAGKKPIEDTVVGPSNSNGIKKTRALRTDNGSEERGFLSNLVKEAKVRWWLETGKSESQVKKAQLLDELSGKAFETNTKLFQKFATKAYANKLNKWLQDDATTYSVWKILKLENVSSKQLKSSPAYRTYVDYVNQFDELLQRKWGAYKLPEMVGSSKKEMMAKSSIWGEAKRYEAYVKMALDMEGVTGKALKEHKNYAYYNNFLEALKGN
PHCA	ORF30_ADVJ01002464.1:3016:2543	N	Y	N	N	PsG_140566;PsG_140567;PsG_140568	0.96	35	52	RLLRSNKYSVKEEDESEDSVDFGKRGFATNDEEDLEER	157	MSSLSQVTNDMRLSQVLVIAAASLLFASDTIAVATSNQAKISKMAQSSPNQRLLRSNKYSVKEEDESEDSVDFGKRGFATNDEEDLEERSPLSNAIVAKLDDIAAGWGTTYYKIAMGQSSVSEAKINALLAMRDAFISNNKKEKELARGMLMLANKS
PHCA	ORF30_ADVJ01004043.1:51699:52016	Y	N	N	N	N	0.951	21	32	RELR	105	MWARARTSRSPSSSTRRSWTCVPTTASSARARELRTCRTSTSRCVVCTDQMLTSSRTSTPSTVPISPTEFCRLWVTRCSSLLWPSTMLWSCLLAVTRCRSRSPRR
PHCA	ORF30_ADVJ01004127.1:12312:11956	Y	Y	Y	N	N	1	24	36	RLLRSDDYDEER	118	MRLASILLVSALLLCGSVFSTEGKQAHTVKNTDGKRLLRSDDYDEERGFNWPWLKKIKQLDETTAIKQLATDFADLKSLNREALDVFHLMREGGMSPKKATYISNLFAKYMENPRLYH
PHCA	ORF30_ADVJ01005206.1:5216:5608	Y	N	N	N	N	0.997	19	38	RALR	130	MALGVGWGAASMVTWVRSASFLRNSCRINSMSSSSVPRALRSFFALLALCLAFLASCRWAFAAALSALPPPLVFLAMGFRMLGCEIYKVRQVFGFGCETYNTVRFYRCLLYGARVYWYIDVCSINSCIYL
PHCA	ORF31_ADVJ01001284.1:16934:17371	N	N	N	N	PsG_159031	0.999	17	-	-	145	MVRAPVASLLFAAISAAMGPAQPALRGYFSAFREFADAATAVRPAVAVPLGLLRATRFRAHLVAAVLEAALVQFGALVTTGFGTLGTAAVTHAAATGDGEILTAFDLAWRRVCLSETSFTLWRGCTGRNAITGSYTGRLTARGCR
PHCA	ORF31_ADVJ01006767.1:747:247	Y	N	N	N	N	0.919	27	30	RFLR	166	MVFIAPKLTAEQALVIISCLLLAARGNRKRFLRTMHFLIASHCFRLRNPPARINTSNRFDNSIDDATARTRFNFTLPQLRLLATKMHLPEPVITTYYHLRKCLHLHLRLVPRCLHHCWNWCRIGALPPALPLLIGALRHPTPQCHYPWHAGAAFRYLDAPSSRPYG
PHCA	ORF316_ADVJ01000455.1:90878:90609	Y	N	N	N	N	0.979	23	54	RALR	89	MPSSSCFWRIASLIACSSSAFGDIYFMEDTPSPSTTRSAFCTEVGSNQVSTPRRALRLKRSPIVAGVKLPSAITSFALSIALSEMAKLS
PHCA	ORF318_ADVJ01001906.1:159554:159273	Y	N	N	N	N	0.958	30	41	RPLR	93	MVWNSRLLFSCHTCVSLCIFAVLVPMSWCSTPNIRIFTLQRPLRCCCLSQSTAPAACYLFMAGGSEPKVILNILDCLLSFLLQLRGKHPRPLQ
PHCA	ORF318_ADVJ01003281.1:16880:16581	Y	N	N	N	N	0.964	28	38	RLLR	99	MLALTRSAPQRHLACSGSVALVVVVAATPIDRGLLSLRLLRPLLQRLGPRQLKIRQESTHMLALERREQRRVVDGGLIDPRCELCGRPPLSSIRAATGA
PHCA	ORF319_ADVJ01000930.1:27858:27553	Y	N	N	N	N	0.921	26	47	RVLR	101	MRPPSSGRPHALLLLETTVTARCSGRGGRGRRRVAAWEQRVVLARRRVLRHGGRWLSGKWQICLVLLIPLASDWSMQKPDVVYWWKLSSSPVGGYPHVGFT
PHCA	ORF32_ADVJ01002309.1:16834:16535	Y	N	N	N	N	0.996	21	45	RHLR	99	MGGALACCVLNVVLCSYSRAVLIVLRSRLVHQKLQRRIGWITSSRHLRDFVRVSRSDLTGCFLSSPLTSSTTRPLTVHVLGRLYLLSRDSRMSLWSSST
PHCA	ORF32_ADVJ01004113.1:8951:9643	Y	Y	Y	Y	PITG_02918;PrG_80523	1	24	42	RFLRVESTIEAEDEER	230	MRLAYVVVVAVVALFASQDAVSAEADVQLGNTLNVNSESTTRFLRVESTIEAEDEERALPSSLTKISEKLKPVGDKVKPLTNKVAPLTEKLTDKTMAIAVRLKPIADTFTGKLKPIADKLMPILKPFAAKLKSAPVVQKIIEKFKTFAEKIKNYKVGGHTLSERYTMAKFENWFKQNKSPDDVKTLLKVGEGATVNTKNYDLSVQYNAFFQWATRDKEMKAKKAAAAATA
PHCA	ORF32_ADVJ01005430.1:2133:460	Y	Y	N	Y	PITG_04063;PITG_04388;PITG_05014;PITG_06246;PITG_10116;PITG_12458;PITG_13847;PITG_14673;PITG_14884;PITG_15032;PITG_15038;PITG_15039;PITG_15110;PITG_15114;PITG_15142;PITG_15152;PITG_15278;PITG_16195;PITG_16283;PITG_16705;PITG_16708;PITG_16726;PITG_19302;PITG_19307;PITG_21740;PITG_22722;PITG_23024;PITG_23035;PITG_23036;PrG_74231;PrG_74387;PrG_78008;PrG_78009;PrG_78010;PrG_78053;PrG_78054;PrG_78057;…	0.999	22	47	RLLRTKSVIDEER	557	MGLFYLVCVAILAFMAGDSTGDRVIVSDGFNQHRENAARASVVSTTRLLRTKSVIDEERVGGIPVSATDKLAKFLKPSKVTDKQLQEWLRNGKTAESVFYRMNLNNPSTKYLFEDLQFTRWLKYADDLSASGKGASAISVLSAKYGDEILYLMIDRAMQEQSKALGIRLQADQLAHWVKVRKDPDEVFKLYDLNYAGRGILSNSQFNAWTKYVDDLSAKNEGAFVSIIPTLRKYYSDDNLIKIALAAKEVDETEAMGMKLEDAFVQFWIHRKETPDNVLVDLGLKKSTKTLLKNPLLNILTKYTEAYNVNYPSMRTTVIETLTRTFSDEVMAKTFLAGRTEYTTKKIAKQFQTDQLEMWLSSGQSVDDVYKLLSLPPRNSLVDFGNQKLFDTWLTFMNA…
PHCA	ORF32_ADVJ01006746.1:44835:46301	Y	Y	N	Y	PITG_04350;PITG_04353;PITG_05014;PITG_05076;PITG_05095;PITG_05096;PITG_05133;PITG_06246;PITG_06375;PITG_06478;PITG_08074;PITG_09109;PITG_10116;PITG_10339;PITG_10341;PITG_10347;PITG_12458;PITG_12731;PITG_12761;PITG_12791;PITG_13847;PITG_14673;PITG_14685;PITG_14884;PITG_15032;PITG_15037;PITG_15038;PITG_15039;PITG_15105;PITG_15110;PITG_15114;PITG_15123;PITG_15125;PITG_15127;PITG_15142;PITG_15152;PIT…	0.996	31	48	RLLRDEREER	488	MKKVALLGAAMHLQIALFLVVVSLLVNVEAVPAKAQSDSVVSFRHIGRLLRDEREERGVSANAVETITDAVESKINTAQLKSWLESGESADDVFKLLKLDSAADKVLGHAKLDEWIEYMKLFNGQKGSKKTTLIKTLTAHFEDDGVARMIQKALQVDSTAKMAKRLQFEQIQRWLGHEKTPEEVLTLLKLDINRYDLFEKPELLTWVKYLDDWNKMYPDRQTTLFARISPLLEEGILANLLIKAKSVASTEKIALRIQAEQTASWLKAEKTPDDLFTLLRLNRAEDSPLLENPIFDAWVKYADDFREMYPKVSFDPIATISEHYTAAQVATMIVEASKSPSTSSIAHRLNTEQFRDWLNTRQSPVRVFKLLKLDEAGDKLFQSPVITTWLNYATFYNTK…
PHCA	ORF320_ADVJ01002878.1:16937:16554	Y	N	N	N	N	0.991	21	37	RCLR	127	MYALTYRLLLSLACLQKADALMQRMARQRVLSHTDIRCLRRSHVMLERNLTRHMENDFEHLALLPYFVTKQSSMMKHTQELKHVPDFFNWRDLPNFPKKVRRLSKEDKVARLRAITESLQSRQKSEQ
PHCA	ORF33_ADVJ01001284.1:18782:19045	N	N	N	N	PsG_159031	0.96	37	-	-	87	MRPAVAVPLGLLRATRFRAHLVAAVLEAALVQFGALVTTGFGTLGTATVTHTAATGDGEILTAFDLARRCVRLARVRLNSSDLGRHE
PHCA	ORF33_ADVJ01002308.1:7993:8220	Y	N	N	N	N	0.998	16	37	RILR	75	MPLIMWTLLVTASWASTTLNSRLYRKMWLRFLRTKSRILRRSGKLFFALQFNENCRLMSVLQSGSAEDAPVLLAI
PHCA	ORF33_ADVJ01006315.1:8780:9076	Y	N	N	N	N	0.957	20	41	RVLR	98	MHRRNLHLVVFLQLDQVAGTQYCPTRHLRTRQHQLFHFQLRVLRLHHDEHLALTQQHQARSLQLWRWKPQVPFVHCLLPVEAPLVQFLQFLVPLMLSH
PHCA	ORF338_ADVJ01005197.1:117206:116712	Y	Y	N	Y	PITG_13093;PrG_86463	1	24	48	RVLRGEAESDPESEER	164	MRSSFVLLVAVVALLFRIDAASGSSMKLRSGQNLIPSTETRETEQIGRVLRGEAESDPESEERGITDLAKLLGTKSKTMFDNNALATIVRLKSQFATADDAVQAFMTRNINPDAVYKWLKLYKANNQVVKKTGDAAPEYLLWIRYAKEYKDAHPKWVSKLPKGA
PHCA	ORF34_ADVJ01003090.1:320:757	Y	Y	Y	Y	N	1	24	51	RFLRSANIVDDRVDDIDSDDAIDNDDEER	145	MRPNLVVLAAVIALVSRCTAVSAASSTNQINLSESNQALDTLQNHAGDGNRFLRSANIVDDRVDDIDSDDAIDNDDEERGEKNWPKKFAEWHADGKTAEDIYKKYALSHVMRYAYRTGSIQWLKKNEYYRKWAAYSAYRKDRGFD
PHCA	ORF34_ADVJ01003430.1:18127:18375	Y	N	N	N	N	0.905	18	51	RLLR	82	MLLLLPGWSSLLRAIVSVHGFAKLVLDHQRLVCHRRVDHFQRFLSSDACCRLLRFLPSDCCRHHHVQYRRFWPSQFLKPRDP
PHCA	ORF34_ADVJ01004126.1:1105:1449	Y	Y	N	N	PrG_80530;PrG_80531;PrG_80533;PsG_136280	1	23	51	RRLRTPESPKDGEER	114	MRLVSLFLVIIATLVATGNTLAVEHTEGKITSSDTLLQPTATFNPDTVQTRRLRTPESPKDGEERRLVNLDIAIKDAVHEVRKLTKWKLQFAVWKEIGKKPQKLIQEWGMKYHM
PHCA	ORF34_ADVJ01006615.1:10037:10294	Y	N	N	N	N	0.97	20	35	RVLR	85	MFPSLALLSGVVHWRVIRALGCQLTRGRLAFRRRRVLRAGSHSTVVFAASALRDLLELRTTADRETSFSCSTSRRRRERGEGSGG
PHCA	ORF34_ADVJ01006790.1:532:2	Y	N	N	N	N	0.919	27	30	RFLR	177	MVFIAPKLTAEQALVIISCLLLAARGNRKRFLRTMHFLIASHCFRLRNPPARINTSNRFDNSIDDATARTRFNFTLPQLRLLATKMHLPEPVITTPERDAVPTVEALAMLCRRLKEPSMLYTVANEFGRSPGAYTRVCRHLADTLYNKYKALLYFNHEIVAARIESYCDAIRAKGSP
PHCA	ORF34_ADVJ01006916.1:14143:14490	Y	N	N	N	PrG_75380;PsG_139250	0.998	30	38	RLLR	115	MAGPNFRFVSVLLLLVAVACSCSFESTSAEAPVAADARLLREQVEESTSHSSSFSGSSSGSGFNASTINTEESATESTESKHEGPTLMSFVGPAIAGVLAIVLIGAVVTFKNRMG
PHCA	ORF35_ADVJ01000432.1:14783:15301	Y	Y	Y	N	PITG_04331;PrG_74393	0.999	23	43	RFLRAQAQVDEER	172	MRISTLSLLLATVAVVLSSCLASKGEDPSQSIANVDNIRGAGRFLRAQAQVDEERVNLKLSPESEKWLAGLAGKSAAELEKAAQAPKNVNPEKLLAMMKANAEEHFMNLAKSGVTPKIMRKEYNIKRMRKVLSKDALMRNANYQEYERFKEFWNKLPKKLKREFLAKAASLH
PHCA	ORF35_ADVJ01000623.1:65970:66254	Y	N	N	N	N	0.982	23	44	RVLR	94	MSFCALLLLFVVVLFFLLFCSPTTHIVHKILRNLFSMLQILIQRVLRLVCALLGSFKSWNDVPEEIIIEQRHNLRDGLVIVTLKISLASSTLQL
PHCA	ORF35_ADVJ01002900.1:14152:13904	Y	N	N	N	N	0.996	24	53	RGLR	82	MWLTTCCTALHLLLLQLKAIIQARPQRTEHICHFLACVIDATRRPSSQRHWLRGLRQVRALELLRAPPGASPAPLLGRVRGR
PHCA	ORF357_ADVJ01001256.1:66682:65888	N	N	N	N	PITG_05841;PITG_05846;PITG_06308;PITG_11952;PITG_15679;PITG_15732;PrG_73724;PsG_159073	0.949	47	-	-	264	MLSRNCSLIATTRSTVTLQFAHKTTNLFKSTMRVLLLVALAVFASSSVNTGVAGIQTKRSLRQYDFKSLTVADSKEEERNFVDKVDDIARVTDDFVTKVKIPTNMNAAVEKVTTMADDIAAVAKTVAKTYPEGLSKGTLAQIKEVEQLRLKDIATYTKKTGDGMRRKISPFPGMKIAPKKYLESHVGRNMQLYGDDGSRLMSSAVVSRSAKDGGGDVLLISSSNPQKNDWLLPKGGWDKGEDIQSAALREVVEEGGVCFFILYM
PHCA	ORF36_ADVJ01005328.1:21377:20331	Y	Y	N	Y	PITG_01907;PITG_04055;PITG_06478;PITG_13119;PITG_13125;PITG_15763;PITG_15764;PITG_23061;PsG_159175	1	22	46	RLLRTSHEEENDER	348	MTMRALCFIFSVLLLLLEIDASSVFNSGAAVTHPHLELTQVTTPTRLLRTSHEEENDERAGASVLDGIVAKAMQLINKNPEDVFKKLKLANTNLQNNAVFEQWLQYVYKFRAAKGEDKFNNHRLFNLLRKSQNHPDDLVPLFQSLTHVQGMEDLARTMQLKLFESGYQSTRNLMNKAWLQGLDTPDDVFHILLLEKNALESQQRLPQWLKFAEMYKTQNKISSWENELSLLLKTPHEKETQFGLLFQSLKKTEGMETIAAKMEAQLFTRWIKTDTMTPDKVGVVLASPTNTNWKRIFEFLPVTEPRHVLLESYTVAYAASRGGKVLKSVEKLFANNQPVAALERAIKV
PHCA	ORF36_ADVJ01006746.1:4588:6021	N	Y	N	Y	PITG_04052;PITG_04063;PITG_04350;PITG_04353;PITG_05014;PITG_05072;PITG_05074;PITG_05076;PITG_05096;PITG_06246;PITG_06375;PITG_09109;PITG_09732;PITG_10116;PITG_10341;PITG_10347;PITG_12458;PITG_12731;PITG_12761;PITG_12791;PITG_13018;PITG_13847;PITG_14685;PITG_14884;PITG_15032;PITG_15038;PITG_15039;PITG_15105;PITG_15110;PITG_15114;PITG_15123;PITG_15125;PITG_15127;PITG_15142;PITG_15152;PITG_15278;PIT…	1	23	28	RLLRDGNSPREEER	477	MRFPFLLLLLVTFLLVNGKADSQSTELRLLRDGNSPREEERALPPPPKVSLFADWLKATGLKVSDKVRARYWLWRKQSAEDVFRLLKLDGGLEKLLGSRKFNTWTSFVNIYNKKNPNEKVTMDGILSKTYGDLELAKALEVAMGSMVKSERKMGTTLSLQQREGWQAAGKTADDVFILLKLDKVGADLFTTPQLNSWYKYVSMQADSKSLMASVLRNHYSDETLSKIFREAKPEIKRMRIIRVQLETAVAKSKPKQILSPEEYFKMLKLDDGVDKFLASSNLDTWIKYVARYNTKNPGQDVSTIKILTKFYGDEELAKVLEAGKKMATTEKVATELQSAQFNQWLSLYSTDDVFRLLKLDNDLDSLLTNPNLITWITYLGQFNANNPGKGTTMIKTFTK…
PHCA	ORF37_ADVJ01000929.1:13483:12740	Y	Y	N	N	PITG_09586;PITG_09622	1	22	33	RSLRLAKKSDTSNEKEDER	247	MRPYFLLLVAVLLAISNQLRPADQSIGPLKTRRSLRLAKKSDTSNEKEDERLGLSSLKTEIKKVPLKVKLAWWQHFVGKPSEYVKKKLGANHPLYLKYRHTREGLEMWSWLAEAIRHTKSGKGKGLMAWSHCMNLDQIARQIKKPEGTEPFRVYKRYAKEFDGHRLSSDTYFIDESASVAGRYARAHIWAESKVDKEYVLEFLGLLYMKPIYVKHNPYYQYCSASSSVLVNAMVIKVFVEVHGRVEA
PHCA	ORF37_ADVJ01002709.1:12493:12768	Y	N	N	N	N	0.977	25	52	RALR	91	MPLHPLGASCVAAIVFLYLSRSSSKSFPPWRGSLNIFLCILILSQIPDRFQRALRMPISAYDGKNIRIPPGIICAYCNSRYPIESWYLKLC
PHCA	ORF37_ADVJ01006449.1:24961:25317	N	Y	Y	N	N	1	20	28	RNLRLSTTNDNEER	118	MRFGFFLLAAIALFGLCESTVLNTQQKRNLRLSTTNDNEERAIGNISKVDDVADDASKNFAFMINMFKEWDELSQAQIIARMFKQTTPDEFAAMWIMYKVYQKLGADDLIKTLKAKAK
PHCA	ORF371_ADVJ01005197.1:56399:55998	Y	Y	Y	N	PITG_12851	1	23	45	RALRTYKADFEDDDDDDDDDEEER	133	MRLAHLFVVLAATFLVSSGALAATNTDSVIKTDSYVKGSKPATHRALRTYKADFEDDDDDDDDDEEERGIKDIPLERLQSLGRKVGVSADDVLSDAAGVMRTMSESQIKQWTKGLNKLKQLYKKAKSPRISDY
PHCA	ORF378_ADVJ01000572.1:37356:36142	Y	N	N	N	N	0.94	23	45	RFLR	404	MTYDVLWLVAYSLLWIALRLSLEEELKTERHAKYVELVGDVRLLRFLRGYKMNVAVAATKYREMLALRQKLKLDDIRDDIVSNNMVPDEFPHFHKIIPHLPFLDTYDIFSARDGHVFYFEMTGYADLQKLLTDVTEDEWQTFFLYSMEYRAMKLDQLSRQNETLVQTIMVRDLSGFSFARFNPKLLKRLKPLVSIASKCYPESMHRVLVLHAPWVFDKVWSAVKPMLQETQLHKVFMEGNSLDRLLELAGSRDKLPKLLGGRSTTHAIPQTGFLGRNAFLLLCEDGATQADIKAGGTLQLPFRMNANDTLCWEYVLKERDIVFAVKFRTQGVGGAEENDKVAPEKVSSGSPISSSFTATEDGTVVLSWDNSFSWTRGKTVAYKAKVVKSTHDFSSLDIS…
PHCA	ORF386_ADVJ01004945.1:122291:122515	Y	N	N	N	N	0.905	16	36	RFLR	74	MLALVATCTLQTLLQIPSHPSLSEQQVAVQLPLLRRFLRLLVAVGGSQSPLRWQWAPAPRITSISLFETCRVPS
PHCA	ORF39_ADVJ01002049.1:29398:29796	Y	Y	Y	N	PrG_82658	0.99	24	48	RFLRRRENYDDEEAATEER	132	MRIGYVTLLATTAILASFGNVSGDTDLDHTQVAKVASLDAVLPINTNRFLRRRENYDDEEAATEERSAFEALAAKLDKSVLPAFLKIANVKDSERAFHILQQYPISLEKRLDILALHGLSKSDRKKVLLLIQ
PHCA	ORF399_ADVJ01000256.1:5420:4692	Y	N	N	N	N	0.933	27	30	RFLR	242	MVFIAPKLTAEQALVIISCLLLAARGKRKRFLRTMHFLIASHCFRLRNPPARINTSNRFDPSIDDATARTRFNFTLPQLRLLATKMHLPKPVITTPERDAVPTIEALAMLCRRLKEPSMLYTVANEFGRSPGAYTRVCRHLADTLYNKYKALLYFNHGIVAARIESYCDAIRAKGSPLARCWGFVDAGVLWIKARTQRWALLVSHEASHFIADVCNLVKAFHYTVRCTFRGFPRLDRVNSAQ
PHCA	ORF4_ADVJ01001425.1:2760:3374	N	N	N	Y	PITG_05096;PITG_17871;PITG_22879;PrG_74367;PrG_85709;PsG_159019	0.995	28	-	-	204	MTGKLHFVVLWLVLSSLLLMTTIDAAAESTTAIQDKSSLRSEPTVAIDESDQDRAMSNWKKLSSFLNIGSTKADKLFSKHVGKTTSNLFDTNAFGAWFVAVKMAYKKNPAKANVDMISSLTVRYGDEGLAKMLATTSDDTIIREMKAIQLNNWQQDKRSVENVYKLLKLDKEQDKLLENPLMATWLAYATKLDNEIRTLLSSRH
PHCA	ORF4_ADVJ01001756.1:2477:3115	N	N	Y	N	PrG_76339	0.954	55	-	-	212	MLSKTAIYPTNSAFFNAALKSPTPKQLRNFPSPRMRFSHVLLLATAALISSCNATAIVPGEGQVTTSADVAVPVRALETRNGKRSLRYYDAEEEDETDKYDQKNGKYDDDEEERVMTAAQIAKWTAKAGEWVEQGKTPAYIKDKLTAFNGVMSDKNKEKYRLFLATWGRAHPNELGRRYLRPEAESSPRSFRKLIVFISNHHLLDVLFCVTR
PHCA	ORF4_ADVJ01001926.1:1002:439	N	Y	Y	N	N	0.945	37	63	RFLRARPVDDYPVKDERDEDDSDDEKDEER	187	MQFALQVIPTAPSPRPLQDTMRLSVILLVVAAFAVALNPTAAASDANTVVAAPNVHESIATGRFLRARPVDDYPVKDERDEDDSDDEKDEERMFSFFQEKATALSAFKKLVSQSGDDLVEAVSGLSKGEFQALFNQGKAHMAKMVPGFYPGMSLGEFGTVVRAAGLSDDMENALMVGYGKYLAHLMD
PHCA	ORF4_ADVJ01004158.1:1309:1629	N	Y	N	N	N	0.99	39	47	RPLRPSGCATSEGRSTIVSASSITSSPIAGRDER	106	MRFVLLGFIPTSSTPCHSEPYVPSRSLFSAISFLLVDSTLVFRTSRRPLRPSGCATSEGRSTIVSASSITSSPIAGRDERSSCSSFSVRNSVTFAKKASSSIPRNR
PHCA	ORF4_ADVJ01005783.1:671:447	Y	N	N	N	N	0.986	31	31	RSLR	74	MLESLSASVLDSSLELLLLLLSLLLPSCSHRSLREVSSLELWSPSDGFGSGDARRDRDLCSRRCPRRLRWFASS
PHCA	ORF4_ADVJ01006088.1:1135:1488	Y	N	N	N	N	0.992	21	51	RSLR	117	MLWVTAALLVQALGLQVMVGFVRPHHFRNVLHDKSVQSRPETGRDVRSSLRSLRSISTEDSDLLLQSSHHGALRLLERRNTTMQGTIAMVIALTIRREVSAPSAAVARRDWVGPLDS
PHCA	ORF4_ADVJ01006436.1:591:118	Y	Y	N	Y	PITG_07634;PITG_16283;PITG_16708;PsG_159129	0.993	23	36	RTLRTRSLGDNSEEER	157	MRLHYLLIVSVVVLIFTTVSTANVSFQTAHGTDVSRTLRTRSLGDNSEEERAAGGAISVSTSEKLASLFATSKVTDEQLQKWLSKGKSADDVFYRMKLAKPHTSIFNDPQFSKWVQYADDLSATASGKGTCHVFRRVETRSCCYQVKSRMRLKKELS
PHCA	ORF4_ADVJ01006437.1:572:0	Y	N	N	Y	PITG_04388;PITG_07634;PITG_09109;PITG_14673;PITG_16283;PITG_16705;PITG_16708;PITG_16726;PITG_23024;PrG_78057;PrG_78630;PrG_82382;PrG_85060;PrG_85942;PrG_86199;PrG_86297;PrG_97209;PrG_97290;PrG_97292;PrG_97295;PrG_97353;PrG_97362;PrG_97369;PrG_97375;PsG_135162;PsG_159019;PsG_159129	0.992	23	36	RTLR	191	MRLHYLLIVSVVVLLFVTVSTANVSVQTAHDTDVSRTLRTRSLGDSGEKERAGAGTVSTSEKFATLFKSSKVTDDQLRKWLSKGKSADDVFYRMKLAKTHRWIFNDPQFSKWVQYADDLSATASGKGTSAISTLTTQYGDDELYIMLRAAKRYASSEELASKLQTDQLKRWIAIGKDPDEVYKLYDLQHKG
PHCA	ORF4_ADVJ01006741.1:2096:2659	Y	Y	N	Y	N	1	20	42	RSLRIEKETKEER	187	MRLNLLLFAIVALITSINASAIQSSALKQDSLSSVRKMGTTRSLRIEKETKEERAVSDFLTKIKNLVKSKKVPKVVPTNVDPKLTKVASIKVPTELSTVATMPTQSSSVQSKLNKLVKSNANTEQAFSTLKLGSPTTKLFDADALPLFVRFLEKSSVPGAKNIYKNGVETLLTHFPEKRLITIVTRG
PHCA	ORF4_ADVJ01007217.1:733:518	Y	N	N	N	N	0.992	30	41	RTLR	71	MKDVVPTLVLLSLRAVMLMLTLCPSFARTVLLCSWVCRRTRTLRLRSSDLCSTPTVSSDRTWATVRTLSRL
PHCA	ORF4_ADVJ01007221.1:703:488	Y	N	N	N	N	0.979	30	41	RTLR	71	MKDVVPMLVLLSLRAVMLMLTLCPSFAHTVLLCLWVCRRTRTLRPRSSDLCSTPTVSSDRTWATVRTLSRL
PHCA	ORF4_ADVJ01007223.1:223:8	Y	N	N	N	N	0.979	30	41	RTLR	71	MKDVVPMLVLLSLRAVMLMLTLCPSFAHTVLLCLWVCRRTRTLRPRSSDLCSTPTVSSDRTWATVRTLSRL
PHCA	ORF4_ADVJ01007744.1:2776:2486	Y	N	N	N	N	0.977	28	45	RALR	96	MISFRCVAGRSLLQILVVLGFCGGIRALLGEMARLTASVTLGRDRALRTVVVFCTTSDDFHSVVLRAARCFKYSSFLAFAVVSGHYLAKWPGLRQA
PHCA	ORF4_ADVJ01008718.1:596:339	Y	N	N	N	N	0.979	19	56	RYLR	85	MNQACVILGVLVEVICEAQPLTKLSRVRGNWPRTNRRNLLRVSPDAILTHKATKHRYLRCAENAFLQVCVQLRLSHHLEHLFQVS
PHCA	ORF4_ADVJ01010528.1:343:2	N	N	N	N	PITG_04074	0.999	25	-	-	114	MTKLNVILSFAAVALAITFDGANAASLRSDDRLLSSFDTSDSTDGERFLSDVEGSESSESLDGERFLMEMEGSDVDEGSESTDGVRFLEVEGSTDDEGSDSLAGDRFLQEVTGR
PHCA	ORF40_ADVJ01005024.1:16418:16900	Y	N	N	N	N	0.994	26	45	RCLR	160	MYCNIGLLSTFLCFAVQLLAPTCRSSRCSPSLSSFRRHFPPCCRRCLRSAVTFRRAAARFSPSNTATTAPSPASTQPLVASPSLVPDRRPPSPDSRSTPLLADSGLSVSLFVPLTPHAITVDTPLRSSLPSLELLPVNVAPCASFGGTASCPEIVATPSN
PHCA	ORF40_ADVJ01005759.1:18919:19143	Y	N	N	N	N	0.9	16	30	RFLR	74	MTHRLLLGYLGTVYAVVCGRDWNIIGIARRFLRWTLHCCSRLWIANQHFIQDGLDRCMYMQFELFFFRYWLFIV
PHCA	ORF406_ADVJ01007246.1:10120:9662	Y	Y	N	N	N	0.998	24	44	RELRGDLNTDEATEER	152	MSSMRICFVLLLTVAALVTAVSGSSVNLRDSQRIDVVQDKTSSRELRGDLNTDEATEERASFDFVKKLVAKLKGDPLESFAKRQTKYIFSDDIFDEMLKKFPDPDALYTTLKLHVIKNRSNKYGVTTARHKLHQNFLTSYIDKFPNWRSKLN
PHCA	ORF407_ADVJ01000623.1:736:2	Y	N	N	N	N	0.919	27	30	RFLR	245	MVFIAPKLTAEQALVIISCLLLAARGNRKRFLRTMHFLIASHCFRLRNPPARINTSNRFDNSIDDATARTRFNFTLPQLRLLATKMHLPEPVITTPERDAVPTVEALAMLCRRLKEPSMLYTVANEFGRSPGAYTRVCRHLADTLYNKYKALLYFNHEIVAARIESYCDAIRAKGSPLARCWGFVDGTKEYVSRPSARRNPTSPYENLQRSLYNGHPRRHCFNWQAVTAPDGIIVSIFGPVEGRR
PHCA	ORF41_ADVJ01001411.1:32446:32658	Y	N	N	N	N	1	22	49	RYLR	70	MNPPRAALAAVLLSLAAPVSALPELLRRRAHLRRVALRLFHLLRRLPLRYLRLWTPARSGTSLALPLGTW
PHCA	ORF41_ADVJ01003165.1:31702:32103	Y	N	N	N	N	0.922	22	51	RRLR	133	MGLQCLTGLVFCGRLPVLCPAIALTDTTLSPRMKSCFTYSRWVPPTPASTRRLRRLSAAENTESLATRLPSRNSRSNLSCVLSGTNSWVTSSRTKFMCLSNAFRNPEHVPRTLLIRRMTTNTRIRSTKQRRRT
PHCA	ORF41_ADVJ01005649.1:12665:12402	Y	N	N	N	N	0.999	18	32	RFLR	87	MLCLITLWGSLWALVSSECSCFARVSWCRSLRFLRTGNGATIWRSTRIRSRVSCTNISPVSIHRKPGYYSRATACRMSILHGTCSFW
PHCA	ORF41_ADVJ01005957.1:13144:13434	Y	N	N	N	N	0.936	25	40	RLLR	96	MKTTMLIHATTICHWVWLVQLANGFATFVTMEMKTLTITRLLRRATAKETRNTCTWIASSAGITIWMRTERTRTRRCVPSPIQMAWTCAVSARRPT
PHCA	ORF41_ADVJ01007925.1:8959:8495	N	Y	Y	N	N	0.976	37	60	RFLREGLKDESDDLTSEER	154	MEFAPKSTRLSSTMRASIVILVAAIAVFTSSGLASASNPVQLQQTVPGATNKVENAEGGRFLREGLKDESDDLTSEERGIWGDLTKKAKRAVKGEYLLARLFKKSYQQLEYRDVTPEYLWRAANTLEHARWPAEKMKEFRGIVKGYTHYYMYGL
PHCA	ORF416_ADVJ01004462.1:65780:65547	Y	N	N	N	N	0.966	17	45	RSLR	77	MRRLLLLLQPLLLLPLQEEKELLLDHRRLRLWKFCASSRLSSSLRSLRFRCQLPLRNARTSWSAASQARTSRALMGT
PHCA	ORF417_ADVJ01006904.1:46128:45535	N	Y	Y	Y	PITG_15287;PrG_78400;PsG_129601	0.931	37	44	RLLRTSTSTKTSTSETEER	197	MLSLSNIRIDTVLMRWSAVIYIALLALIEALDVVVAVNPTHDERLLRTSTSTKTSTSETEERAIDAAMIARLNDEWQAAVMRAAYAHWFEGGKTKADVRLIMSLPPTGEAVGYANWPKYLKYLEFLKEKEVEAANIAAVTAYKWRRVYKDWFFGQKTFAEVREILKLPLKGEHVDHVNWEIFQNYLTFYKEFSKLFT
PHCA	ORF42_ADVJ01001424.1:686:144	N	N	N	N	PITG_09213;PITG_17063;PITG_18510;PITG_22804	0.921	46	-	-	180	MSRYSQNPFTLKFALTADSPSTVTMRLLLWTLLVILVTILSSCDAASVNENKSLQRKLYTKVASHALAADDGFEHDKRALRGASNGVTEARAATVSTKFGSRLMAFFRSIKDKYLAWELKILVPGFEKMAKKGTTYTQVREDFRTRLNWSGLWGTPSGFKRYAKLYRTWLEKNHYSQLAV
PHCA	ORF432_ADVJ01001256.1:126054:125023	N	Y	N	N	PITG_05841;PITG_05846;PITG_06308;PITG_11952;PITG_15679;PITG_15732;PrG_73724	0.981	30	61	RTLRRYDPSEFDSEEAVDSDEEADPVEVADSDEEVVSEGEER	343	MLVTFESASRIPDAMRVLSLVTLLAFVSAQLIAANADQTGIAAVDSNTALLPRVLGVESKRTLRRYDPSEFDSEEAVDSDEEADPVEVADSDEEVVSEGEERVGIPGMEKVASKATKADDMVPNAAKGAMKWKILVQKNMGQLVETAKLVKKLKVGSFYSNVELEKMSLSALRQLDDIQQLQKADIKSNVFGTKATANGMRRKMTRTENMKLPPEQFLVSHVGRGAQRLGENGQRLLSAAVISKGDDINSKVLLISSSDTKKGDFLLPKGGWDHGETIEKAVLREVIEEGGVNGQLLHKLGEYPFKKGATAYAYMMKASTVYDDWAESIRYRIWVRTEMLWKY
PHCA	ORF45_ADVJ01001092.1:19949:18402	N	N	N	N	PsG_130409	1	20	-	-	515	MSAFLWVVALLALVVQSSTGHRRLEGDNHWPSLRFHFSIKRSSMLIHGHSDFSILANPRVSSDDSSMLYDTFSTFTEDSNVYNFTFVDGVSYISSNSYAKCSEWDKLPSINAIVSALSTVSAVSTLQTSSGNAIQCSGDRFKASVNGVSFALCSSRSSGFSLYGDDMDITVKYADSLEDIRPPVGDLTEECGALDSLFTVSTTGKSLLTGQPIPSNSSRTLKADFSLPGSHSCSCKSTPRPCIFIHGQGVKMEMPENQDSFPTKYWGNMTDHAPCCTSIKYAVLNTVNHSWTENSQLQKVCDRALAVSSTSVQSRISDTIIITHSMGALMLGGAIASGKCSLAPSTTWISTGAPMRGSMGSDYLQGSCQGETNLIVEKLANVTGRCPVSPAIRSLAYEG…
PHCA	ORF45_ADVJ01002308.1:23005:23283	N	Y	N	N	N	0.979	20	25	RTLRGAMADNSELDQLEGSGSNNSILWVNASKPEER	92	MQTIRAIVTALTLATIVAGDEGATRTLRGAMADNSELDQLEGSGSNNSILWVNASKPEERRPIRPNYHHGHQQLVCQINFPKNCWYVDIFDQ
PHCA	ORF45_ADVJ01002879.1:17678:17439	Y	N	N	N	N	0.989	24	51	RVLR	79	MWIESAHSAHANVLLFVISNALSALSTSSAVAWSTERAVSRQGMHLGIFARVLRVGGAASSRLQIRSVHTRRQRVLVGY
PHCA	ORF454_ADVJ01005348.1:120174:119935	Y	N	N	N	N	0.917	31	43	RGLR	79	MIPPGPSSSSESLFEGFLLLALLCSRGVNRQCRLSSRRANSCRGLRVCRARVNLSFANSFNASLLATFFFGLLLPVPPP
PHCA	ORF46_ADVJ01000209.1:12121:12567	Y	N	N	N	N	0.976	20	49	RSLR	148	MLHLLAQTLLTVFLHHIDGVFHQITNDLVHVSAVEAHFSELGGLHLDKRSLRKLSQTTRNLRLAATRRANHQDVLGTHFLTQIVRDLHTTPAIAQCNGHRALRVSLPHNVLVELLHDLARLQFAANIVFIFFLGGSFLHLNGDCNIFL
PHCA	ORF46_ADVJ01001454.1:14126:14896	Y	N	N	N	N	0.996	22	54	RRLR	256	MCCTWTRSRWLRSWRLRRTRAWSSWLWSWRLRRARTRRGRLRSRRLRSAWAWSRRLRRTRAWGSWLWSWRLRRTRARRGRLRSRRLRSAWAWSRRLRRTRAWGSWLWSWRLRRARTRRGRLRSRRLRSAWAWSRRLWCSWLCCARTGCGRLWCCRLSRVWIRRRWSSLWTRCCRGRRCGLWSRRWSRFRTRSRWHWRSWCWRSWYWCCWFRCRWHRCSWLRCRWRCGSWFRRRGCRRWSCCSWSRRRWRCRWRFSR
PHCA	ORF46_ADVJ01004643.1:29584:30477	Y	Y	N	N	N	1	24	34	RRLRLAVDVQEER	297	MRLSFFLTLLVAFIASCISLSSAANAPTTSNGIRRLRLAVDVQEERGIADALSGAITSVKAKFTTNSGKLVEGLKTTAQLSDDQAAKMAKILTNPEKARAAFLVSDDEVARMSTIVKKANAEAGVVDDDVAALAKVLAAAQKSTKATDDQVVAIAKIMANAKKAKATAKAADDEVRKVSEMFKVATGRASGAAKFTDDEVAKLSKALVEAQKGAALTDNQVAKLVKMLTEAKHVTSLSNKQVTKLAKELVPVATKDKKSWSTMKKVVVGTLGVTAGAAVIYAVVKLTSGPSTSSAAA
PHCA	ORF461_ADVJ01003110.1:8728:8303	Y	Y	N	Y	N	1	24	51	RFLRSANMVDDSVDDIDSGDAIDDEER	141	MRLSLVVLAAVIALVSRCTAVSAASSSNQINLSESNQVLDTMQDHAGDVNRFLRSANMVDDSVDDIDSGDAIDDEERGGKTLTFAWWNALGKTADDIYKKYNLKPLVRDAYKYNQVGELKNNKNYQKWAAYSAYLKDRGLN
PHCA	ORF463_ADVJ01003110.1:4090:3662	Y	Y	Y	Y	N	1	21	55	RFLRRAKTVDGSDDDIDSDDEERGGKTWDEK	142	MRLNLVVLATVITLVSRCTAASAASSTNQTNLSKLDQALGYQVGTMQNHAGDGNRFLRRAKTVDGSDDDIDSDDEERGGKTWDEKFAKWHARGETADDIYGRFFLEPIVRRAYKTANIGSLKQHEYYQKWLDYKAFLKAKEK
PHCA	ORF468_ADVJ01005711.1:176592:176326	Y	N	N	N	N	0.992	30	56	RRLR	88	MGLLRRLGLGLVLRFQFFLGLLLFLRVKTLQLLLELLVLRNQLLNLLLQLGERLARRLRSRFLVVLTCLLGRRLDGLVICTPLSSGST
PHCA	ORF47_ADVJ01000623.1:95481:95705	Y	N	N	N	N	0.975	26	55	RSLR	74	MQCGRNATGLAIGLLSLFLPPCGELLPLLARAFASCHKDWIRSIPLLIFGLLNRRSLRWIFGDEGTGLLSCGGG
PHCA	ORF477_ADVJ01004160.1:252486:252268	Y	N	N	N	N	0.994	20	45	RFLR	72	MNSWISALWLSMLCNVSKAASIRASSAALSFTGGVNPARTMTANRFLRLNRRFSTSASSNAVQMHVRAASRS
PHCA	ORF48_ADVJ01001645.1:23079:22150	N	N	N	Y	PITG_01875;PITG_04055;PITG_05771;PITG_06478;PITG_09316;PITG_13119;PITG_15763;PITG_15764;PITG_17670;PITG_23061;PsG_159141;PsG_159175	0.988	27	-	-	309	MQYGNVILLGIVAVFLAGISVASSLADIDDNVRFNTSKTGDAGAGSEERVGGTSALSKLDDLMNTLLKGKSSTEKAAIQALLASKVHPKELFGTLRLGAGLSKLDDNPELLQWFRLAVAYRKKNGDQALPDLEIYFMILRQHKVNEVDSLIQALTKTPGLKKLGTSMENSLSGSWINKALKLETDPKVLFNTLHLKEAGTKLDEVPVFHQWLKYVDSYRTLKGDHWFSNLEMLALFQKSLPEENVVTLLHLLRQTPRMTKTADTMQRVLFLESQTSHQLMLCASCRRSDRIRRIGNSPHSFKCSRRPLI
PHCA	ORF48_ADVJ01004348.1:66864:67301	Y	N	N	N	N	0.966	25	54	RDLR	145	MESLACVGVFSVSVMASFVPESSASSKLFLASAKDRELLIGWSSPKDQRSLMERDLRRGRFVTFRSCTRTTTMSNLVPPFSSVSTPLSPSLMSSFSDWNGTHTGFNVQRATSLSYTTRPSTTEHYFTHSMSTRASQRLIHKTSGT
PHCA	ORF49_ADVJ01000039.1:4915:4463	Y	Y	N	Y	PITG_07558;PrG_77944;PrG_77945;PrG_77948;PrG_83593;PrG_84127;PrG_97202;PrG_97245;PsG_133675;PsG_140950;PsG_159195	0.998	30	36	RSLRIAADTGLEQDEER	150	MRFPIVALAVVVAFLSTLDVSSLLVQAAGDKISSGRSLRIAADTGLEQDEERGSLITKIRTTFSKKAKVDEWAKAEKSDDFVRKALKMENVADNNLWATKNYPLYLRFLEKAEAAKIKNWLIGDVSTYGAWAKLGLNSLDDMDKAKRAAA
PHCA	ORF49_ADVJ01000624.1:22061:22330	Y	N	N	N	N	0.999	19	33	RSLR	89	MHALSSASALCCWPTSSAWACCVAACRAASSLRSLRSCCCSPMRSIASCSLDVRTATMSSSDMGVVGDARLQASVTLRSTHPSATLAVR
PHCA	ORF5_ADVJ01000505.1:9708:10385	N	Y	N	N	N	0.946	20	57	RRLRRRARVHAITLTPFIQTIAQHTDCQQHRSSPEGRPLDDR	225	MWRLWRTRWSCSSLSQVFAPHASILWTTHWSRRLWVVGGVSRLRQYRSSQRPHISGRRLRRRARVHAITLTPFIQTIAQHTDCQQHRSSPEGRPLDDRARGSQRRQRHDCKSCRQIPWCIQLDDSSSQLSEGGGLVEEAWAYTGGRSWCGCCFHASARWKTSREFQGHCGAWATKKRVGNVAVSLAFGRVRQTPKAWRKVRAGAFAATREADSSRQLSALHFQKC
PHCA	ORF5_ADVJ01001127.1:1694:2095	Y	Y	N	N	PITG_13481;PITG_21107;PrG_97215;PsG_159234	1	23	47	RLLRSERDEGNLLEDDEENLLEDDEEER	133	MRLFIKTLVALAVAFLATSTEAAKAVQTGGNVDVVQSSHIVPGENKRLLRSERDEGNLLEDDEENLLEDDEEERKGGLNLFSTAKMEKMLGNDWYKYQVARRWKRDGHTWEHLPQHVPADLVRYFKGFRERHG
PHCA	ORF5_ADVJ01001311.1:1778:2035	Y	N	N	N	N	0.993	21	32	RRLR	85	MNAFAASLTILCLFHTGAILLPVHPLPWRLARRLRAHDGTDLLWLPLPWPHGGLGVPASLLWRHGLMHSVLRTVDHHGTLRERMV
PHCA	ORF5_ADVJ01003827.1:947:1549	Y	Y	Y	N	PITG_16836	1	20	38	RSLRGASKTKTEVDEDDSFDPEEEER	200	MRLSLLLVAAAALVANSDAAPQSTSSLTKFSTDVAPVRSLRGASKTKTEVDEDDSFDPEEEERGISMYGKLDKVDDILKQLNLADDTVLKKLIAKGKGGVEQLITTDKGVKTLVITSKKTGKKVTFTNIDIENIRKIESTPAIKKQISQWKKLQLSPLAVSRDLRKKGIPRTTDNVMWEAFRLYSATSGRKFNSLRPTGL
PHCA	ORF5_ADVJ01004263.1:511:239	Y	N	N	N	PITG_09216;PITG_09218;PITG_22884	1	24	36	RRLR	90	MRFGLFVALLMAIFVACSTVATAESVALTLGDNEVRRLRLNQQNIAKAAGDLISKSKESATLTKVINIAKTANGDEAAARRAVMLAAGAK
PHCA	ORF5_ADVJ01005623.1:1466:1167	Y	N	N	N	N	0.975	25	35	RNLR	99	MAGSRCTCIWICATTAVYVGPVQANMVVVKNTYRRNLRLARAVTPLLFGWCYHATPPFTRIPTELFQYCSSPVATMYDSVVSPADGLARAVTLPHSVHE
PHCA	ORF5_ADVJ01006433.1:1052:1414	Y	Y	N	Y	N	0.971	23	38	RALRSFRDSGEEER	120	MHLHYLLIVSVVVLIFFTVSTAKISAQTAHGTDVSFPRALRSFRDSGEEERAGAGAISVSTSEKLASLFATSKVTDEQLQKWLSKGKSADDVFYRMKLAKTHTSYSTTRSSANGSNTQTT
PHCA	ORF5_ADVJ01006746.1:8688:9560	Y	Y	N	Y	PITG_04052;PITG_04063;PITG_04300;PITG_04350;PITG_04353;PITG_04388;PITG_05074;PITG_05076;PITG_05095;PITG_05096;PITG_06375;PITG_10116;PITG_12458;PITG_12731;PITG_12761;PITG_13018;PITG_15114;PITG_15123;PITG_15125;PITG_15127;PITG_16195;PITG_16844;PITG_16845;PITG_17218;PITG_17309;PITG_17316;PITG_17871;PITG_19302;PITG_19307;PITG_19309;PITG_19655;PITG_19992;PITG_21288;PITG_21984;PITG_22722;PITG_22879;PrG…	1	24	33	RFLRTDDSEEK	290	MLLFRTLLLVAIGTFLVSDSVLAASDDSTFARRFLRTDDSEEKTINLSGLEQSAKLSKVGLKIDNVDWIKLQAKSDTAFKLLNLDQAGEKAFKSPQFKTWISYMSSISEKYPESAIMSTLAARYSDETLVKMIEATKKFEGMEGIAMKMQEAQVKNWMQSGKTADDLFEVLKLDRSMENLLTNPKLDIWSGYLNLFNKYSKPGKETTVVNTFVTFYGDEVVAKALEAAKKVPNTKEKATELQLALFTQWLMEGAKPHQIWKMLQMEKATWMRNPDANIWREYLAFYKLHK
PHCA	ORF5_ADVJ01006747.1:4330:4647	Y	N	N	N	N	0.984	22	33	RALR	105	MGFSKILLPALLSSSFMKASSVDVPFINQVLMRALRTSFEAVESNRFASFPAPGSVNPLSSSRTVLNSLPTTRGGCCRFIAGLPGLMSAVAVAVERKSTAAMSTM
PHCA	ORF5_ADVJ01007008.1:1741:1457	Y	N	N	N	N	0.997	19	40	RILR	94	MTAGLLLTSLSLASSSRTTTLSPLWKAMREPPEGRDAIARILRATSSSLASTAAPTSTSVMRTRGLAQNPFFVVAASRPLVQAARTATVVAIKR
PHCA	ORF5_ADVJ01007034.1:7848:8249	Y	Y	Y	N	N	0.996	25	39	RFLRTHYTDEER	133	MRVLNLTMLGAIAFIVNMSAVSSADKPQLAVAGALPISRFLRTHYTDEERAIGLNLLPGSKKISSFMTDKKLSKPQEQQRNRRRFQQTQARQGRRQVVREPEIPRLGSIRGRFQPETPDPELDASHACATVWR
PHCA	ORF5_ADVJ01007999.1:1274:1519	Y	Y	N	N	N	0.999	21	43	RLLRIENETKEER	81	MRLNYVLLFAIVALVTSINASGIQSSALMQDSLSSVRKMGTNRLLRIENETKEERAVSDFLTKIKNLVKPKKVPKVAPTKR
PHCA	ORF5_ADVJ01009228.1:3021:2791	Y	N	N	N	N	0.982	24	39	RLLR	76	MKTFCLIILLFQLLYTTLLYSRAGKGVVRQHSHGDWSPRLLRGAIPKNIFLKIFCAPPMQIHRLTHIKFFILKTYS
PHCA	ORF5_ADVJ01010099.1:735:1	Y	Y	N	Y	PITG_10341;PITG_10347	1	22	34	RFLRKSEPKTNEER	245	MRFHALALLAAFLAFGSGNDAFELTADGAAAYSRFLRKSEPKTNEERVFEGLTSKVDDLIDTTKLQKYKLQWSKLQLGDDLTAVLKSPDVAKIAKFNLNRASGSQVSMFQRITAKYSDDILARTLVSIERSADDNPALLAMVKQLRDDQIANWLKNRETVPGVVSKLKLGTDESIFRSKALDVLEDFIKKYNTARNGDESLLKTLTTIYGGESELVTMVSRARATYPYAQMNPQSVDKASNIENQ
PHCA	ORF50_ADVJ01000557.1:14912:16408	N	N	N	N	PrG_82960;PsG_135730	0.932	19	-	-	498	MFFLLNPALASTIQACAALGDVEKGFKFFDAAVQRGSIPNLNVYSSLLAVAGGAGDSLLVQGVLDQMEEAGVAMNAITFHNLMSAYARKGHVTEALALFQKMQEQGIPADEHTYAILMDAHAESGDFEGAKNLMEELKKTNIEPNLVHYNVLLKACGKVSNLTSAFLLYEEMKERKIKPDLVTFITMMHAVYHGELGVIDQKKVKAALVGMGVMGAAFVPFVNYEEYMVTTLFCGSLVGSMGLAAYMNPDGVIRALYPNSDEPRDDTIIEAFFRRLREEDHCGRSMYLWREMLKFNVPADPRVYDVLVRTCVRKRHPELAYEAVFEEKLPLVDKEGSFVLSLPTTLGLLHSLLAQKRSNMADTLFDAARTHNVFDKVFTEKGDVYVYDMRSFLNEQVRS…
PHCA	ORF50_ADVJ01007187.1:4287:3907	Y	Y	Y	Y	PrG_97198;PrG_97340;PrG_97368;PrG_97370	1	22	44	RRLRVHKSSIDDVEER	126	MRLSFLVLAATFALLSCDTVASPMTKDECNPSPNQVLSSETEGRRLRVHKSSIDDVEERGFNPEKFNRLMNEQSYRRKRFPNWVSKKYTDRDVYNLLRVDSNPNYKRIFNYYQTYLENFAPRLISS
PHCA	ORF51_ADVJ01003355.1:4891:5313	N	N	N	N	PITG_13045;PITG_13047	0.998	19	-	-	140	MRPSTFLLLFVLTLLAWGTCVMEAKAITRTSNLRATAKVADGVSIRRYLKELQTTVGAKADQNEERIAILQKIPGAGKIKAAFQKNPSFAKSLEGFGQKRKGLDAFFKENPAIKKEIIVAAVLLSLIVGVPLVVKAFYPA
PHCA	ORF512_ADVJ01003529.1:26565:26353	Y	N	N	N	N	0.929	27	46	RELR	70	MMATLLTIVVALYVVGILLPMRWVATQEAEKAAERLEQPEPTSFRRELRRRGSYSVSYVTDIKAHVFAHC
PHCA	ORF52_ADVJ01000952.1:3554:3970	Y	Y	Y	N	PrG_77765;PrG_83582;PrG_97341	0.994	23	54	RSLRYHNKDPEDESDDEALLEEEER	138	MRLSYALPATIIAVTFLSSGNAVATTDGGTMDLSAMTSPNAVASIDAAVGGGKRSLRYHNKDPEDESDDEALLEEEERKYTNMFSTTKLDEMLDGTKMMSRFKKWKEKGYNTYNLPAETQGDKYTWIRQKYRDYLYHN
PHCA	ORF52_ADVJ01001367.1:6972:6652	Y	N	N	N	N	0.963	20	30	RRLR	106	MIRCLKLWCSTLGVQLCHLQPIRSRWSRGRRLRPRHCHPQRHCQRRRKYRGQWLKKSEQQCGHRPFRSQRRFHVFTRGLRHRKCWHSLQNFATPRKMCTKLQGNTL
PHCA	ORF52_ADVJ01005440.1:5708:5307	Y	N	N	N	PITG_11947	0.982	20	37	RMLR	133	MIVSFKKTLFVSAVAVALAVSVEGYSGAVESTYETKRMLRLEAQDVAEEEMADDSECGSLEMAEDDSECGSLEMAEDDSECGSLEMAEESGTGDKGGDNGGNTWTQAPSTGDKGGDNGGNTWTQPPSTGDNGR
PHCA	ORF52_ADVJ01007246.1:77784:78191	N	Y	N	N	N	0.988	29	106	RFLRMREFSDTTKEDDERTRFLHGEDR	135	MAARQYSSPLSRALPICCLVVLIPAAVARYYLGTRGNLRSQVFPLTAFMFLSACPLFPGLIYLSLFAEHRLPFDVAAGIFFILLLAAETWAGLLVLRELLRQEAARFLRMREFSDTTKEDDERTRFLHGEDRNTL
PHCA	ORF53_ADVJ01000256.1:88332:88568	Y	N	N	N	N	0.944	27	48	RSLR	78	MLVAGHYRRVALPVLALFVRLQLLQTSRRLVSRRARNLRLKRRNGSNRSLRTKPSSCPFRWIARRLSNRAMHCLVMRL
PHCA	ORF53_ADVJ01000460.1:27008:27259	Y	N	N	N	N	0.99	28	46	RRLR	83	MRRLLVLVEALLPVLLLVVMMLPVVPACRQRRHLLLRQRHRRRPLRRLRLRQQLVLEPPLEVRPLRLLRDQPLQRLLQTRRPL
PHCA	ORF53_ADVJ01001650.1:9425:10333	N	N	N	Y	PITG_01875;PITG_04055;PITG_05771;PITG_06478;PITG_09316;PITG_13119;PITG_13125;PITG_15763;PITG_15764;PITG_17670;PITG_23061;PsG_159141;PsG_159175	0.969	32	-	-	302	MRYGTAILLGIIASFLGGLSVVSSLADISRANTSNTGDAGVRNGERIGAVGVLSKVDDWMNKLFKGISSTEKAAIKTLLNSKVHPKEVFGTLRLGAGAAKLDDNPELLQWFRLVVAYRKKNGDQALPDLEIYFTLQRQHQVNEVASLIQALKKTPGLQKLGTSMENSLSGSWINKALKRETDPKVLFNTLYLKEAGAKLDEVPVFHQWLKYVDSYRALKGDHWFGDMDMLLLFQRSMPEENVVTLLHLLRQTPRMTKNADSMQRMLFELSPSSHQLMLNVWLKARERPEKVYNSQFEELSFA
PHCA	ORF53_ADVJ01002330.1:5355:5128	Y	N	N	N	N	0.971	17	48	RSLR	75	MAALSYVCLAGFFVYGLPCNQHFNTLTGSVTCAGTSPSLFIFNTMSFRSLRSFVRSLPQHSSSNTLVRSFTLVDS
PHCA	ORF54_ADVJ01000039.1:20484:20155	N	Y	N	N	N	0.989	31	71	RRLRCSSEER	109	MSVTFGFSSPWSRPRSLAFYVCALYACACASCSMTLNLCHLLAPLEAYAWPLLVPYEWPPSRPSYRMKTQRRLRCSSEERKDRYPCRAQHSVGVGLPSAGVSVRILFSY
PHCA	ORF54_ADVJ01004650.1:20488:20006	N	N	N	N	PITG_00707;PsG_137514	0.94	48	-	-	160	MGFAVINISTCMQQLVQSAIPLKIMRVASLVLLAAVTLLASREVVCATTNTLAKADTDTINAAIPIDDARPLRNLRKKTTSVGYDAEERAAEEELVDVELLDKVISDHAYAKQVFLSWLQNGQTSQDIENRLETLGVQDKYGKVVTQYAHYLTLLEERSA
PHCA	ORF55_ADVJ01000976.1:10427:10741	Y	N	N	N	N	0.996	23	44	RTLR	104	MWMASLSAVALLTARKAARSNACSCTPRRRGACLRCSTLRSTARTLRATTSWRRRSRKRGKISLFGRCASVRGDRAPQMIQNVIEKQSNTKMNLCSSLICVFLF
PHCA	ORF568_ADVJ01001906.1:67908:67543	Y	N	N	N	N	0.977	20	53	RALR	121	MALGTVVVAHTTLFTHASSACLHFSGCPAVKRTAVEDFDSRYSGASTSPPRVRALRRKRAKRKEISYGVWRLHQMTAHTRGMRWSTGFCGPSPPLLVPFHLVFVLATYVIRCSSAPKPSKR
PHCA	ORF57_ADVJ01000477.1:15240:14800	Y	N	N	N	N	0.984	28	49	RNLR	146	MSWCFPMRSRTTAGIILLAGWWRTCRSTASSSYLTRLTSICKVTRFPLRNLREHPAVRKVSRRLQRQVSNVPAGNLLLPVQKTRKIAGTAVRLEATRMMTMRTKRRRKKTSAMTPIMVLERSVGYGATMPLKARRRPSGGIIKQPR
PHCA	ORF57_ADVJ01004278.1:30131:30649	N	Y	Y	N	PITG_10640;PITG_18405;PrG_81911;PsG_139445	0.964	37	69	RFLRGDAKDLTTANDDSKELSAEGEER	172	MELALWTSYFSADLTMRLLLWALLVTLVAFVSSINAEFTADSKVTQDSKEEINALTRLLAVDSSDAAKRFLRGDAKDLTTANDDSKELSAEGEERGLIPSSITNLVSKVKTGWANWKAKALEKAFQHMVKNGENPTTLAKRLDIGRTVEGRHHRLYEKFTAWWINYHTVAGT
PHCA	ORF58_ADVJ01005672.1:17088:15463	N	N	N	N	PsG_130409	0.983	36	-	-	541	MYNDSMVTKASKRVFAARITVSAVLLLGLTQSTTAAKDLTIETSLDDIPSVKLHVTFKRKSMHLHGQSEFDIYASPVVSDTGNSVRYNSYATFHDEDSEFTYTVVDGSAYLTMTDASDIETARCLPSNTLPFDKILPALNAATPIPSASIGDKSVKCDSGKLFKTTFAGVHYAICAEGEAGLTAYSSDLDIAVEYLDGPVSIERPELEDESTCEIVQKPAVLTPTALTLATGGEIPSSTSRKLKEEVHMEVEASSCSCESTPRPCVFFHGNGNTNEMEELQDTPENTNGRMGNMNDHAPCCSEVKYAVLNTVDYSWTNDRLQEKFCDRALRLSDSSDEQLGVIKDTVIITHSMAGPIMSMALATGKCSFGEGTAWVAISSPMKGTMAADFLKDSCEDEY…
PHCA	ORF594_ADVJ01003328.1:26966:24585	Y	N	N	N	N	0.985	23	54	RKLR	793	MSAPRWLAMLSLQRLRKRRLLLQSVARLLPTLPCQSHHHRLQRHPRRIPLVRVRKLRSLPLPRRLLPRLRRPHHLWKLLSHRTLHPRRPRHRTSRRSPRTPLVRVRKLRSLPLPRRLLPHQRRPHHLWKLPSHRTPHPRRPRHRTSRRSPRTPLVRVRKLRSLPLPRRLLPHQRRPHHLWKLPSHRTPHPRRLIRRTSRRSPRTPLVRVRKLRSLPLPRRLLPQQRRPHHLWKLPSHRTPHPRRLIRRTSRRSPRTPLVRVRKLRSLPLPRRLLPHQRRPHHLWKLPSHRTPHPRRPRHRTSRRSPRTPLVRVRKLRSLPLPRRLLPHQRRPYHRTSRQWKLRSLHTSHPRRLIRRTSRRSPRLRLVLPRKLRSPLLHRRCGLRRTPLRRNPLRRLFTP…
PHCA	ORF6_ADVJ01000021.1:3267:2365	N	N	N	Y	PITG_04063;PITG_04388;PITG_05095;PITG_05096;PITG_14673;PITG_16193;PITG_16195;PITG_17309;PITG_17316;PITG_19302;PITG_19307;PITG_21288;PITG_22722;PITG_22879;PrG_74367;PrG_79108;PrG_85382;PrG_85688;PrG_85709;PrG_86912;PsG_133810;PsG_137705;PsG_159019	0.999	26	-	-	300	MAFKSSLCTKVLVLALLACISVSTALSTSDTINAQPLELNDAAPTQFLRSERNLAVTAPGLEKIATSDKSWIAKLASKSKTMFGNKKSPTDMFVKMGLNKEGSLLFYGSKFPKWTDFVRKNAKGDADLAIFSTLATHYSDNLLAKMLYSAKKMENTKEIATKLETMQTTNWVFQKASPSTVLKTLELDQAGAKLFKDPQFSRWTKYVTETSKNPEKAMFKALAKSYDEVALAKMVAAAVKVDDTEKLATGLRTTMFQTWTNLGRTPDDMNAVMKLSANSDDLTKGILKDYGIFYGKIKVD
PHCA	ORF6_ADVJ01000504.1:9411:10205	Y	Y	Y	Y	PITG_01875;PITG_05771;PITG_06478;PITG_09316;PITG_10248;PITG_13119;PITG_15763;PITG_15764;PITG_17670;PsG_136045;PsG_158996;PsG_159141;PsG_159175;PsG_159274	0.999	25	41	RSLRSYAAIVGNARTDSEER	264	MRYSNSGVLLAIAVFLEAITVVSSFTHTIPTENSVGASSIRSLRSYAAIVGNARTDSEERAGVSLNMEKLINKLFKGTSSTEKAAIKGWLNSKVHPTELFRSLRNAGVAKLDNNPELVQWFRFVAAYRKKNGDQALPDLEIYFTLLRQHQPKDVTSLVQSLKEIPGMKKLAVSMEDSLSGSWINTNLDLKTDPTALFNTLRLREAGAKLDEVPVFHQWIKYVDSYRIMRGDHWLDDVEMLELFRKTMPEENVVTLLHLLRRLHT
PHCA	ORF6_ADVJ01000977.1:10386:12350	Y	Y	N	Y	PITG_04388;PITG_05014;PITG_05076;PITG_05133;PITG_06246;PITG_06375;PITG_06478;PITG_07634;PITG_09109;PITG_09732;PITG_10341;PITG_10347;PITG_12458;PITG_12731;PITG_12791;PITG_13847;PITG_14673;PITG_14685;PITG_14884;PITG_15032;PITG_15038;PITG_15039;PITG_15105;PITG_15110;PITG_15114;PITG_15123;PITG_15125;PITG_15127;PITG_15142;PITG_15152;PITG_15278;PITG_16195;PITG_16283;PITG_16705;PITG_16708;PITG_16726;PIT…	0.999	26	32	RGLRRIFDEER	654	MRFHYLVIIAAFVLSISDTFSTVSATNTVPSRGLRRIFDEERAGGAISVSTSEKLATLFKSSKATDKQLQKWLQKRKPAEDVFYRMNLAKTKTGIFDNPLFIKWVQYADDLSATTSGKGKSAISTLTAQYGDDSLYKMLNVAKQDSKSKELASRLQSDQLEHWVTIGKDPSEVFKLYDLNHVGGSLLRNPQYNSWTKYVDDLNAKHGGEVSMIPTLRKYNYDEDLFAIVGAAKSVDALKSAGVKLENAFVQYWINDKQTPVKVLAELQLGATPKTLESPLFSLLAKYTDVYNVKFPQSKTTMIETFTQAFGIEKVAKMVAAAKETEGKAKKIATELEAAQMQMWIRSSKSVDEVYNLLKLPPKTLVIDLGSSPLFSTWIAYMKILSIKNGDEMLQLIKT…
PHCA	ORF6_ADVJ01002188.1:5952:6434	N	Y	Y	N	N	0.998	33	55	RFLRTNKYELDEQEER	160	MPPTRFYPAMRAHFLLLAAAAIFLATSDVASANQAELSKVASPQSIETANIAPKRFLRTNKYELDEQEERGIGALDDVIVKAGKTKMSNAELKKLVTPKVLENALSDRNMKLFKDLYAGKVSLKRFAKVMKNNPNKEEVLKSYRWFRNYHISQAKARTAV
PHCA	ORF6_ADVJ01005573.1:3655:3428	Y	N	N	N	N	0.975	28	48	RSLR	75	MTISTTTTRNLWTSVWMLAAFHTSTLARSSASCSVKATHQSRKKPSTRSLRIWVGKCGSVATIELVSTGSCIVSR
PHCA	ORF6_ADVJ01006557.1:1235:1513	N	Y	N	N	N	0.985	28	77	RSLRDILDNVEPLEEK	92	MSGKIAIAVASSGIAALLLMGGQTAHSTFRIPLKLIAESTCSINKRSPVKELIKIASLIFWDEAPMTHRHAFEAVDRSLRDILDNVEPLEEK
PHCA	ORF6_ADVJ01006746.1:9783:10568	N	N	N	Y	PITG_04052;PITG_04063;PITG_04350;PITG_04353;PITG_05074;PITG_05076;PITG_07630;PITG_10116;PITG_12458;PITG_12761;PITG_15039;PITG_15114;PITG_15123;PITG_15125;PITG_15127;PITG_17218;PITG_19309;PITG_21984;PITG_22722;PITG_22880;PrG_74299;PrG_74300;PrG_74378;PrG_74395;PrG_82367;PrG_82368;PrG_82371;PrG_82380;PrG_82382;PrG_85055;PrG_85382;PrG_85684;PrG_85883;PrG_86936;PrG_97261;PrG_97265;PrG_97285;PrG_97293…	1	22	-	-	261	MASFLHLLLLIVVALSVSVEAKSLSRSKDISQVTEERGVSQMDDMLKLLKLDEGVDKLVANPNLKAFMDYWGKYSIQNPRNEAIKSATAAYGDDIMATILQTAKKVSGTKVMAEKLLGDQRIFWLDSKLSPYDVFKLLKLDNVATNPLNNPALDTWTSYLTLFNYVNPGKETTMIKTFTQAYGDEALAKMILSAKEVAATENLAKSLQLAQFTRWMRKGKNPDKIYLNVFKLHPKLKTIPEPYQSILNQYHSFYQLHVRKN
PHCA	ORF6_ADVJ01008000.1:3689:4348	N	N	N	Y	PITG_16195;PITG_19307;PITG_21288;PrG_74367;PrG_79108;PrG_85709	0.979	30	-	-	219	MFRSVTRCSYVLLVAVIACLSAISATSEAYPPVVSTTGRVLTANIPGLNQAAVSNTNWVSKVIQNIKLRVGHQSPYDAFKIFKLDKMGVNLFLSPGFLKWEKFVRKAEQNAPEAAMFSVLARRYTEDALAGMFVAAKKVDSTRSTAAKLEEVQLLNWANADKSSSYVFEALKLHKTKKLFESPVFNTWATYVSARAPQSNKEEVIFAKLLGQYDDAALA
PHCA	ORF60_ADVJ01003845.1:2497:1931	N	Y	N	Y	PITG_06432;PITG_16663	0.994	23	28	RLLRVVDPTEEK	188	MNSMYRILLLTTFALLCGFSNAVNSDARLLRVVDPTEEKGGFTTYVKDSLTKWRINSKIKSWVKNKKTDEYVLKKLGLSTLTGKDLVNAPKYSQFQDFKVGMWLKEATPTTTVFNTLGLNKVEGAVENADDFGTYVKYVITLGEKADNYPLSQWPRLFGGGSLEQLELKRKILRLQKRNVLEINFMLG
PHCA	ORF60_ADVJ01004975.1:109617:109973	Y	N	N	N	N	0.993	19	56	RELR	118	MTLAVALSLSVVSSPSLSVRTLPSFAPILAVQPQPQHLDRNLHVGRSESGVSWIDRELRSGKGYVPPCQRFPVFLEGKSPLDIAAIDRYLVFEPRGTVQCHSLEAETSWALALMVCYH
PHCA	ORF60_ADVJ01005025.1:89763:90614	Y	N	N	N	N	1	31	49	RSLR	283	MLHTSLAGLRGLFLLLLVVLRLIALHRTGGSGVRSWILVDRRGLGRHRRSLRDGGSSGGFRRRSLRTRLGGGLSGSLRRGFRRRLSWSLGRSLGRGLGRSLGRSLSGNLGRGFSGSLGRSFSWSLGGGLSRSLSRGLSRSFSWCLLLLLSLVGSVLLLLVLVGVVLVLVGLLVGVAADGDRHLVGVASDGDRYLRGEAELVLGVRRHHTEGLLIILGSVGRVEHLEVELLAQGAAPLLVCVVELLGSFNAPVVAHQGAARRPTRLGQDQLVTQGAHSRLPLVL
PHCA	ORF61_ADVJ01001092.1:21682:20111	N	N	N	N	PsG_130409	0.99	26	-	-	523	MRSFPRTCTGMLIAALALVLSTTLGEQHSERFENGTTTSWPSLRFHFMIKRQSMEVHGHSDFSVLANPVVSSSSVIYDTFTTFSDDYNYTVIDGRGYASNGLEVECDDSDTIPSINSIVQALNEAVPVSSVSSSTGVIACPSGETFKVTVNGIDLGVCFSGPSGFTLYGSDLEVDVEYLKSSEGISKPIFDGIECEKVASPTVVSAIGRSLLTGEPLSPHDSRNLRSMLFNLDFSFKDDACECKSTPRPCFFLHGLGIKVEEPENLDVFPTKYWGNLTDHAPCCSSMHYAMLDTMNNSWTDDEQQQKVCDRALSVNEASQGSAIADTIIITHSMGNLMLAGAIATGKCSIASSSTWVGLSGPMKGSMASNYFQDSCKNDTNFVAEDLVSKTGYCPADEG…
PHCA	ORF61_ADVJ01005675.1:21584:22453	Y	Y	Y	Y	PITG_07566;PITG_07569;PrG_78748;PrG_81822;PrG_81823;PrG_81825;PsG_142717;PsG_143795	1	21	49	RFLRTEADDDEER	289	MRLSVILLAVFALSSSSVSATRNHPGETATANTAMQGVDGMRTDTNQMRFLRTEADDDEERLAGKNMFNAEKIEKALQDTSYAKTLFRRWKRYEVEHGAAFDKLIKFNIGKDDKVFGLYKSYVSWLEKHHPLGAETGGGPNLFSKAKLDKAMKDPKYENTMFGRWKRQGFESDAAYNKLLAFNLASDADVYKIYTKYVTWLNIHHPLAKTRKTTAKDFLFNVDRIARAKKDSEFAETLFKKWKTSGLDEKPVYLKLWDMGLKTDDELYKLYKNYVKWLDIHYPLPAKAT
PHCA	ORF61_ADVJ01005919.1:37543:38205	Y	Y	Y	N	N	0.998	24	45	RFLRVHHDEEEEEEEER	220	MRLTYIMIVATAAILACCDGASAVSDSKRLTVPLDRVQTGNNANRFLRVHHDEEEEEEEERTGPQFIKSLSEKFAKAAETGNFAKTVEKLTRSKSLNGISKVDDVVVPGRAGKTLTEVLKIDDVAYLKAAGKWPKNLDDIQEAKLVREISTLDDQATLKLITKENAAEFKKIEDMGFNPDGMLKRMKQLSKNDKDYFDLVLLKHYTQYYMAKHPTWASSL
PHCA	ORF615_ADVJ01003878.1:53726:53508	Y	N	N	N	N	0.96	26	40	RSLR	72	MAAIKISWQPGCFFPVALSYLVVWSSELCAANRRMVWIRRSLRFGKTRLRSPYLTEHKLCMFHVFMHFFYLN
PHCA	ORF62_ADVJ01001680.1:84159:84395	Y	N	N	N	N	1	20	45	RNLR	78	MIAPLFLIHCILLLTVCRGRHPPFGLVVVVLQLEQRRRDVRAQVRNLRIHIVTAATNNNQRQYAVLDNIISISNELTA
PHCA	ORF62_ADVJ01005672.1:12117:10549	N	N	N	N	PsG_130409	0.998	17	-	-	522	MKGSLALVALLGTANGLTGIQQSPTSLDSLPSLKLHVTLQRKASELHGQAEFDVFANPIVSDDGSSVLYDGYATFVEGHEKFTYSLVDGAPYLVTNDSSSDAASVRCIPASTMPFNAILPALNAVESIPSASIGGEPIECEGGQLFKTSFAGVHYAICSTDEAGFTAFASDATIDVDYLDKPVEIPEIDLQGGKPCDVLAEPVDLKPLALALLSGDDLPLSTSRNLKEASHMAIQAAACQCKSTPRPCIFYHGLGNEKDEATVQDTSRHFGYDYIKDNAPCCSSIKYAALNTVDFAWTDPTLQGKVCDRALSMSEKSDSQSRTIEDTIVVTHSMGGLMFAGALANGECHLGKSSTWIGLSPPMTGSMSSDYLMDFCNGEVRNLMTDLLFNGRCPVPTST…
PHCA	ORF63_ADVJ01004864.1:12533:12177	N	N	N	N	PITG_15297;PITG_15318	1	24	-	-	118	MNAFFLSVLVAVVIASRANVTGAEDTTRVNAEPRNKLLRDDEERVGVPGAAWYATHVMNKPSKLSTQTSQQILHVAQNNEPLPKWAKARIVLIGLGIVSGAAVAGVKITHAMTNSIEK
PHCA	ORF65_ADVJ01000258.1:12314:13180	Y	Y	N	N	N	0.999	20	30	RGLRLTADTPSVEDDKEDR	288	MKTATTFATVLALIVATNAAQVSPHTPALRGLRLTADTPSVEDDKEDRKDHHHVKKVKKIAIPVPVPVEVPQFIPVPVSVPSTVVASSNNAVVGPSTNVAGPGAAAPGAPGAPGAVTPAPTTLNGRPAATPAATSTTRSRPTPAPTNFAGARPSGAQLPAAPVQVGAPGMTGFPNSAGVGDNTNNNAFGAGIGAAGGFPMTGNGLAGGFGRNPMNGFGGANGMGSGGIFGGAGAGPAMGGNGFGGNGLGGFGGQGAAMNFGQAGNNGFGEGQGGFGSGFNRRERHRRR
PHCA	ORF66_ADVJ01003704.1:58165:58416	Y	N	N	N	N	0.996	24	44	RKLR	83	MFWRASWSLPLSWLSWWLCWTTGSVLTTWHSTRRLWTRRKRRRRKLRVRVRNSRLRCHLLPRPRSPARSPRTSNAAPSLEWPL
PHCA	ORF66_ADVJ01004484.1:2035:2376	Y	N	N	N	N	0.993	17	54	RFLR	113	MFIFVVLLMCVFLSSTVHNGFYPITHRVLMHYKAIRTTRGIQNGYGALHCSLDRFLRVPDRELIHVFQKLFANVVAFRLLITRKPFSAKQVTIDVMATDVPILIDWRKASCCN
PHCA	ORF67_ADVJ01002811.1:4359:3967	Y	Y	Y	Y	PITG_13481;PITG_13959;PITG_21107;PrG_81823;PrG_97215;PsG_142795;PsG_159007;PsG_159234	1	23	42	RFLRRHPTEHDNEER	130	MRLSLVVLAAVLFASGTAVSSADPASVAAVHSSRVLSDEDKRFLRRHPTEHDNEERAFGQNMFAALKLSKMKTDAEYRVKVFHRWKKHGYTADDVAKHVPAKLADQYSHHVNTFTTSGWVMNPLRIFSPP
PHCA	ORF68_ADVJ01003668.1:1007:1696	Y	Y	Y	N	N	1	19	30	RLLRSTVRVDEEEER	229	MRLLFAVVLILAACLAAADVPALNDAPSKRLLRSTVRVDEEEERGAWDTLSNKFAKVILKPNQFAVRNMDDPKVAKAAKTTLLKTFKSVDPQKFNSVENFFRGKAFNNLENYVLRLNKQDINKQTSVAKVLSTGLGDEKAFHLFLTATQSSDRAVKKSGKFFRDQLLTQWAVEGKTSAEVTKLFPKGLGANYYLHLENKYSGILMDLARDSQKRATRLAKLERARAAAT
PHCA	ORF69_ADVJ01002682.1:40989:40537	Y	Y	Y	N	PsG_140566;PsG_140567;PsG_140568	0.999	25	41	RLLRSNKYPIKEEDEEEDLSEDSIDVQERDFTAHDEEDLEER	150	MRLSQVLVITVASLLFASDTVAVATSNQANLAISKMAPSQRLLRSNKYPIKEEDEEEDLSEDSIDVQERDFTAHDEEDLEERSPLSDAVVKKLNTIANGWGTSYSSVAMGRSSISQAKASALLALRDAYVSGDRGAKAAAKMAILRANKK
PHCA	ORF69_ADVJ01005576.1:17762:17352	Y	N	N	N	N	0.997	24	53	RRLR	136	MLAVVVALLVAVVLRPLLPVLRLRLLPLVLRLRPPRPVRPLRLLRLTQVLVLRRLRRSRVRVLRTAPPLHRSSPLLLVVLRLVVVGALPQLRVVVAAVSVAFVVPASSVTKRWQEVNEWCMLSYRDQSERSLWTVS
PHCA	ORF7_ADVJ01005160.1:1576:1926	Y	N	N	N	N	0.931	21	44	RPLR	116	MHRVVAFVVVVQVLVPLVQLLLVQVLEQFHLPQTHSTNSHSPGRPLRSSPQFPYCPANCFPQHVFRLYVRFPLPQTQPAGAQTECNRTSCAAPPGARPSTSCLQSRPPETPRPVPQ
PHCA	ORF7_ADVJ01005430.1:6064:8070	Y	Y	N	Y	PITG_04052;PITG_04063;PITG_04388;PITG_05014;PITG_05133;PITG_06246;PITG_06375;PITG_08074;PITG_09109;PITG_09732;PITG_10116;PITG_10347;PITG_12458;PITG_12731;PITG_12761;PITG_13018;PITG_14673;PITG_14685;PITG_14884;PITG_15032;PITG_15038;PITG_15039;PITG_15105;PITG_15110;PITG_15114;PITG_15142;PITG_15152;PITG_15278;PITG_16195;PITG_16283;PITG_16705;PITG_16708;PITG_16726;PITG_16844;PITG_16845;PITG_17218;PIT…	0.998	22	47	RLLRTKSVIDEER	668	MGLFYLVCVAILAFVARDATGDRVIVSDGFNQHRENAARASVVSTTRLLRTKSVIDEERVGGIPVSATDKVAKFLKSSKVTDKQLQEWLRKGKTAESVFYRMNLKTSQLFENPQFLRWLQYADDLSASGKGTSAISILSNKYGDEKLYQMIRWAKEKLNTQDLGMRLQTEQLEHWVKVGKDPDEVFKLYYLNHAGGGILSSSQFNAWAKYVDDLSAKNEGATVSIIPTLRKYYSDDNLIKIALAAKEVDETETMGMKLEDALMQFWIHRKESPDNVLVDLGLKKSTGTLLESPLFTILTKYTEAYNAKYPSMKTTMIETLTRTFGDDKVAKVLLAGRTESTTKKIAKQFQADQLDMWLNSGQSVDDVYKLLNLPSRRDLLGDFGGEKLFDTWLTFMNAV…
PHCA	ORF7_ADVJ01006753.1:13884:15350	Y	Y	N	Y	PITG_04052;PITG_04063;PITG_04350;PITG_04353;PITG_04388;PITG_05014;PITG_05074;PITG_05076;PITG_05095;PITG_05096;PITG_05133;PITG_06246;PITG_06375;PITG_06478;PITG_07630;PITG_09109;PITG_10116;PITG_10341;PITG_10347;PITG_12458;PITG_12731;PITG_12761;PITG_13847;PITG_14673;PITG_14685;PITG_14884;PITG_15032;PITG_15038;PITG_15039;PITG_15105;PITG_15110;PITG_15114;PITG_15142;PITG_15152;PITG_15278;PITG_16195;PIT…	1	19	45	RLLRTVQDEER	488	MRLNCIVLIAAVASLSTAAATSATTDIKPVRPAINLQPPPLVVGRLLRTVQDEERGFTLPGAGKLADLFESTALKLTQSARINTWLAKGTSTDDAFIKLELNTAGSRIFENPKLLTWAVYVTKVEKKNPEEIILARLSKQFTEGSLAKMIASAKLDSKTEGLATILQAQQRQVWVDAGKSSDEVFKLLQLDEAGTKLFKNQQFSTWTSFVDAFNRKYPEEAVSIFSKLAKTYDDFTLWKMLEAAKKVPKTEIIASKLQAQQIDAWLDAGKSTDEVFNLLKLQRTGDKLFKNSQFLTWVSYVEKFNKKDPDQAIAIFSKLAGIYDQVTLSSMLEAAKHVPSTKRIASYLQGQQNQHWLADGKSTDDIFKLLKLNTPSLENLIGPRLDAWTSFMRAFNMAN…
PHCA	ORF7_ADVJ01008705.1:1524:1276	Y	N	N	N	N	0.986	28	39	RNLR	82	MVPSMASCSAWLYLAWASSSWMRRSRARESLGPGGVRGRNLRRCRCWKTKSAVTSLWSEVVSVPPHDRASMQNFRQACWHKI
PHCA	ORF7_ADVJ01009735.1:2887:2228	N	N	N	N	PITG_04074	0.998	26	-	-	219	MTKLNIILSFAAIALAIATFDGTNAASLRSDDRLLSSFDTSDSTDGERFLSDVEGSESSESLDGERFLMEMEGSVVDEGSESTDGVRFLEGSTDDEGSESTDGVRFLEVEGSTDDEGSDSLAGDRFLQDVTGSEGSESADGERFLEEAVGSDSSESTEGDRFLEDVDGDDSGVDDEGSSSVDGDRFLEEVEGSDNGEGSESAGDERFLVEGSESTEGSL
PHCA	ORF70_ADVJ01000765.1:21338:21063	Y	N	N	N	N	0.999	21	46	RQLR	91	MSTAAVMALLLSGSSGGAPALWSQGAPALWSQQHTGHDAPEAAILRQLRHLSHDILNECWLRAILESRGKQRSCRLQTARWPVTSFQGQKA
PHCA	ORF70_ADVJ01002677.1:7599:7333	Y	N	N	N	N	0.924	19	55	RVLR	88	MLGPRLLLWYHHWWWCLGCSLKPCRDHDTGTTEAAAVEEGAVLHPQPGHRRLRGRVLRLHPVPTDVQRGGPGPHFDAHHLCEGVLARV
PHCA	ORF70_ADVJ01004720.1:23704:23333	Y	N	N	N	N	0.991	24	42	RLLR	123	MCTRCRLLPQRRRRLRWTTTTSSVNWPRRSSARRSKLLRTSRLLRRSLAPFCLVSSLRSHLRPSVVLLPPTLSQPSRSSVLPALREFTYSRSSRSSSLPSPRLLVRALCSLSLLCVRTSSCRP
PHCA	ORF71_ADVJ01003714.1:20881:21171	Y	N	N	N	N	0.935	22	38	RCLR	96	MVCAVMLTACVCVFLPYRTNLSPSTNFSTHHCPSLLRRCLRIALPPTVQFLNGSYGLITPRRGHGPSHRRSRRRPLTPLVPTSKLRTNRTTAWMQI
PHCA	ORF72_ADVJ01000557.1:12913:12506	Y	N	N	N	N	0.976	27	43	RSLR	135	MAWILLHFRRRGCASRLVLLTRFVLSLLCGSFHSCVDEILVYRSLRFSHLPLLRTSCTVPKCTTRSGSSLLPRRPTRTILSWSFLTSTIPLWERRASSCPVVRSSALLLPVRCTSRQIFCSLTRPQARLMVAVRI
PHCA	ORF72_ADVJ01002796.1:3881:3666	Y	N	N	N	N	0.923	20	35	RHLR	71	MPVGNPRVLPLTSCTLVEASVLVLWCARPCCRSARHLRSARVSEYRQAHLTTLPGAPSAIRHSSPVIPCLP
PHCA	ORF72_ADVJ01004916.1:20128:19319	Y	N	N	N	N	0.987	20	55	RRLR	269	MYSALSALVALLRINSSSSLDVSWYTIRRPPTATSSFFCALDMFDLLDLLMLVYRRLRSISRSKRSARSNMSKSFYEQLVHQTVHGVLFREDTQDKDVNHQAFDTVNPTETIPKDSLLHFLINSGNEEPALDENNNYDDVADYSRVMNCASWSVEQLRREKRTIKHYLNSQHLKLCHSHGETLGSNLPVFEAYALIKLFLLERDLDYRQCLQQSIGCENTFVTLIQVLLTLYARYFERVHGRQVLCVIFSLVSSLQLNSMAADLGQDRH
PHCA	ORF72_ADVJ01005974.1:8308:8547	Y	N	N	N	N	0.939	22	40	RNLR	79	MNRGKMSWMICWICLVTKTISLMQCIRDQCRLHELERTTRNLRQLSFKLVALKSSTDFFRHYYLRCSHDPLLFVGAPKY
PHCA	ORF73_ADVJ01002258.1:11245:10907	N	Y	N	N	N	0.99	18	87	RRLRFVLLNRSRLSQEER	112	MRLTALVVAWVVPSIQGCQRIARLLSYGKSKLGTMQHSSSSSSSMLNFQFHSQFTSLQLKSPTTTQGHLVEFPRYHVTVSVSVGSGRRLRFVLLNRSRLSQEERDARVEATG
PHCA	ORF737_ADVJ01004945.1:94105:93746	Y	N	N	N	N	0.989	30	56	RCLR	119	MSLEALLSTLRWCFFFECLLLLRVRSVSSCTVRDLALGGSSTTAPRAVSSPASRSRCLRSFFFLLRGDSLPFSSVLVTSLRGERVVSTTASSGSLASLTSRFSFFRFSFTFLRCFSPAR
PHCA	ORF75_ADVJ01001053.1:37730:39283	N	N	N	N	PsG_130409	0.981	29	-	-	517	MPSLAQVMAFASVWFIATFVTLVTLTRAVTTDWPSLEFHFTLKRSTMKIHGQSNFSMFANPILSADSVLYDVWSTFTEENIVYNYSLVKGVGLISTALNDSTPSVMCPDNELGDLPPINALIRSLNDAVAVSDQGGMIQCSKGNLFKTSLNGFEFAVCTLDSSGFTMQSSDVDVEVRYLDSRVNIQEPITRNCTAKVTANFATPFAKSLLTGKSILAKERKLKAEFDFSFKGFSSCTCKSAVRPCVFIHGMGVSEEFPENQDNFTEYWGDHLEAHSPCCSSLQFAHLDTVNNSWTSAKQQRKVCDRILAVSNTSTDSTISDTIIVTHSMGNLMFAGAIANGRCTLDSSSTWVGLAAPMKGSMASDFVQESCAGETNVVWEKIGNITGRCPPSKALKSLA…
PHCA	ORF75_ADVJ01006171.1:39105:38848	Y	N	N	N	N	0.979	19	56	RYLR	85	MNQACVILGVLVEVICEAQPLTKFSRVRGNWPRANRRNLLRVSPDAILTHEATKHRYLRCAEYAFLQIRVQLRLSHHLEHLFQVS
PHCA	ORF76_ADVJ01004964.1:4195:4410	Y	N	N	N	N	0.963	20	41	RCLR	71	MRRVHVGQILLWVLRSTTSVSLTFFRHGTWTRSWSALPRRRCLRRMRTVCQRFLPLRTASGSNGRWARSCL
PHCA	ORF77_ADVJ01001092.1:18135:17527	N	N	N	N	PsG_130409	0.995	27	-	-	202	MSKMPTLHPTFTVVFALAALLTLVNGQGSPQWPSLHLKFSIKRTGSEVHGQSKFSVLAAPLVSIDNSSVLYDTFTAFAEDEMLYNYTLVDGVGYVSRSFLNGTDDNPLVKCMDTNILPPVNSIAAALSDAKAVSNILSSDGSIIQCASGNSFKISVNDIEFGLCFFGSSGFTLYGTDLDIQVEYVERMLIQAPKLIPASVER
PHCA	ORF79_ADVJ01002060.1:23296:22805	N	N	N	N	PrG_76339	0.916	42	-	-	163	MIHFDVALKSPANIQTTPTIRMRFYHFSLLVTAALLSSCNATAAVSVEGQVITSADVPIPVGALEANNDTRSSRFIDTEEDDETDRNDQKKDNYDEEERIWTAAQIVRWTEKADEWIANGRTPAYVQDKLTDLNGFMSDKNLEKLRLFMEKWFQANPGALGRR
PHCA	ORF79_ADVJ01005451.1:23898:21835	N	Y	N	Y	PITG_04052;PITG_04063;PITG_04388;PITG_05014;PITG_05133;PITG_06246;PITG_06375;PITG_09109;PITG_09732;PITG_10341;PITG_10347;PITG_12458;PITG_12731;PITG_12761;PITG_12791;PITG_13018;PITG_14673;PITG_14685;PITG_14884;PITG_15032;PITG_15038;PITG_15039;PITG_15105;PITG_15110;PITG_15114;PITG_15142;PITG_15152;PITG_15278;PITG_16195;PITG_16283;PITG_16705;PITG_16708;PITG_16726;PITG_16844;PITG_16845;PITG_17218;PIT…	0.929	39	63	RLLRARSVIDEER	687	MCVPVPGGISQLSSTGTMHLLYLAGVAILSFAAGATDARVLASDDSNQYRAHAANANIVSTTRLLRARSVIDEERAGGISASASDKLAKLFKSSKVTDEQLQQWLSKGKAAESVFNRMDLGNTRITKLFENTQFLRWLQYADDLSASGKGTSAISILSTQYGDDTLYKMIESAKKTTNTKALGTRLQTEQLKHWVTIGKDPDEVFKLYGLNHVGSHILSESQFSAWTKYVDDLNAKNEGAFVSIIPTLRKHFSDDDLFHIALAAKRVDETKTMGTKLEDAFVQFWIHRKETPDNVLVELGLKKSAETLLENPLLKILTKYTDAYNVKYAAKKTTVIETLTRTFGDDKVARMLQAGRTDSTKKKIAKQFQADQLEMWLNSGQSVDDVYKLLKLPSRRDLL…
PHCA	ORF8_ADVJ01000782.1:9661:10548	Y	Y	N	N	N	1	24	34	RRLRLAVDVQEER	295	MRLSFFLTLLLAFAASCISLSSAANAPTTSNGVRRLRLAVDVQEERGIADVLSGAITSMKAKVTTNSGKIVEGLKTTAQLSDDQAAKMAKIFMDPKKARAAFLISDDEIARMSTIVKKVNAEAGVVDDDVAKLAKMLAAAQKSTKATDDQVVAIARVMANAKKAEAAAKAVDDEVLKVSEMFKVATGRASGAAKFTDDEVAKLSKTLVEVQKGAALTDNQVAKLVKMFTEAKHVSSLSEKQVAKLAKELVPVATKDKKSWSTMKKVIVGTLGVSAGAAVIYAVVKLTSGSSTTSS
PHCA	ORF8_ADVJ01001270.1:1288:1070	Y	N	N	N	N	0.986	20	43	RLLR	72	MFSSLLLLRLWGLLALALCRLHVPFRGRELVESWSGFCWQCGRLLRRAPVAAGCLSPGLLVRHRVHSARWLL
PHCA	ORF8_ADVJ01001284.1:20178:20765	N	N	N	N	PsG_159031	0.998	31	-	-	195	MAVVVIPLIRSAVAALVFAAVAATVGPTEAALSRDFGTVGSITNVTTAVRPAMSVTFSFLSTTRFGAHFKAAVLETPLVQFGAFNTALKSAFGAATVTNAQTSRDCQVLTVLDFTGRCIGLANFRHRGRRQSARRVVAVGARVADNAQCRHGDHRQSAFVAVASEVRESLVARHDERCHQRLLVREGGLGATDNW
PHCA	ORF8_ADVJ01003803.1:3223:3612	Y	Y	Y	N	PITG_05911;PITG_05912;PITG_22089;PsG_108861;PsG_109104	1	17	45	RFLRTHHENEQESDREER	129	MRLSFLLAAAMATVYCATCNATADSDQNKVSMVQSRLNGQADGTRFLRTHHENEQESDREERDLTDVFETKKAAVKKLAKEVMADNRRAKDVFQLWKEKGYTLDELNTFLKSAKYQHVYNQYMIFRGYV
PHCA	ORF8_ADVJ01005024.1:13890:14237	Y	N	N	N	N	0.998	21	54	RFLR	115	MPLTRLLVGVFTALVDSSTAFSVRRDSRITSSSSPATIASCVNVLATRVFRRFRFLRPVAANVFDITGARDNASATTLVLPGRYSTSKSYSCRVRAHRCSFPVKFELVISHFSAA
PHCA	ORF8_ADVJ01005137.1:16911:17291	N	Y	Y	N	PITG_01724;PITG_04164;PITG_04165;PITG_10396;PITG_15556;PITG_18981;PITG_22375;PITG_22945;PrG_82880;PrG_97284;PsG_130530;PsG_159045;PsG_159046	1	21	28	RSLRAHKSHEKSQDEER	126	MRFSYVLLAAAAALLATANAIEADPRTRSLRAHKSHEKSQDEERAFTYTFNFSLWDDLFNSLPEQFQRMRKEPWYLRRIFRSWRSGMGTSDEAVAYMRSQGLSQKAIDQFEDAYIKYRAHKLAKGK
PHCA	ORF8_ADVJ01005623.1:525:178	Y	Y	N	N	N	0.999	24	47	RELRGDLNTDEAAEER	115	MPSMRICFALLLAVTALTAVVSGSSVNLRASQKIQSGDVAQYKTSGRELRGDLNTDEAAEERVNFGFLKPDPLKSFAKQQMKYAYNERIFNDLLKKFDDPDALYTTLNLSKMKNL
PHCA	ORF8_ADVJ01005928.1:566:345	Y	N	N	N	N	0.961	16	31	RLLR	73	MVLRYTLLQATLVLARRLLCHRLHLASLTLRLLRVVRLGLLLLWRRVLFLSRLRIHSIICRLHPVTRGTFQWG
PHCA	ORF8_ADVJ01006446.1:1975:1538	Y	Y	Y	N	N	0.998	21	45	RFLRVHQDDEER	145	MRLSYIVLVVVASVFAYCEGASSVSDSERLAVPQSRVQAEQNSNRFLRVHQDDEERAGVEKILTQSASKLKRTVSNVDEGGLISKLWSIRKDNDALFHHIETVMRLDPDGMLLRMRDQGNIDLKLLKHFTKYWAEKYPDWVSKLP
PHCA	ORF8_ADVJ01006924.1:6154:6789	N	Y	N	N	PITG_00582	1	24	29	RSLRSGTDEER	211	MRLYQNLLLALAILVALSSIATAQNPAVRSLRSGTDEERGFIDKLSAELSIFKLNRAARQKMTPTEKLAEKHAKETAKRAEAALKASNKKSEAVKKALQKQADEAVKAQAKADKLKAKQLAAMEKLNTKELAKKAAAVDKQDDMYNGLLKAKVTPEKLEERFQPGFDALVKKGIDPTTSENFKHLQNYWTIYYNRYPDKMKVALKSLSTAT
PHCA	ORF80_ADVJ01004103.1:61483:61803	Y	N	N	N	N	0.914	18	35	RTLR	106	MPPMILGCSVVAGPSSGKATRVIMSCTHWAPPSRRTLRRSLATSTAASRTSTVSTTLENTRKRTLRPLRSTRPRQSSLSQSLAKVHTLKNPVILTTWRFLPVRSNT
PHCA	ORF81_ADVJ01000258.1:43034:42417	Y	N	N	N	N	0.997	23	47	RYLR	205	MKTTGSIMLTAALLLSDSVCTAYYLRGTGIDEDHALDKARVATVQVRYLRKSVEPSFLDSSSTINTSEHHVDNTKAINSSSPVSATKLPDVTLSDLDETERTSTVSPTNVEIGISSGNMVEFMVHPSERSSSVVSDIERRVVPMAGPNRARPTERNFWLGSHYPSRYHMKPQHFFMNRQMDRFPVNLPLILPRARQRQHRYFVGV
PHCA	ORF81_ADVJ01004518.1:18010:17447	N	N	N	N	PITG_04280;PITG_04282;PITG_19529	0.998	22	-	-	187	MRHHNVLVVLVVLSVLGFAYAENTAQTKANAASDFNVIKNANARRNLKQVAEGDAAAEERGLPKFSWGSMKSWFGKTSTGVKGNPEIAKAVQNPKFNSAFSEVRQQAGFFERFKNSAFGNRVTSLVKGKSGQLSKKNVENIGATVYRGSGSWKSKFSGAWVKYGAVFLLVVGLLFLAIVVYNGVQPN
PHCA	ORF81_ADVJ01004643.1:22595:23488	Y	Y	N	N	N	1	24	34	RRLRLAVDVQEER	297	MRLSFFLTLLVAFVASCISLSSAANAPATSNGIRRLRLAVDVQEERGIADALSGAITSMKAKFTTNSGKLVESLKTTAQLSDDQAAKMAKILTDPKKARAAFLVSDDEVARMSTIVKKANAEAGVVDDDVASLAKVLAAAQKSTKATDDQVVALAKVMANAKKAEEAAKAADDEVLKVSEMFKVATGRASGAAKFTDDEVAKLSKTLVEAQKGAALTDNQVAKLVKLLTEAKHVSSLSDKQLAKLAKELVPVATKDKKSWSTMKKVIVGTLGVTAGAAVIYAVVKLTSGPSTSSAAA
PHCA	ORF81_ADVJ01006916.1:27678:27421	Y	N	N	N	N	0.988	24	46	RALR	85	MASVRLVCYWLVQHASFVTTACAHSVSTVPLPSQLPAPVALATAPRALRQIQAHPLQPRRHLPHRSPLRIQAVRLMSPRTMTRAA
PHCA	ORF81_ADVJ01007340.1:19646:19227	Y	Y	Y	Y	N	0.999	24	51	RFLRSANIVDDSDDDIDSEDEER	139	MRPNLVVLAAVATLVSRCTVVSATSSTNQINLSNLDQALDIVENHAGNGNRFLRSANIVDDSDDDIDSEDEERGGKTWAQKFAKWNQRGESANDVYMRFGLEPLVRKAYKYGQIGQLQKNEYYRKWAAYSAYLKDKGLN
PHCA	ORF810_ADVJ01004945.1:233604:233215	Y	N	N	N	N	0.999	16	48	RHLR	129	MKLVAIAMFLTSVLARADRGIGKPTSTRWWDQTSRGRRVRDYRSVNRRHLRLPRASRERQTPQLVPRLIGVILSIRCRNLTACREKGLSVPLPTVATRIHRALIHERPSSSKPISTRQTRGTTISRLVW
PHCA	ORF82_ADVJ01000966.1:32820:32608	Y	N	N	N	N	0.974	21	39	RLLR	70	MIVAVLHFLLAVVFPDLHLCQELLQTSSHLVKFFPHNTRLLRVQLLSIGHIIPRLLQLLQSSVQLLLLVL
PHCA	ORF82_ADVJ01005451.1:18537:18109	N	Y	N	N	N	0.915	39	111	RLLRPQRRPPASARCAAVSRPDDK	142	MSTVHRWRAPHPRARRPSTRSQVRARVLALLAPARTQRQPHPPLHRRPVRLLTTLTQTSRRRRRGLRSTKHPQTRPLRPLRLRLRRRRLPRMKPLHRPLRRLRLVQVQLRRLLRPQRRPPASARCAAVSRPDDKKNEPLIVA
PHCA	ORF83_ADVJ01000449.1:63349:63579	Y	N	N	N	N	0.918	21	32	RHLR	76	MRATLAFSIPFSFSSSAVRSSKKLRRSCFRLRHLRTRSRFFIRRRSSRSSWSETRSEFGVTLRRGSAGCCSAGRFM
PHCA	ORF83_ADVJ01001650.1:40556:39465	Y	Y	Y	Y	PITG_01907;PITG_04055;PITG_06478;PITG_13119;PITG_15763;PITG_15764;PITG_23061;PsG_159175	0.932	31	54	RLLRSYEADSEDEER	363	MLTCTDVTMRVLGAIFSALFLAAGIDVGSSLPNSGVAFPVNPHSLAVETVESKRLLRSYEADSEDEERAGGQLGLVDKFAAKVMQKLYKNPSDVFKRLKLKDVNLENNKVFEGWLVYVNKFRQVKGVENFPDQALFNVIHQSQYYQRDLVPLFQSLTHVQGMKDLARTMQFKLFEAATPATRTLMNKAWLEGFDTSDDVFHILKLQDGVFDHSDKLIQWLKFSDMYKKLPTSQSTSWLDELNLVLKTKKPNQQETKFGLLFQALKEEKGMETIAGKMESQLFERWMKMDSMTPDKVGGMLGGSATTNWKRIFEKLEFTDDRYIFLKAYTEAYAANRGANVLKSVEKLFAENKPVAALERAIKA
PHCA	ORF83_ADVJ01003253.1:404:99	Y	N	N	N	N	0.991	20	34	RQLR	101	MTFSEVLILPLCLIVWLESQIAIRAELVRLVVLRQLRALIGRSWSKLFAIFETTLSTPAQELPIRTHIAAFSHGWSGTSRPWCPLYSWKLSPIPARSLPSS
PHCA	ORF83_ADVJ01004518.1:15727:15242	N	Y	N	N	PITG_16294;PsG_133925	0.979	36	60	RFLRKRLEDESDDLTSEER	161	MEFAPRAPRLTTMRVSFAFLVAAVAVFTSSGLVAASNPAQLQQLGPESTNNVEKADGGARFLRKRLEDESDDLTSEERGALQDLGKSAKQFLKGETRLAKLFDKTDEKLLSKGIGPDTLIKGAKRLEKSGGWSPEKIARFKAKADQYSDHFYRNFPDVRGP
PHCA	ORF84_ADVJ01003162.1:31034:29037	N	N	N	Y	PITG_05014;PITG_05074;PITG_05133;PITG_06246;PITG_07634;PITG_09109;PITG_09732;PITG_10341;PITG_10347;PITG_12731;PITG_12761;PITG_14673;PITG_14685;PITG_14884;PITG_15032;PITG_15038;PITG_15039;PITG_15105;PITG_15110;PITG_15114;PITG_15123;PITG_15125;PITG_15127;PITG_15142;PITG_15152;PITG_15278;PITG_16283;PITG_16705;PITG_16708;PITG_16726;PITG_16844;PITG_16845;PITG_17309;PITG_17316;PITG_17871;PITG_19302;PIT…	0.955	22	-	-	665	MHLYYLVSITIVTFIAVTTEAFSTVSTSRVSAHTVRDTNVSLRTRDVGDSDDEERAKGGISVPISEKLAAVFKSSKVSDENLKEWLDKGISADIVFYRMKLRKAHTWIFSHPQFQKWVQYADDLSATTSGKGTSAISTLTAQFGDDELYQILKFAKMQSASDELASKLQAEQVKYWVRIGKDPDEVFKIYNLNDAGGHLLRNPQFSAWTQYVDDLNTKHEGAISIIPTLRKYYSDADLFKMAETAEGIYESKSMALKLENAFVQFWINDKQTPAKILAELRLEATAKTLEDSLFRLLIKFTDAYNTHFPRTKTTVIETFTRTFGDEEVAKMLTAVKTNDWEVTKIVTELRAEQLQMWLSSGKSVDEVYSLLNLPHKRLLYDLRENPLFPTWIAYLNTFS…
PHCA	ORF84_ADVJ01006746.1:48254:49717	N	N	N	Y	PITG_06246;PITG_09732;PITG_10341;PITG_10347;PITG_12791;PITG_14685;PITG_15105;PITG_15110;PITG_15114;PITG_15123;PITG_15125;PITG_15127;PITG_21740;PsG_136920;PsG_141933;PsG_145414	0.978	42	-	-	487	MAVVRGHHSSFQFSIHPRNPNVMRFHALVLLSTALLATTDAFKLTADVTAPQSRLLRKSEPKTNEERVFEGLTSTKLQKYNLLWSKLQLGDDLSAVLKSPDVAKIAKFNLNRAPGSQVSMIQRITAKYGDDVVARTLVSIERDASDNPILLTMVWQLREDQIANWLKNSETVPGVVSKLKLGTDESIFRSRALDVLEDFIKKYNTARNGDESLLKTLTTIYGGESELVKMIAKTRVLGRPPYSNHPASIEKANNIESQLIQKWKSQNLPDFRVMNKLNFDDDVSMALSAGKVGVLLKYSDSKTSAFRRLSAKYGEAEVAIAFAKAEGFLPEATALYRMQMNGWLSKGDTAGRVFSILKMKDTRDFVYKLDALETYVKFLKTKNPDDVTDVFKVLKKGFG…
PHCA	ORF84_ADVJ01006916.1:26157:25840	Y	N	N	N	N	0.974	26	55	RALR	105	MQTMVAMLKWTELVLSVWTVRLCGADQPPPRVEAPLRPLVPAPLAVPHRPLPALRALRRPPRLGHPRNLDQALVAQLECRPAPRLPVLQVAAVLQLETLAMAAPI
PHCA	ORF85_ADVJ01004342.1:52540:52938	N	N	N	N	PsG_159021	1	21	-	-	132	MKVLYVLLAIAAAAIPAINAASVGTNDKANTITAGGRKLLRSSDEDKGSVHEERDGFMPLEEELEELAEVVETHHHIREIFTKWCLEHETPESIGKDGSKDKKTVELYRKYLEAHAKHDEEGKKLTHIECNV
PHCA	ORF86_ADVJ01003944.1:37613:37906	N	N	N	N	PsG_134166	0.928	26	-	-	97	MPSSREFEMLQALVAFTAVVGVMSAADAVRTTDRSLGTLVRCPSAESACLWAGESGDVVDSHTMRELFIQLNNVGTSNEEVYRRNLQTHMTYIEGVK
PHCA	ORF87_ADVJ01001454.1:7710:7462	Y	N	N	N	N	0.998	22	38	RLLR	82	MSRAPRATMFWLFPLVRTAVASSSSTCATTLPWWSWFRLLRKSSRSSKRTTSRQKMEKMQRDFFNRGWSAAYRTRLDRRWLR
PHCA	ORF87_ADVJ01006142.1:36266:36607	Y	N	N	N	N	0.968	17	46	RFLR	113	MRWLLFLPLSHEWRQAAPYPAERLPARRRQWSVGPSPLRRGVRRCRFLRLPGAGPARRHANRAGGHGGRAEPHHRREGTAQTALRLAHRHRCARARPSGRSLQPMRRRRPCFP
PHCA	ORF89_ADVJ01000623.1:43999:45138	Y	N	N	N	N	0.919	27	30	RFLR	379	MVFIAPKLTAEQALVIISCLLLAARGNRKRFLRTMHFLIASHCFRLRNPPARINTSNRFDNSIDDATARTRFNFTLPQLRLLATKMHLPEPVITTPERDAVPTVEALAMLCRRLKEPSMLYTVANEFGRSPGAYTRVCRHLADTLYNKYKALLYFNHEIVAARIESYCDAIRAKGSPLARCWGFVDGTKEYVSRPSARRNPTSPYENLQRSLYNGHPRRHCFNWQAVTAPDGIIVSIFGPVEGRRHDSTMLSMSGILDIFGESMLFNGKVIYGDPAYGCSEYVCCPFENPGSNRAMKVFNSRMSSVREAVEWGFGRVKMLWSFLNWDKKLRTRQTAVGKLFVVGVLLTNLHACLQPTGNQISIYFNLLPPSVDSYLNTN
PHCA	ORF9_ADVJ01000039.1:13284:13829	Y	Y	N	Y	PITG_07558;PrG_77944;PrG_77945;PrG_77948;PrG_83593;PrG_84127;PrG_86187;PrG_97245;PsG_140950	0.999	24	36	RALRNTKEERDEER	181	MPPDHALLPFFLLLTMLAVLVSADTTTSAALRVNTRALRNTKEERDEERAGLGAKLSDLITKFSSKENQAVRFADAQKTDEFVLEAFKLKGLTGTQLRLNKNYKYFEQFKRVKESNQITAWLKAETSTSSVWRASGLGNVRTIDDILAVEPTDAFQVYMRFLERYDAGVSLKAYKTNNQFQ
PHCA	ORF9_ADVJ01001055.1:2380:3915	N	N	N	N	PsG_130409	1	20	-	-	511	MGKMFVLGLIFALFVQVSAQNDVDWPSLRFHFTLKRSSMKIHGESEFSMYATPILSEKKEKVLYDVFASFKDDEMLYNYTLVDGIPYAATLPLDKTSSPSVTCIDSESGTLPAINSIVVAINQATAVANGNSIDCASGRVFKVTVHGVDFALCSSSSGFSMHGTDMDIKVGFLEERVDIIQPTGITCEEEVISSSVTSIGTSLLTGQEIPENSRNLKAAFDFSFRDKSTCSCNSTPRPCIFIHGLGVKTETSENEDFFSYWGKSIVDHAPCCSTMKFAHLNTVNNTWTSHSLQHKVCERALAVSNTSSKSVIADTIVITHSMGNLMFSGALATEKCSLDASSTWVGMAGPMIGSMASDFVQESCAGETNEFWEEVGDITGRCPPNTGLKSLAYENGNFS…
PHCA	ORF9_ADVJ01004144.1:18195:18719	Y	Y	Y	N	PITG_04153;PITG_15303;PITG_18325	1	20	49	RFLRVDYPKSVDTEER	174	MRCILYIALALAAFARSDAVEAFTNADLSSKISHDFAANELVNESSQKRFLRVDYPKSVDTEERMKISSLKKIIKELDVKDAKAKKLAAIKDLAKARKDAQKLATNVVKSKAQRTRTKFSSLEYDNFMRMFKSNLAPEKAKSTGKIKTPEQFTRYEDFYETAKAADILTRMAHA
PHCA	ORF9_ADVJ01004344.1:3490:3864	N	Y	N	N	N	0.912	28	85	RFLRFGELVAISGDAGGVSLPDHGPSCSRQAHEDR	124	MLAPSLYSSLPLPRISLSSTWPRSSLLACVMSTSQRFAARISAFSMRRRTPRELSLQICRRMPRRLRYLRTRGASYLSVRCGHGRFLRFGELVAISGDAGGVSLPDHGPSCSRQAHEDRWWLVR
PHCA	ORF9_ADVJ01006742.1:4667:5509	Y	Y	Y	Y	PITG_04052;PITG_04063;PITG_04388;PITG_05076;PITG_06030;PITG_06246;PITG_09109;PITG_10116;PITG_10347;PITG_12761;PITG_15123;PITG_15125;PITG_15127;PITG_16283;PITG_22722;PITG_22880;PrG_78050;PrG_78630;PrG_82380;PrG_82382;PrG_97261;PrG_97285;PrG_97293;PsG_133874;PsG_133875;PsG_133876;PsG_139045	1	28	47	RMLRTAESSEDSEDEER	280	MHRKPAKTMRLHCLLLLAAVALASVDASPLQLNQQSISKANGFLSKRMLRTAESSEDSEDEERMNMPGLDTVTNAISSTVTKGKMKLWLAKGEDADDALKLFNLDNGIEKLRDATNFNTYASYVRQYNAQNPDHEVSMLAAIAARYGDDEAAKLLHTMTRHASTQAVATKLSQEQVDLWMAAKKTPKEVFALLKLNQNVDDLLSSPALYSMDDFLNAYNRQHKNQHTSLMKVVLGSYDNAKVAKALQDGLESASTKSRAWELKERQFDDWIKAGIKPKEN
PHCA	ORF9_ADVJ01007718.1:1563:1336	Y	N	N	N	N	0.975	25	48	RNLR	75	MHSTFSFTSTSALPFVLQVHILLAAVWDCSSLDEFCSGVLDHNCGRTRNLRTIAQGLHITGGRCRHLGHLRDTQA
PHCA	ORF90_ADVJ01001468.1:22785:22570	Y	N	N	N	N	0.986	18	38	RPLR	71	MVLTVLLFYVLVPKGDARSLNCAGLRFCAVAEASFVQRPLRPFFCPLPRGFIRVFILVVGRALLLRRQIAE
PHCA	ORF90_ADVJ01004872.1:11861:13258	N	N	N	Y	PITG_04052;PITG_04063;PITG_04350;PITG_04353;PITG_04388;PITG_05014;PITG_05074;PITG_05076;PITG_05095;PITG_05096;PITG_05133;PITG_06246;PITG_06375;PITG_06478;PITG_08074;PITG_09109;PITG_09732;PITG_10116;PITG_10341;PITG_10347;PITG_12458;PITG_12731;PITG_12761;PITG_12791;PITG_13018;PITG_13847;PITG_14673;PITG_14685;PITG_14884;PITG_15032;PITG_15038;PITG_15039;PITG_15105;PITG_15110;PITG_15114;PITG_15123;PIT…	1	24	-	-	465	MRTPRTVLAVAALLASTSGVVEAQTKLLEIPETSAYRFLKTRNSEKDEARGVSKSSIHFEALKVPTDDVFKLLQLDNAAENLLANPLLSAWLSYMKRFNRQNPSQKTSLFSTLLTHYGDSGLAKIIEASKHVTSTKILAKRLQSEQIQRWLAQKLSPDEVFVLLKLDEAGDQLFSQSQVLTWVKYLDDYNDEFNKPFTVFSLLKPKYEEETLVQMLIAAKKAPSTEKIALAVQAEQTKLWLNEKKTPRAVFDLLKLKEEQNALFSSPLFTAWLKYSDEFNLLDPEAKVVLPFSTLNKYYGDEALARMILAASKDPSTSILAKRLHLEQLREWYSSLKPPELLFKALKLDKTGSKLFERSLFTVWKEYVEFIKLMDPSIKGNLLTPLIKVYGEKKLVKIL…
PHCA	ORF90_ADVJ01007039.1:2807:1221	Y	Y	N	Y	PITG_04052;PITG_04063;PITG_04350;PITG_04353;PITG_04388;PITG_05014;PITG_05074;PITG_05076;PITG_05095;PITG_05096;PITG_05133;PITG_06375;PITG_09109;PITG_10116;PITG_10341;PITG_12458;PITG_12731;PITG_12761;PITG_13018;PITG_13847;PITG_14673;PITG_14884;PITG_15032;PITG_15038;PITG_15039;PITG_15105;PITG_15110;PITG_15142;PITG_15152;PITG_15278;PITG_16195;PITG_16283;PITG_16705;PITG_16726;PITG_16844;PITG_16845;PIT…	1	20	40	RRLRFAPEQVEER	528	MRSSFLVLLGATLLQSINSTSLAETHITSNVQLHSEDIVRRLRFAPEQVEERGLTVPKFQDIVNNQQLAWWLKRGKTTDDVFAKLKLNLAGSSIFENPKFVAWIKYVDDFNSKHNKGISAIPTLSKQYGDDVLAKMLQKARQDETTKATATRLQTEQMGIWRSQGISSDTVFATFKLDEGIANLLANPGFNIWARYLTEFNPGKKTTIFKTLEDHFSQNILSQLLIAAQKNPRTEKFATSLQNVQLQGFLERGESPTVVFKLLQLDKGADNLFANPQYKTWLNYATSFQKTKSDAAPAPVIDTLTAHYTDISLVKMIATAKATEGTKNMATYVEKSLIGKWATDGKEPTYVSKLLWASATDKKTLEAVYLEQLIIHSTVKVSSNLQLEQISLWMGKKET…
PHCA	ORF91_ADVJ01004126.1:37857:37588	Y	N	Y	N	N	0.997	23	53	RFLR	89	MRLLYIAVVAILASTNVYPAAADAEVSSFTFTERPHWDRSLTAATEGDNDGKRFLRKRKKTTTNETIRERSKQGSENTVSYCTACLHYP
PHCA	ORF92_ADVJ01000707.1:158433:158882	Y	N	N	N	N	0.917	22	43	RRLR	149	MRCKSNSVFSAMSALSSLSFCRTSMSSCKSCATYGLNVSLLGRRLRICSNTFRQRFGVVARCCGGSLVCSNPFQTGKSASKIRPSCGVWRISARRYKSTSSLSTASGSPSTSFWRTTSTFMLVPWSLPRDRDLRRLGISTYSISRNPNL
PHCA	ORF926_ADVJ01004945.1:55200:54160	Y	N	N	N	PrG_94164;PsG_158475	0.925	24	41	RRLR	346	MMMLRTLRAVNGACTGLLTPSRSAPVLCASFSSPAANRRARRLRRAKAKAADTADPRTPSILADIEQLSRNGLVQRVEMPTEMLKRLTSVIRSRTHSQFATLRQKHVGDRRNTRQLPLDMSKTPLGWTMDRSQQIPPFAYGPGETWAYLAFEMEATYACTHAVFTELQKRLPDFKPKSVLDFGAGPGTASWVAKDFYNDSIDKFRVVEPSQSMVDAAEVLLEDFPGLSVRRSIADMSRDINAGNKYDLIVVSYVLSDITNDFERVATTSALWELLSENGCLVVVDRGSPWGSHHVRSARQFVMDSVAEDEESKDGVHIVAPCPHHFEVSCSTKSCCDQRTNAILRC
PHCA	ORF93_ADVJ01004775.1:10099:8729	Y	Y	Y	Y	PITG_04052;PITG_04063;PITG_04350;PITG_04388;PITG_05014;PITG_05074;PITG_05076;PITG_05095;PITG_05096;PITG_05133;PITG_06246;PITG_06375;PITG_07630;PITG_09109;PITG_09732;PITG_10116;PITG_10339;PITG_10341;PITG_10347;PITG_12458;PITG_12731;PITG_12761;PITG_12791;PITG_13018;PITG_13847;PITG_14673;PITG_14685;PITG_14884;PITG_15032;PITG_15038;PITG_15039;PITG_15105;PITG_15110;PITG_15123;PITG_15125;PITG_15127;PIT…	0.988	26	51	RSLRSDKYAGNEER	456	MQRTPMRHNFAKVLVAIAFVVTCSAEAEYHTTKSDPLALTLSLRGGVPRTRSLRSDKYAGNEERAAGTSAVESLVKATTNVDDVETWLKRGDTTNKVFKALKLQKAGDNLLDNPQLPTLMRYLRLFNEANPTKKTSLLATLTTHYGNHGLTKIIEAGLASTSKKTVATAKHLQTEQIQYWMARGRSPESVFGVLKLDKLLPFTWISSDLFEKPGLKTWIRYLDEFNAENPKQKTTLISILSKRYNDKTLANMLIAANKAESTSSIAKRIQSEQTLQWLSKGKKPEDIFTLLQLEKAGDSLFQNPLFPAWIKYADDFRLRYSETDLATMSTLINHYSDEAVAKMIMAASEDPNTKMLAKRLQSELQKDWVFSGQTPNDVFIMMNLDKTLDKLLENPLFDI…
PHCA	ORF95_ADVJ01000933.1:36938:37594	N	Y	N	N	N	0.972	28	92	RVLRLGNGSKAYLLLLLLHRWAVRLVAKTEER	218	MPLKVNTNVTRTSFLLFLALLSLFTTTLHLRQSSQVFLRLIRLTSQMLLQVVSSSTFLLNSFPLSSTELLWGGVAVHVLRLHDLVGFLLGVRVLRLGNGSKAYLLLLLLHRWAVRLVAKTEERIGLYALKRHQFLSFLIRAALVLRVVASFLSIITTGLALLLLLFVTQRHLLEGRHELTGRSLLAFLAALTSRCTRFSSRLATVPHYCLLDKLLLMG
PHCA	ORF95_ADVJ01001650.1:13424:12408	N	N	N	Y	PITG_01907;PITG_04055;PITG_06478;PITG_09316;PITG_13119;PITG_13125;PITG_15763;PITG_15764;PITG_23061;PsG_159175	0.931	31	-	-	338	MTKTKLLSQSMKFQYAVLLCVFFTMISADGQLIDSTPNLRKTETLTKRFLTSVQVNDEDRVGTSASVLDDIGYWVLIRAGVTPTAMSSKVHVAETGVKLAHEKTFLEWLGFVKRYRSKHGDLSFGDNDMLTVLQKLLPDDGQLVSLLQTLRKRTDMESHANTMIRFLFSRSPSTRTMMNTRWLDAGEDPAIVFKILRLDDALLFQQKTSLSQWLDYIVKFRVQKGEQAFTDKNVLRLLMDTTRHSRSTDELAALLQSFKEIQGIENIASKLQSRVFTNWINSDFDPVHIAKTLNGLPENSFPPSLTFKTTEAYALQYAAKKWRENSQESEGTVCQAGD
PHCA	ORF95_ADVJ01007340.1:28555:28166	N	Y	Y	N	PITG_06077	0.995	35	62	RMLRVNYNNDDDDLDDKKKKTRNSEDPLDNYDEEER	129	MGTTTQASTQAPTMRLTSILAAAVVVTLHTSATAFPAVKDTAAIENGAVADIVDSSVTKGGRMLRVNYNNDDDDLDDKKKKTRNSEDPLDNYDEEERVGIVEALKKLNPVTAAKNSAKKLQSTLRRSRK
PHCA	ORF96_ADVJ01003665.1:35254:34514	N	Y	Y	Y	PrG_82381;PrG_86936	0.903	32	54	RLLRSEADVSDGEER	246	MLLNTDCIPINNKMRLQAVVLLVLSAALAVADISAATSGTGGHHVNQNDVSANRLLRSEADVSDGEERAATWLQSLKNLVKPNTAPKTMTKLERENPDVAKLVGKSLDGAFRSLKLNKIKSVDDLFTSKNFETFNGFMIYRNSQSRNKPSTIAKFFTKKLGDEQASKLFSQAAKSSNTKVKKMGESYQTQLLRQWGKEGKTLKQVTKIDASLQTRYQTVLDDLARAAKKKAEQAAAKAKAAANTAT
PHCA	ORF97_ADVJ01005076.1:52483:52824	Y	N	N	N	N	0.964	27	52	RILR	113	MRHSSQLPPWITWMAFTFLARSCVWTTRNTRAYQCLTRTLTASRSRIRSTFRILRCIATDVAAPKKLFRPVHCFTFLEFRWNCSATRTHLSTSSRSMVSSKTSTTYKITGRWR
PHCA	ORF97_ADVJ01005336.1:33371:33640	Y	N	N	N	N	0.999	23	48	RLLR	89	MGLRSFCWFFASAAAFLRSTLSRYTSTSVTRFSMSRESDFMLLSFVSRLLRELFSRVFEFSSNSSNACFRFSSLNFSLVKRNIFSATSR
PHCA	ORF99_ADVJ01001924.1:33721:33218	Y	Y	Y	N	N	1	17	43	RFLRARPVDDYPVKDERDEDDSDDEKDEER	167	MRLSVILLVVAAFAVALNPTAAASDANTVVAAPNVHESIATGRFLRARPVDDYPVKDERDEDDSDDEKDEERMFSFFQEKATALSAFKKLVSQSGDDLVEAVSGLSKGEFQALFNQGKAHMAKMVPGFYPGMSLGEFGTVVRAAGLSDDMENALMVGYGKYLAHLMD
PHCA	ORF99_ADVJ01002089.1:33296:32496	N	N	N	N	PsG_158999	1	17	-	-	266	MISLLLAALTVPLALAVARRRRRGGQFTPIWDEFTIIEGTESLKYKSVTCNHCDAVLEEVQPSRELLRHVRRCATMPAYLKERYERLDAAREQKKKRRQSNAEHEEPRGLDEVGSTSLAPTDMPERPEDFKFRCQMTIANFFFKTAVAFRVVEHDAFRQMFAFVCPELIMPDRHQLAGELLDATYEAERKEVIKVLKKQSYVSLVSDGWSNPRRESLINFIVTAPDIRPLLWTCRVTGADTKTGAYMAEMFSEVIENMKLKLAGER
PHCA	ORF99_ADVJ01002407.1:52693:53067	Y	N	N	N	N	0.958	16	50	RRLR	124	MPAISLVVLLARSRSARRRVPRFHWTRASSVLGSCCAWGSVGKRLGPAMRRLRRKRRQWKTSARRRTRKRQADTSRRYVKKTMVNSAKSASSHARKQGVAMARLMAANSHIAAGLSGSDIKMMS
PHCI	ORF1_LGSJ01000400.1:1059:1538	N	N	N	N	PITG_09223;PITG_09224	0.988	29	-	-	159	MKSTMRVNFLLALVVATFAATVIGVTSAENVAQVMAPETEAQFVGGEGQVRRLKGSPSAKKLWVSDVSEEERALPLDNAKSFIVKLKGRVDAKKLAQINGVGAKVDRLNNAQIKEVTVATANAVKKDRRIWPYVKEFLKILYGSTLAALIIVGVTAMLH
PHCI	ORF1_LGSJ01000549.1:792:1493	N	Y	Y	Y	PITG_04052;PITG_04300;PITG_04339;PITG_04350;PITG_04353;PITG_05076;PITG_13018;PITG_16283;PITG_17218;PITG_19309;PITG_21984;PITG_22880;PrG_78050;PrG_78057;PrG_82367;PrG_82382;PrG_97285;PrG_97352;PsG_133875;PsG_133876;PsG_139045;PsG_140000;PsG_159171	0.958	36	53	RNLRKRSSASENENEER	233	MLHDTQSRGTFTLTMRSYLLALLLCAVALTIGVNSAEVTSDSKVGKSNVAGVRNLRKRSSASENENEERAYINTAWIAESLVNWAKSSKWTDEQLENLLQKGASADEVFKLFQLDNGMSKLLTNGNLKSWETYVGMFNKQNPDKEVSVIKTITNIYGDEEVAKVLFTAKSSLWTKDVATDLQKALYKQWILEKKTPHNVWDLLKLDRKTTYENPYDKIWWEYLAELAKAASKA
PHCI	ORF1_LGSJ01000570.1:189:1178	Y	N	N	N	PrG_94164;PsG_158475	0.99	24	40	RRLR	329	MLSRLTLLRALGAHGVAAGGASAAVLSASFSSPAANRRARRLRRAKASAQAAAPDPRTPSLLADIERLSRNGLAQRVEMPAELLQRLTSVVRSRTHSQLETLRQKHVGDPRNTRQLPLDMSKTPLGWTMDRSQQIPPFAYGPAETLAFLAFEMEATYACTHAVFTELHKRLPDFKPTSVLDFGAGPGTASWVAKDFYEQSLDKYRVVEPSQSMVDAAEVLLDGFPGLSVRRNIADLSRDINAGNKYDLIVVSYVFSDITNDFERVATTSALWELLSENGCLVIVDRGSPWGSHHVRSARQFVLDSVKEDENGQEDVRIIAPCPHHFEVR
PHCI	ORF1_LGSJ01000698.1:168:1115	N	N	N	Y	PITG_04052;PITG_04063;PITG_04350;PITG_04353;PITG_04388;PITG_05074;PITG_05076;PITG_05095;PITG_05096;PITG_06030;PITG_06375;PITG_07630;PITG_09109;PITG_10116;PITG_12458;PITG_12761;PITG_13018;PITG_15114;PITG_15278;PITG_16844;PITG_16845;PITG_17218;PITG_19309;PITG_21984;PITG_22722;PITG_22880;PITG_23024;PrG_74299;PrG_74300;PrG_74367;PrG_74378;PrG_74395;PrG_78050;PrG_78057;PrG_82367;PrG_82368;PrG_82371;Pr…	1	18	-	-	315	MRSYSVLLLVIVSFVSAASSKASTSPASFNVKAHDDRARMLLKNGYAGREHEEERTLDNSLLSKLKNGFAALTRRTALSPDELQVRAWIKKKETPDGVFKFLKLDEGIDSLLENPKLQLWTAYLTKYNEKHRGEEVNTLGMFTKTYGDETVATMLEKAKQNPSTAEVATALQNEQLVAWMVNGLSTDFVFTWFKLDEGGIESLLANPALGVWCNYFSNLNQYNPGREVSMINKVLDTHEDIPFAKAIVAAMKNEDTQLIASKLQKAQFEKWLVDEKTPDTISKMLMDTKAGWMYMSIVREYDEFYKSANKMDELM
PHCI	ORF1_LGSJ01000878.1:948:1523	Y	Y	N	N	N	0.999	20	32	RSLRRNLNVGTGDAENEER	191	MRQSYLLLIVVAFVTNTQSFTTAETIFTSAQRSLRRNLNVGTGDAENEERMKLPNLGIATRFSKKEADVVKNLKENPALTKTLSSSPSLLKYFQNNPGLGNSFQRLQKNTPLMERMETLAKSPSINKLKTAISKNPNALTKKNVKKLGAAVLKRSGKVSVPYRRFPFACGVMLLLILAGAITLAVTPASRF
PHCI	ORF1_LGSJ01000895.1:33:407	Y	N	N	N	N	0.999	18	40	RFLR	124	MVVWAAARAWAVARVWAALVEARAWAALAGLLAGLREALRFLRLGLVKVSKQRLQMPLIPRSQLLRVALKERPSSRPAMYAVAVECLGWGLGRSRAVSLKLFATISYTYPFGYSLFVLVLRIQI
PHCI	ORF1_LGSJ01001194.1:1980:2321	Y	N	N	N	N	0.91	22	49	RPLR	113	MRTFSSVRVLLTVGTIQMSSAYVRMYVPPPPPSYSSSGGRAGRVTLLLRPLRWPQAIETPLSARTGSCASDFVYLLSSPCTAFPADLACSSEDGTLRLDRSTCSCLRVLDLVP
PHCI	ORF1_LGSJ01001200.1:3378:3833	Y	Y	Y	Y	PITG_06094;PITG_06099;PrG_81610;PsG_138592;PsG_138593;PsG_138594	0.999	20	53	RSLRSAEEKDSRDDLKTNAGTADEEER	151	MRLGYLVLVAITGILACDAAVASNSKTSKLVSPDQAVGRELTGAFDVNDIGKRSLRSAEEKDSRDDLKTNAGTADEEERDLIVSTFNRPKYWRWFHAGMTPYAVKEVLGLTGVRRLWKPIKRREYEGYVVFYDEHCRKPKYRSFCRAHAGA
PHCI	ORF1_LGSJ01001519.1:819:1328	Y	N	N	Y	N	0.981	20	37	RLLR	169	MRGLFYTSLVVAILTRGESIQAKLSVKVPTIVEPRMRLLRGDEPAADDLLASDGERARLGNVAKLLKERKAFRKELFAAAKANEKLKLPTVSLQQNKFNELFKNGLTPKQAFELGKFKTRVEAKKYEKYYELAKAKLAAKERMARMVQIREARAERMRQAGTKAIIRDN
PHCI	ORF1_LGSJ01001582.1:1158:1778	Y	N	N	N	N	0.999	25	35	RALR	206	MRLTRQRRALVLLLFTAVRHQEDAAAAAALNAQRRALRAAEGPVRELLRAPGAAQLRHALPRRRGQRGLPARRGAGPRADSAADGQGLRAPAARGARGPAGCRQRGRRAAHVRGRGGRGAPSVAGHNAGQGQLLLVQPAGHHAADHGRRDAERGRQEDQISGRRRRRSGQGPLCGRPGHRGAREHAEDRQETRDRSLPADPALGHC
PHCI	ORF1_LGSJ01002003.1:2016:2246	Y	N	N	N	N	0.946	24	52	RILR	76	MKHSAITLQGVVSLTILGHHSCCDSSCCTSWCTFRTSSDKVSAEICSIFLYRILRRFSVHRLISRSFSWFGYSYGS
PHCI	ORF1_LGSJ01002262.1:609:938	Y	N	N	N	N	0.902	16	53	RNLR	109	MALTGALLTAPRCTSRRPTTSRSTNRVIASRHHASRSCALLHMAAHRFLQGRRNLRVVVPLQTTHVKRRVSRHRLRQVYGVRSTMSAEYRERSNEAVLHFVALDRANCA
PHCI	ORF1_LGSJ01002297.1:2046:2738	Y	N	N	N	N	0.975	23	53	RLLR	230	MRRDASAGTSWLLFFPIELSTSWPSPSSASSSSSSEMDTFSMDDRLEMRTSLRLLRSCSCAEILSVNAVRDRSLPGTSTCSGSSSTSQNAAFISAVRTLKPPASARNWSMDVEFILEMHTRQNSTRSRCELETASRASTFSFSRHFLQTCLKLHPAHSCRLSKNEVLPRQTSQHRRDDLRLNRPGGATAIISANFLARAHSRALVTASSKSETAGVEKYDKAAWSISPCM
PHCI	ORF1_LGSJ01002373.1:1734:3482	N	Y	N	Y	PITG_04052;PITG_04063;PITG_04388;PITG_05014;PITG_05076;PITG_05095;PITG_05096;PITG_06375;PITG_09109;PITG_10116;PITG_10341;PITG_12458;PITG_12731;PITG_12761;PITG_12791;PITG_13847;PITG_14884;PITG_15032;PITG_15038;PITG_15039;PITG_15105;PITG_15110;PITG_15123;PITG_15125;PITG_15127;PITG_15142;PITG_15152;PITG_15278;PITG_16195;PITG_16705;PITG_16726;PITG_16844;PITG_16845;PITG_17218;PITG_17309;PITG_17316;PIT…	0.991	36	61	RQLRSYLRATANENNDISEER	582	MVSTMTFKLHQWSWCHCATLLVALALVACVCDVSASVGQGTTMIMPLHAFDLDPVRTQAHRQLRSYLRATANENNDISEERAFENFPRVAKLVEKLKSDKQKAVSKYFTKLQLDKTTPNLFESPKFQEFERFVAKTYKRTPDATDAAMVTTLITHHGDEAVAKMLAVAKEATSTKALATKLEGIQFSNWLREGKTADDVFILLKLDRKADDILENPALKSWVAYVHDLNENPYKLLLSKLHTRYTDMELASMFAVAKQRYTALPIAEGMETAQLNWWMSKKLSADSVFSLLKLDEEGDKLFQNPLVKTWAAYVRKSDASNSDKSVFLALKTHYGEKDLTEMLIKNGDSLPLAQSLKEVQFKNWIADGKTANEIFTVLNLQKEGEKTFESGAFSYWTSYV…
PHCI	ORF1_LGSJ01002724.1:495:2021	N	Y	Y	Y	PITG_04052;PITG_04063;PITG_04350;PITG_04353;PITG_04388;PITG_05014;PITG_05074;PITG_05076;PITG_05095;PITG_05096;PITG_05133;PITG_06246;PITG_06375;PITG_07630;PITG_08074;PITG_09109;PITG_09732;PITG_10116;PITG_10341;PITG_10347;PITG_12458;PITG_12731;PITG_12761;PITG_12791;PITG_13018;PITG_13847;PITG_14673;PITG_14685;PITG_14884;PITG_15032;PITG_15038;PITG_15039;PITG_15105;PITG_15110;PITG_15114;PITG_15123;PIT…	0.983	31	59	RLLRTHTIIADGEER	508	MLLEPPGNTLMRLHRLVFVSAAVLLGPVKGAVETQLSTPGSELRIRPLAGDRSDALTTRLLRTHTIIADGEERSIPVSGVETLANTLKSTTTIDDELKALLAKGMNADDVFKLWGLNKADDVLGNPKLDQWVSYMRLFNKENPKHQTSLISTLVAHYGEDGVARMIGLAKQVPGTATMAKRLETEQIYRWMEARASPEDIFKLLKLHKTGYKLFEAPQVNSWMKYVDMYNKKYPRRKVSMFAELKIRYDEDTLVDMIIKASKVPSTKAIAVRVQSEQTQRWLSTGRSPNDVFTLLKMHSAKQKDTLFENPLFSSWLKYTDDFNERYPRREDLAISTMMEHFSSDTLAKLVVDANKNPSTESVSKRLGAELLQKWNRNGDAPDTVFTLLKLNKAGDKLFD…
PHCI	ORF1_LGSJ01002849.1:36:3122	Y	N	N	N	N	0.917	16	41	RLLR	1029	MTGLMLAGRFKAVLSSICQSLTSLSLTSTPTTPSPRSLSPRLLRLGTFNVNSIGSERKKLDTLPADLAAYRVDIAALQETKICTDATQSIGNYSLITLKCTNPHYGVGFVVAPHLRRYVTSAWAVSDRIGVLQLRLRSGRMNIINAYAPHMGRSIEEADRFYADLATTHNKLPRRDLTFVLGDFNAKLGQPRDGEHFVGNWARGYRNRNGHLLAAFCELHGLTATNTFFRKRAKNLTTWTQRRVGHCIYNQIDYVLSPASILKLCTNAHAWGGTLTNSDHKLVTADFNLRDVPRRRFQTHVARDEETRLARSRLYYDEDARTDYQRRLAAALQDDAETLNTASPQDRWDRILRHAYTSAEDSVGYQPAISKGRFADPQLKTLSYLQQQLRLEIYNNTSA…
PHCI	ORF1_LGSJ01002871.1:132:362	Y	N	N	N	N	0.969	18	39	RVLR	76	MDSFSSSASLTLCFVAAAEVQQDLRFVLQFYHVACRHSRVLRPKPRHITCIALQEGWAGVVGPRPRSPFSPLFFLL
PHCI	ORF1_LGSJ01002906.1:171:1040	Y	N	N	N	N	0.984	25	42	RPLR	289	MVCRPLRVCSVLSWLTWTAQLTQGLKGLPPRPLTSLSRRYLRPLRPSRCVRVSPLRRLCRRLGLVPRVLPQRPRCHCWTCLDRRVLACCPLGGQSRLHVLRRLQFARSRRVPSTLRRPGSQLPQHSLRLPGPRLRLRPRPSPAPRSPHLLPEPPERDPFPGWLPTMLARCRRWLWRPWKLRTTRCWVGQTARRLLPRRVRRRKSSLRMLPRSWLPTQLDLPPRQDSPRRLLLRFPSTTRRTRSRRTSRRLLRRPSRLPLPPLRAKSRARRRLPRLPAAPSALGLLLLAW
PHCI	ORF1_LGSJ01003306.1:18:359	Y	Y	Y	N	N	0.992	17	41	RRLRSHETTADEEER	113	MATAATALLAPSTVAAEKIFASSVAVPEQVAVAHNEGDDRRRLRSHETTADEEERISDAKILKLVNQDDDIFAKWKNKGYTSGTINGKLDKHKHGLTISQLSAIINRYKSYFE
PHCI	ORF1_LGSJ01003316.1:1725:2075	Y	Y	Y	N	PsG_134359;PsG_139995;PsG_139996;PsG_159079	1	21	36	RVLRTHTQFKVTEDESNTEER	116	MRLYQVLVLIAASFLVASDALSTTTASDEVDGPNQRVLRTHTQFKVTEDESNTEERGPLSRSQVKELVKEVGIDWKLVKANPMYLQRHEKYAEYLEKMNEILVKQRSKGSPRIKSS
PHCI	ORF1_LGSJ01003393.1:1107:1685	Y	N	N	N	N	0.989	18	38	RHLR	192	MRPRLVVLLVVARCTEQRIHSALGQLNASVNLGTVVLRHLRRLPRFCSTHGLPARSTRPCSRPLRPHRSRSRPRSGHTPRVRPGPAWPRSTCSRPRSARSRSRHAHSRPSRPRRACSCGAHTSPRPPRPHSAHTRCAHTSPRLARPRCTRSRSARSLACPARLRHARSCPRPARPPSTGTMLAYTPRLPTPR
PHCI	ORF1_LGSJ01003699.1:375:1817	Y	Y	N	Y	PITG_04052;PITG_04063;PITG_04350;PITG_04353;PITG_04388;PITG_05014;PITG_05076;PITG_05095;PITG_05096;PITG_05133;PITG_06246;PITG_06375;PITG_09109;PITG_09316;PITG_09732;PITG_10116;PITG_10341;PITG_10347;PITG_12458;PITG_12731;PITG_12761;PITG_12791;PITG_13018;PITG_14673;PITG_14685;PITG_14884;PITG_15032;PITG_15038;PITG_15039;PITG_15105;PITG_15110;PITG_15114;PITG_15123;PITG_15125;PITG_15142;PITG_15152;PIT…	1	22	38	RLLRVHKYLLNDEER	480	MRLHFVVLLVVTAFAIAPLTAQEITRVSSVAEYQYANRLLRVHKYLLNDEERGITVPSTTIDRLKAFLERGDTADDVFKLLTLDKAAKDVLANPMLDDWVAYMKLYNQKYPKKQTSLISTLTKHYGDERLAAMIDAAKKAPKIEGKVPKAAIMAKRLEFEQIHLWLGQQKTPKEVFALLKLDDAKVDPFLQPRMVTWAKYVEYFDQANPGTKASLLPAFGHYNEENMVSMLIAAKTVPSTERLAVRIQVELTQLWLRKERTPAYIFPMLKLDQAGDTLLQNPLFFAWMKYTDDFNEMYPKMRVPAITTLKTYKQYTNELLAKMVLEAEKSPSAASIAKQLQAELLENWLKSKKSPSGVFRLLGLNKVGDKAFESPVLEMWLKYVTFFKDTNPTVRVNIA…
PHCI	ORF1_LGSJ01003757.1:1216:629	Y	N	N	N	PsG_140524	1	24	33	RNLR	195	MRFSVFLALAIATFVASISFTNAESVAHPESVRNLRTQNIPQGLVGKADDVAEKFKAKDIVAKFLESTRTNSLLKRAASLERQGLKGDAAFLRANAAGISKLNPAQKEKLGRMVAEIAKKDPEKLALAVVQGAKNDPSRLAQAMGRVAKEEPEKLAQMANEVAKKNPKKWSTFQMVLVGLVAGGATYLGTKWLSS
PHCI	ORF1_LGSJ01004430.1:1030:1593	N	Y	N	Y	PITG_01875;PITG_04055;PITG_05771;PITG_06478;PITG_09316;PITG_15763;PITG_17670;PITG_23061;PrG_97213;PsG_159141;PsG_159175	0.992	41	66	RALRTDDEER	188	MVHQSVHKLPPSLHKIHQPTAMRFQFVVLWLAVVASHAEAAAIAHPDKSVVADQLPFAADKEFPERALRTDDEERGGVPGLSTLAGLLSKAGPSAENLANKIWLSARTNPKQVFNSLHLADAGVKLEDNPTVLQWLKYVEMYRAKKSGHGWHDSDVYFLLLQATNSEAEVAKLFQSLTENPKLATLGK
PHCI	ORF1_LGSJ01004470.1:843:1187	Y	Y	N	N	PsG_159103;PsG_159104;PsG_159105;PsG_159190	0.998	20	46	RMLRRVEKGDNYRDEER	114	MRSAFIYALVFATTLHASGASLSSVKDLKVKNGAWTSDLTGEDGGRMLRRVEKGDNYRDEERGLIFQELLAKFNPAKAAKKAANAEKIRNTLKNEGEFQNWLALQALKIEHSVK
PHCI	ORF1_LGSJ01004959.1:388:1182	Y	Y	N	N	PITG_05841;PITG_05846;PITG_06308;PITG_11952;PITG_15679;PITG_15732;PrG_73724;PsG_159073	1	19	37	RSLRGYVGDEER	264	MRSLVVLILITLVSTCGAIPASDKTSIYRDDGNQIHRSLRGYVGDEERGVEKVADKIDDALAIVLHRPLRLSTAALANSVDVTTKVQAAMKNYPQSLSAAALKQLRKVEEQRLKDVALFGKVTKRTPDGMRREIEHFPGMLVAPTLTSNVGRAAQRYTADGGRLMACAVVTGPAKEGGGILLISSSKLSKQDFLLPKGGWDHGESIYKATWREVLEEGGVRYCLVCFHLVLSVVTTKGWLCRLMAYSRRTWASRTWGNTFSTPT
PHCI	ORF1_LGSJ01005394.1:0:302	Y	N	N	N	N	0.95	23	46	RALR	100	LLSRALLMDLLTSAGHSVVALATLDTLSSNRSVVEIVVKTDMRTLRALRGPQKNEDWYEHTGLDAFTGVSTKRPVSIRAHVCTSSRHYGYWILHSLEGLG
PHCI	ORF1_LGSJ01005538.1:504:770	Y	N	N	N	N	0.916	23	52	RRLR	88	MRCRPLIGSITASTVLSFGTLAKVSTRSLIVSFTCDRRIRRTLDPARFSCRRRLRFRQSNHMEGCFVLISDYLVKPLNDTARLAVKSK
PHCI	ORF10_LGSJ01000885.1:10606:11139	Y	N	N	N	N	0.959	23	43	RPLR	177	MAMLPGSLGSRWVGLLVTRAEASATTALLPGSGALVLSSLDLRPLRLCLGSIGLLPLRSLSMGVLYLSSPVMEAPLLRSAAAGVLPLGGRALGCLVPAWRSSARLPSTGGGRRFLFCTRRARTRVPCVWRSSVRSGFARRSWILGWLLRLHEFGITVVRPEWCASTIDLLQIGLFAL
PHCI	ORF10_LGSJ01001170.1:9228:9980	Y	N	N	N	PsG_159031	1	27	36	RHLR	250	MAHAVVVVLLIRAAIAALVLATVATAVSPAETALRRHLRALGDLTDVATAVRPAMAVPLGLLGAAWLGAHLVAAVLEAALVQLGALVAPRLGALGTAAVANAEASGDCEVLARLDLARGSVSLARTSRSVSDYRQLDCRVEMLTGHAQSGQRQHGEAGLVVTVRAHAFESLFTRGDAGGDQTALVRRRRRGWFGALHHRRQATVERHGRRRRRSDHMDIIVGIVLRGRRVKEEGDVCLAHALVVDVLTKQ
PHCI	ORF10_LGSJ01001645.1:6362:6625	Y	N	N	N	N	0.981	19	36	RILR	87	MDIRSFTFWLLLPSSATSSCRQTIMPVLSAAITLPRILRALNTGCLISKLDGFQRSCLYSFQRSYTSGCAILQLLIIRFAGLIHGLL
PHCI	ORF10_LGSJ01002177.1:3173:2817	Y	N	N	N	N	0.968	25	48	RNLR	118	MTASPIWLPNRFCRPFLLVGTACATTAHHAFSLLWNYLEESVGLVQGRNLRLQKHPKQILRGTFKLAISRDDPGLVALGWIENKAVYFFAYQLSTALTTVNLREMNGSVTTVSCQQLV
PHCI	ORF10_LGSJ01002800.1:1038:463	Y	Y	Y	Y	PITG_05910;PITG_22926	1	25	46	RLLRGEEVDADDEDR	191	MRLGYLLLTAAVAPLLTNGAASEAATPEQVESFSTNIVQNNEHGARLLRGEEVDADDEDRATIVLDGLIKTKAESKALISSWVSRGFSVEDVAKRLRVNTALPPEQAVHQWNWAALKRFERLKRVQKTGLMQWYAYFGSVGQTKKKTQDALLVGYINGNTVDDVATLLHVRRAYPTPTCFSTRTFEHSSST
PHCI	ORF10_LGSJ01004059.1:825:541	N	Y	N	N	N	0.965	40	68	RQLRGVELPEDEER	94	MLSFVNSLVSLSPRRAVSMRVYSLTILLLTTTFLAEAIAVPRSSDAKAPPPSIVRSLITNDCDGPRSRQLRGVELPEDEERAMKLPVTPGLSSG
PHCI	ORF101_LGSJ01000317.1:32957:32613	Y	N	N	N	N	0.999	9	40	RTLR	114	MARQRTRRRMPPRPRSRNRRSRKTRRPRGPRRQKYPLLKRTLRAAATTCRRCLLAARSLPVAAAAFRPGCLSSSRAAATCRGCSTALRTVAVPRTLTASRTAPRRSLAAKTLHW
PHCI	ORF101_LGSJ01000401.1:16447:16211	Y	N	N	N	N	0.964	31	34	RRLR	78	MVTARADSSLSFLSLIVCSLIRYCRSPGQAEPLRRLRRWKSRKPPPAAQAAGLAFPRVLPELERPAYSAPARRAAEMA
PHCI	ORF102_LGSJ01000169.1:18047:18367	Y	N	N	N	N	0.986	25	50	RSLR	106	MVSWLMATCWSCCAFLPILKRTTARDRGPRALRMSTTGCWCLGGYPSVKRSLRAAHRHKLPRRNEARSIIADALTIKQRTATTRPHRMSGCAARRGDEAFRCLCCQ
PHCI	ORF103_LGSJ01000154.1:20543:20782	Y	N	N	N	N	0.998	27	42	RLLR	79	MSHLLRRRPAWLLRLGLSLLLHLGRLRSLLHRRLLHYRLRLRLLRSLFLLVLRRVRRRRLLHLRPQRQQRPRPQHLLGL
PHCI	ORF104_LGSJ01000080.1:56551:56883	Y	N	N	N	N	0.947	21	51	RVLR	110	MGPFCARRLRASSASRPRWASTWRASRMAAAGLSCQAHWSSRRSTWVKDARVLRGSMATRRSASLRKRSRCSLAAAASASRRSSSARRNCCCCCCCWLLALPALGVCAAA
PHCI	ORF105_LGSJ01000108.1:22109:22546	Y	N	N	N	N	0.966	18	49	RVLR	145	MLVGWLVAASAVRRVACESPVPSLQLGKQEESAGGAREGGRRCARADCRVLREVLLGQHHEARRVWGEHAGRNGAVGHNVVQRDPEQAGESAFVCGGRPPVWGPWRRLPVPLQDCARPGYSHAPPRLDDPTGSWSTPPEACRLHC
PHCI	ORF106_LGSJ01000298.1:15474:15178	Y	N	N	N	N	0.998	27	37	RDLR	98	MQFCFSASPVLFVAAIPLCLVWTARASTYDGRNPQRRDLRKSDHGQPQSRRSTDHQLDNYASTRFMAVEVDVANIQLRVSVVLEACMNRTRVTATIRD
PHCI	ORF107_LGSJ01000155.1:18125:18508	Y	N	N	N	N	0.946	29	51	RKLR	127	MIQMHGCYIRRLRSFVLVCCLNLELVAGELCGSGSGLLGLGLGRLGHAHARKLRGRRPSEATAAVLQRPPPVLERLHGPALPLVGAEFYPQDDIQRRHASHSTGQVLRSNGHGFVARLHVLLLLFLG
PHCI	ORF107_LGSJ01000413.1:3253:1724	N	N	N	N	PsG_134166	1	20	-	-	509	MRVQASLLALSAAAVAASAAQTTERSLGALVDCPAVRSAASPCLWAGENGEVVDSKTLRELFVQRNLVSFGGRDPLRRNLQAHMTYIEDVLMYAKSVGHEFSYHMGVNERHLTSSPRRRLSPQQLVDQEIKSARSRRLVAEASGSTATGTSTVSSVGSSEYWNWCDTDNSFGYSVCSSVKSQQNCGSCWAFAAADAIETAVVIAENASAAVSLSPQQFLTCSTLETTQTFDYCWASDSGVDGATWMETSIKWESQNNGCNGGMTHGAFIDAAQNSWGLVTELTMPYDDSGSSSTSSNNASSACSVSANETAASITGWEQIVGAECTASSNCTILLRSALEKQPIAVAINSEDPFGDYAGGFYNCPNNGDLSSKDDVNHALLLVGYGTDSTEGDYWILKN…
PHCI	ORF109_LGSJ01000217.1:612:388	Y	N	N	N	N	0.951	16	56	RLLR	74	MAHWIFSWSSALRYAQLAFRYTSTQRFIVAVITFAVLDWDQLVSGDLVNRWIYDLRLLRKILRPLPSAFKGHTC
PHCI	ORF109_LGSJ01000400.1:26243:25776	N	N	N	N	PITG_09224	0.997	25	-	-	155	MRLNFLLAVVVATFAATCITVTNAENVAQISGVTFPEAEPAQLIGGDNQIRRLKGDHHAKKEWWKKEDNNEERGLSGMSFLERLRGRADKVTKLRNGVATTEKLSNTQVKELTAATANAVKKDRRIWPYVKKFLIILYGSTVAALVYVGVTSMFE
PHCI	ORF11_LGSJ01000872.1:8151:8633	Y	N	N	N	N	0.969	19	49	RRLR	160	MACVSARKSWNFWPCVVASSSTASHSADATASSRCFCLCLASRVFLRRRRLRRSSCNLLARTSARISWRTRLPTLESDAESDFSSASDGLEEAVSTLDGGGTWSTSVAPSSVDTRTARRSRRAPNSAGKTSLSLSPGIRDPEQSHFTACYSVFRWERFRE
PHCI	ORF11_LGSJ01001364.1:335:568	Y	N	N	N	N	0.967	20	34	RRLR	77	MFIYRCIQICSLLSGSVLAKVLQAVTFSNAYYLRRLRCWLATNRLGLGVIRNREHRDAQHILDLPHDGDDDVHVRCE
PHCI	ORF11_LGSJ01002726.1:1108:791	N	Y	N	N	N	0.986	19	27	RDLRRRLHDER	105	MSGPDACSLVALFAASQARQRSLKTLRDLRRRLHDERRCWEWQRLVRMRHYITIDCLKDPEQSSWMDTWLRGTDENMISVISLSRYETLLYLINCLSSSHFSSPQ
PHCI	ORF110_LGSJ01000166.1:41573:42442	Y	N	N	N	N	0.924	31	31	RQLR	289	MPVRDVALGALSGALLSVFVSQVVLPRLRTRQLRARASSGTVYLVGAGPGDPELLTLKARRLLASATVVVVDDLVGPEVYALIPKDCEVVYVGKRGGKKDSAKQVDIDAVLVSKCRLGHIVVRLKGGDPMVFGRVHSEIRALVRAQCKFEVVPGISSALAVPATANIPVTHKTLSTNFVVISGHQPAEMDFETLAKVETIVLLMATRTIGSICESLVESGRQKETPVALIHSGTNPDQVLLLGTLEDIAAKTEGKKYSPAIIVIGQVAKYGDLKAYLDESDDEPINTDV
PHCI	ORF110_LGSJ01000363.1:3297:2506	Y	N	N	N	N	0.969	20	44	RRLR	263	MMEEATTLLLSVALGPCALEDDPQWRDVPAVVRSSFLLLAEELRRLRGLLLANLPPGSSALEGDTQDADDAPADPRILRLQAETQWLQTQVRDLQRQADARHAQSKQKLSSLWGEVAATAQAAADAQTQQLAAADRVAVSWEAAQKQLEMLQRRVDAQEQQRLELRSSQERCAQQLRRMQREFAAHDHRVVGTALRVQKVAGPETETGKLDGEIRERVRHGPRKQGGAAGRVLLHQRYVEALKRQQQRDRAELSTVVEDRVSV
PHCI	ORF111_LGSJ01000021.1:18775:18996	Y	N	N	N	N	0.999	20	34	RSLR	73	MWCVMSLCFCLQFLKVCAACSSVENNPHSLSSCRSLRWLPRSLLRPALRPRLSPSPLPPTPPPSASHAPPSAL
PHCI	ORF111_LGSJ01000214.1:1251:973	Y	N	N	N	N	0.975	27	52	RPLR	92	MLVPSRIPHGLDLSLMCTLLPWCLQCQLSSCTGSVPRNLEKLQHYSNTLRTRPLRRPCCQVHLQMSISLCSDIHGWQYLWGTATLKLLPSGY
PHCI	ORF111_LGSJ01000390.1:5927:5259	Y	Y	N	N	N	1	29	40	RRLRLLAALRRGEDR	222	MHLLHLLFLFFLLRLFFFLPRSARGVAGQRIRPRPHHLPRRLRLLAALRRGEDRGSAGPVDPQGRGRQRSLEPQPCGGAAHGLVALRRVVGPVPAQGRARVAHGRLLPVRQVELRGLRGLLRGQRAVHAVATVCHWTGRRGHPHSCGSQLGAQGRTGPVRRRAVRQHRQQPVRRRPEALARGVFCSAGRVGARGDPDAVGAWEFSGHCVAGQCGQECGVAEC
PHCI	ORF111_LGSJ01000661.1:23848:23537	Y	Y	N	N	N	0.998	24	46	RSLRGQSFEAQGNNGKKDDK	103	MKLSYAIAFAVVVFASISAPTNAAAGLTSDHFAEEQQVDRGLGVARSLRGQSFEAQGNNGKKDDKKKKVDKKKKVEKKNEKKKDNKKKDKKKDEKKKKGGKKL
PHCI	ORF113_LGSJ01000166.1:44945:45343	Y	N	N	N	N	0.991	20	43	RRLR	132	MADSDLLLLALLLFDRRRCRVVHVAHAVHRQVAQPQVSGRERRRLRPEQRVHVQEGRGRRRRRRRRERLQRDGGQADAQRVEPEAAGGAQRPTLHVCGVVGSLRNGIGVQVCTGCMMKTADLEAVASAGQTM
PHCI	ORF113_LGSJ01000483.1:3488:3117	Y	N	N	N	N	0.93	25	30	RELR	123	MVSRSRSTRSTCVLFSLLFTFGNTLRLNFRELRRLPQRVFDSPADTTLRQVCWHQRPAPKNPEDYHPIRNTAQQNRHSGVFSQILQSISPPARQQTDNVTGGSSLSVSPWQWHTTGILLAIDL
PHCI	ORF114_LGSJ01000064.1:61492:62211	N	N	N	N	PsG_128425	0.978	20	-	-	239	MVLMLMSVLGCSYCVQAMCQNVIKEPTINKEPVEALKNGFLRTDQEVDCKCFILLLWRWTECTVLLMSQYLQIANRKNSEDGTTAVVVLTQGDEIFVAHTGDSRAVLVHRSGKVSVLTSDHKPNRPDERRRIQELGGSVVFWGVWRVEGILAVSRAIGDRMLKPFVVAEPEVKKFTRTETDRYVVLASDGVWDTVSNDDAAQLVLKYEDPQTAAQRIMEEAYARGSMDNICVMVIDLRE
PHCI	ORF114_LGSJ01000345.1:768:283	Y	N	N	N	N	0.903	31	40	RNLR	161	MPATGVCHLVSLPRLLPLLHLLHGLQQLGADLDVLRLERRNLRVRVLDLLGRVRDHDGVALGAAGVCVATCEARSQPVDVRRRLILWRVGLDGRARRLVLRRVGGEQLGARAQRRLEVHVLGLVQHVIRDGQQVRQHLLPVLGRRRGGGGSSLLVHGGKSN
PHCI	ORF114_LGSJ01000580.1:14398:14132	Y	N	N	N	N	1	28	34	RWLR	88	MCRSRKPSALPAPQLLALVALLRLVVAVGGHLRRWLRLRCLCCPVGIQTYRERRAGTQRLAKRGRARTRMPIVPLPQQAAQHRRRSFR
PHCI	ORF115_LGSJ01000932.1:13794:13567	Y	N	N	N	N	0.902	20	38	RALR	75	MVSAAALHAACRVVPLLSASSQSQPAAPASPKSPHRIRALRRRRLSTRTRSSLSLSAPQTLLCLSAQRCTRHVIR
PHCI	ORF116_LGSJ01000576.1:2801:2238	Y	N	N	N	N	0.991	26	50	RQLR	187	MHSIKQHGQLLARAVAAALLRGAHGQRDGRCVPPPHQRDCQALRHVDRVRQLRGADARPGLAPPHDDHAQVRGGGGARGGAALWLQAGAVLRGIHYVQFVLSRGTFYRDTGLLILALLLPVGHDSARPGLRRHRHQHGLPREQREQSRQRRCVDPAARPGRGDRGCVQTRRGGPAGVSQDAHWLPSY
PHCI	ORF117_LGSJ01000278.1:20846:20286	Y	Y	N	N	N	0.998	24	46	RQLRSYNMNDLEDEER	186	MHLCYVVLMAVSTFLANSHAVLAAGHATVSSTTANTVNEAHPARQRQLRSYNMNDLEDEERFQVKLSKSSLEKLPQHLQAQVQSQTFNVDATLRRFTRERELQQIATYFASHNGLLGGWLQRSTLDGLRGASLAHMRAVFTQWKTQGQALENLTVLLNANPAVKKEYRFVATMYEGFLQMTARRTT
PHCI	ORF118_LGSJ01000146.1:810:136	Y	N	N	N	N	0.973	20	47	RDLR	224	MACMIVACLGLHFWPLLRSLQLWLYGDSSVNDDQCGENSIVLTSGKRDLRIGMHDCVIRSVPSIRIFPRRLVLQRYSIRAAPDSDVGIRSGHQSVKLALTPQPDFNLAVKARELSTEDGCCCHVRSVCQPSFRPIQREDPGHFGIGTLPSKRLVSTPLQFSPQSDQRHCFLPTEQLATRSSRSNGCSLVGTRRGGQVAGAAGAGAEPAVRGELRQERHRPGRPE
PHCI	ORF118_LGSJ01000288.1:23468:23184	Y	N	N	N	N	0.922	21	49	RGLR	94	MRTTPRCVSPCCCWLDEGAAAHWSAAGVSAGDQLDGSGEAAQRVPGPTRGLREQRLARCRRRPGLGPEDGHVPWPTRAERQTRDWVQARRRIGR
PHCI	ORF119_LGSJ01000279.1:25591:25187	Y	N	N	N	N	0.987	22	32	RQLR	134	MRGKATVSAVAAGATATLATARWQPPASLWPRQLRRLGSGCVVFLLCLGGWSPLRGALRGGFPPECGGCGASGPAAAAPGARGRAGRRGAATTVTTRPGTGRPGAPRGAAHRRAGRRRERRGAPWTPPDLQYGP
PHCI	ORF119_LGSJ01000294.1:27975:27424	N	Y	N	N	N	0.967	32	63	RLLRAAQARGVAAGALLAGAAPPRGQAQDLAADER	183	MGLGPALRRRPRAPRRAPVLGAAGAAGVVQGVDDAADGRGVARGLPAALRGVQEEARAARAARLLRAAQARGVAAGALLAGAAPPRGQAQDLAADERGQAARRARACRHGQNLPGRAAARRERRQPAGRRLRQRPREQRARAVRAPRALRLPRGHAQRDDQEGGRTLRAPVPVGPSQEERVRL
PHCI	ORF12_KQ473576.1:2063:2398	Y	N	N	N	N	0.959	26	45	RDLR	111	MPSSTQATKHNRAIHLLLPLAAASCSRVDTGILQHTGVPAENSDRDLRPLENRIPLSQPGHRKRCTNGLLSIEGGTSASTITRRGHVKDPKRLWPPAPVPRPRQSPREPCE
PHCI	ORF12_LGSJ01000596.1:14055:14357	Y	N	N	N	N	1	22	44	RVLR	100	MRRRRAALSAALLAGGDGASSSVSRSTLSTLGADQRPRSSRVLRVLRLRGGREGVSCCRLGDAKATGEKNAPLQDDAVVAQHDLRLREGREGKGGRLALA
PHCI	ORF12_LGSJ01000623.1:11364:11963	Y	N	N	N	N	0.974	26	39	RRLR	199	MLGYLVIAAAGYSPLLASVASCTSGDRPLPSVGPESMMRRLRRNSGYETYVRVSSVSSPAFDMRRTVVRCAKASASCSSCDNFSGAPCSSLMACIVATNCSFVTYPWRLRSSIRNRNLMYSRCSCSDCLTLSTKVSAQAWFFDGCPSWSSSPDSESRTSNAARFVFDAPRLANHSRRWKVLSGEKVSSNTTQSKPLVSH
PHCI	ORF12_LGSJ01001211.1:7249:7959	Y	N	N	N	N	0.988	23	32	RRLR	236	MRGGVLAWPALVALGAHRDGGAQVVGHVEVERRLRSVGLHLEAEGLALVVLGHVLDAQLEHSLARGVDGALAVGRHLEDVLLEHRVLVLIEQRDAERHGAVAHALVLGVDEEDRQRHALVAAALVLVPELGQLLLDEQAVLDHRHLGGDGGRDVQVERVLGGGGRDVDHEFAVAQRHGALADAHAQLADAVAVHDGLGAGVDVQDVLLHGHHLLGRVELHVERHRHARLEVVSRVH
PHCI	ORF12_LGSJ01001315.1:7156:7368	Y	N	N	N	N	0.916	27	54	RSLR	70	MHCARGLLMSIRLSASSLILFQLMEGNTILWALPQYLMKFNLASSILLRTDSSRSLRQQLKIIFRSRFPR
PHCI	ORF12_LGSJ01001698.1:4361:4678	Y	N	N	N	N	0.988	17	56	RTLR	105	MTGVVVSALVLTPFHAGVSVAGGSSRARRTRPSRCGRRTAPRRRSRTRSTWRSGPRTLRARKDTRLTKKRLRSRVQPASASTAHSLSFMMPMLPALAQEPYADRR
PHCI	ORF12_LGSJ01001887.1:1358:1675	Y	N	N	N	N	0.981	18	38	RPLR	105	MVRRPVAVWLVLRDCLAHGSPSLRLPGYLDGRTTLSPRPLRPADVQWDCRGGWHRLHGGHDRRLLGRARGIWLLRAWRHGEIPLRNTNRKLRKRTNGFGICIGCC
PHCI	ORF120_LGSJ01000481.1:1695:1426	Y	N	N	N	N	0.992	22	41	RKLR	89	MGKPLLLLLLLLRPRPPPLPPRPPFQPPFRCPPRRPRPRPRKLRRLLSPTAPKVSVLSLRSSAPLMRDRWPSRRSSASHEMVSKKEDFW
PHCI	ORF121_LGSJ01000057.1:1616:2299	Y	N	N	N	N	0.923	24	49	RPLR	227	MRRVLRALPPAGGAPRRVRLVRARVLRPTLQQRRPPAAPRAARGAALLRPLRAATGVHRVPAHHQAVPGPHGQSRHLHGRAGRAHRHAQEPGRRHAGEDAAQAPTRPHDAQPHHQDPVPDEEEAAPVPRGLRAAPVLRRDVRGPRGEPVVPTAASRAVSGRRTCSSLRCPALLPAALHPSHLPTISAYRAADHLACAGLRGRRQLPQPAPAHAAVTAWLHLPEHHVP
PHCI	ORF123_LGSJ01000413.1:1311:958	N	N	N	N	PsG_134166	0.999	24	-	-	117	MRRQKLGTMRVLIAIMALQAAVAAAAQTTDRSLGALVDCPAVRSADLPCLWAGENGEIVDSRTLRELLIERNYVAYSDRDAYRRNLQEHMTYIEGKIFFCCSQSLSIISQGAVLVQT
PHCI	ORF124_LGSJ01000369.1:20630:19998	Y	N	N	N	N	0.998	24	37	RSLR	210	MCLLFVCFRVVLLCACSAIVAHGWRSCESHVWFDFVRSLREKLLGGVGSDVGLDEDVVAHLPVHGSDHLLEGAELQSVQGSQHLVEVAADSHGVVRQHTHRQVEVQDESAAERQASCVGGVLRSSGCHESQSSRQLAVFIGHHREAQLDLLGLIDVGQERGLLPQRGDVECQDASVARLELVVQLLQRSEFRQPHGVLRLRERADDAPAT
PHCI	ORF125_LGSJ01000149.1:44240:44671	N	Y	N	N	N	1	20	90	RYLRASMKPDER	143	MGPLSPTTLLLLLVEPVDAAAAVVGGAAALGMKRLLSSRAKSLSEGHGLLRDGIPTERERERERETPSRVPVSARAIAIGREGEASSTYRYLRASMKPDERRSRRWRCSSRSVLAPAVLPSRCTCAAVLGPRRVMGALKVFCC
PHCI	ORF126_LGSJ01000242.1:39174:38947	Y	N	N	N	N	0.993	19	31	RLLR	75	MLSLYWQLLHCLLGRALADVARVHDERLAGRLLRERRDLLVLAHGLALRVRELHLEARRGLALLLLGAALHDVVQ
PHCI	ORF128_LGSJ01000225.1:18834:18355	Y	N	N	N	N	0.992	24	30	RLLR	159	MLAVRGRLGAMSAVAATAVAGHAALHVRGRLLRGVGVSEPSAVRLHHHGPVLQDGSAPWRRVLRHADAGVQRHQLAALRLHVPTELRRAGQHHSCRPRSGAAGGPASAYRPGLPQGRGTGLQRLGWQRSGSGAERPIHDQWLRGGAGPHCYVGPWLAAR
PHCI	ORF129_LGSJ01000501.1:40807:40451	Y	N	N	N	N	1	21	44	RRLR	118	MRLGLFWFLLLILQFAPSHARHPLATSTQDELHRSARCRRRRPRRLRQRHGLHGHPADRRVQDAREYPVRVVLLAVLQGLGLLHADGHGTAHQRAVQAHVRVHGLQHHDQEDRRAEPS
PHCI	ORF13_LGSJ01000346.1:17025:17549	Y	N	N	N	N	0.953	25	32	RLLR	174	MRSAETVLPMLLVSVVWVKSDVVAGSPGIVTRLLRPLKQLGGAIWQTIERMRHVNVADRRLGSTSGRQHRVAVAPEIALMIVATIAIAVAHLVSAKGDVNGAKLTEVDEVRAIVEGVAIVIQAHTIAAVVAAMIAMNATRETVGWCTGAKMAIWIMRPGNQRPPSPAQHGTRRL
PHCI	ORF13_LGSJ01000679.1:1882:3807	N	N	N	N	PsG_126531	0.918	21	-	-	641	MFSPLLCVELVLLNRPDASALQDVAPTIADFLGPDRNLSLHEACNTGSLKLLDWIWRVSCDRSNDRAASWSLASYLQSDAHYYQWQFSESLEVAAGLGDIDVVQWLFQHFRGCQVAVEVVEAAAKNGHLGVLQFLLAHDAENRGRSELRRADHAVHWGGHSLADAVENGHSEVVQYLYRCASHRYDEAEVTRAIKTALRVGEMKLAEFLLPRGRCILDYAEFCSHPDVIEWKLDCGYYRRDPFSAGAAIKYLVRSGRLDLMQRIAEQHYPPPENADWSADWRSAMVHACVNGGKEILQWLMEHPAGRWTCRGDDRLFSELVFSAAYKGNIQVMQYLFEQGAVDKVRDALLHAIREGHFHMVKWLIEHFPESESIPNYCVLDEAARYGRLEMLEYFQGLD…
PHCI	ORF13_LGSJ01000680.1:13641:16742	N	N	N	N	PsG_128425	1	23	-	-	1033	MYESGMAGLLLLLLLLQSVALAMEVPVADVTSRKLLTDRAWFSQVARVPRRVADDATACVAVSDPLRPGLTVEGYELVERSGLLGVCKHQHTQQTQWPMQTRVRMEIVPWSTAPSDAESESEHPRSAPVCPLPGAASVSQRFPVPPLPPPESSDSAGAFGDHSSSPEGPVLEYQYVTEEAERIYVNAHYRLKKKFDAGSHGEVWRATRRHGTGGREEHFVLKRLFLELGESMAQMGLREAHFGALLQGEHHVARFVEYFFRPAKAVETGEVHRTTPELWLVFYDEGKSLRQYLYEKLEVVYGADEHGDAGAGVVLQPSHFWEKLRTDARGENVLREIMRQLLQAVAALHARGITHRDIKPSNILVSIPPSSTSSTVPPMPLVKLADFGSAVDDYTLHNL…
PHCI	ORF13_LGSJ01001170.1:13074:13658	N	N	N	N	PsG_159031	1	21	-	-	194	MVRAAIAALVLATVATAVRPAETALRRHLRALGDLTEVAAAVRPAVAVPLGLLGAAGLGAHLVAAVLEAALVQLGALVASRLGTLGATTVAYAQASGDCEVLARLDLARGRVRLARVRHTGGDRSGRAIRQLVVAGAEALGAERRHGHNRVCTLVVAAALLEWCDVRGRQASTARERRRGALGGAHDGRQTVEE
PHCI	ORF13_LGSJ01001619.1:4835:5164	Y	N	N	N	N	0.979	25	36	RKLR	109	MCSLSLRWFQPASLQAVAVVCCFSRCWHHCSSCRWRKLRSPTEGTMWSGVEKYAFSLAEVCSLIGVSSLVWRMCVVFRTVNKYFSASKSIIAFLLGCGASCDLQRQETK
PHCI	ORF13_LGSJ01002041.1:4159:3281	N	Y	N	N	PITG_07566;PITG_07569;PrG_78748;PrG_81822;PrG_81823;PrG_81825;PrG_83582;PsG_142717;PsG_143795	0.999	29	61	RSLRGLEAVSEEGEER	292	MPAQVSFMRLSSILLAVSAATLLSSGSALSADANQGTKVSAMASPDLGVLDVSLNAGDEKRSLRGLEAVSEEGEERLAGANMFSIEKLTRAMDDAKYAKRLMRRWKRHGIEIERAKRILNNTKLSRNSKLNVVYHKYAEWLDKHFSRVGPASGGNNLFHPAKLKKALKDDKYAKSLFTKWATHEYKSDGMLAKLKAVGLKEPEYKMLYKNYISWLNLHVPSEKFAVGGDLFKESMLLRARKDPVYSVHLFRAWRNQGKNVEKKLASKLGNGKDVLLDNYNAWLKTQPRTTRS
PHCI	ORF13_LGSJ01002815.1:2731:2516	Y	N	N	N	N	0.973	21	49	RRLR	71	MVRSRVAALLRPFAAPTALGFASLRRLAGSLPRCRSRARCWCVSAHARRRLRFLLAGHRRRGWDRNNLAYC
PHCI	ORF131_LGSJ01000073.1:32048:32326	Y	N	N	N	N	0.917	20	55	RCLR	92	MKTSLLLLFAHCYPPHLNCNIISFMTNEILRSNGLDVSMSTPANQISRARDYDRRCLRQIRRQRFLECCIGGTAPRIPQYSCYHHCDTRSGW
PHCI	ORF131_LGSJ01000382.1:28257:27970	Y	N	N	N	N	0.96	20	34	RVLR	95	MVRITVLHLAFFQLSNTAAYTESMISDPATAVLRVLRVQNSTGRSTTSTAAQYTRILHWQFHCSPRRPLQRTPYQKCKPASRRVNFERRRHWSKV
PHCI	ORF135_LGSJ01000175.1:32126:31869	Y	N	N	N	N	1	22	48	RSLR	85	MGLALTCLLASLAGWLAAAAGQRPLDRSKRSCRRLCAGCKSATRRRARSLRPQTASSHAVCARTTGFVRIARVCCCFLSLRRTGS
PHCI	ORF135_LGSJ01000196.1:20307:19885	Y	Y	N	N	N	0.992	21	39	RLLRWRLADHELLGLRGRQLVAVAVAVDER	140	MRHLARARERLALVAGGALGDCGAQEAVRVVRPLLRLLRLLRWRLADHELLGLRGRQLVAVAVAVDERVEPRVGVVGLDLARAALQRVGHARAQREALRLAHAHLQEVVKRGLEDKQQQEEEGEQSTHAPWRAVRWNDQQ
PHCI	ORF136_LGSJ01000197.1:28908:28645	Y	N	N	N	N	0.971	26	48	RRLR	87	MALRSTRTQALTASASSASRPAATCAASPSTSARSEGGDACCVASSSRRLRCRDCGERAARSIAEPSCRHMCALQACVASLRYERRR
PHCI	ORF136_LGSJ01000369.1:680:0	Y	N	N	N	N	0.997	22	30	RGLR	227	MKSTASVAVFLVLSFLAVTDGEISNVPVLRGLRQNADTPATEDDEDFHHQHHHVKNHHMKKVKKIAIPVPVEVPQYIPVPVSVPSTVVASTNTAVVAPGAPGAPGAPGAPGAPGAPGAPAAPGTPGAPGSPATPAPTTTRGRPAATPAATVPRRARATPAPTSFAGATAPAAQQPGAFLPPAGAAGNTNNTLGAGLGTTGAAGGAFGGSPMGGFGAGGPMNGFGAGN
PHCI	ORF139_LGSJ01000222.1:15089:14862	Y	N	N	N	N	0.965	25	33	RQLR	75	MPRQSLQIGLGISFLLCLLDRVRCSGQLRPLVRQLRRIGRSAALVFAIQNLHAGVGAVAEQRQLGQFAQEHPLYW
PHCI	ORF14_KQ473586.1:5632:5420	Y	N	N	N	N	0.974	19	45	RNLR	70	MSLSVVWVLALHPRDARAPRSNMSEIQQPHRRLEPISAPAPSLRRNLRRVTYSPKILNACRYFRPEHVII
PHCI	ORF14_LGSJ01000120.1:22422:22673	Y	N	N	N	N	0.951	19	47	RKLR	83	MLCSSILTSRSLLSLSLAAPRELPSPNELLRPRLPIGLQRLPSSPRRKLRLRFIGGGFAVSHCRTLDTSSRMVSALASRCVSL
PHCI	ORF14_LGSJ01001200.1:5674:6084	Y	Y	Y	Y	PITG_06094;PITG_06099;PrG_81610;PsG_138592;PsG_138593;PsG_138594	0.998	24	41	RLLRSNPENYNTAAAEDDEEDR	136	MRVSYYVFFALTTLLACSETVAATSNKHPNHDETVHDKNKRLLRSNPENYNTAAAEDDEEDRDLLIPTVDRPKYHRWFHAHMTPYDVKEVLGLTGVRRFVKPIKRRVYKGYVVYYEEHCREPEYRHLAFCQVGTGK
PHCI	ORF14_LGSJ01001243.1:9764:9513	Y	N	N	N	N	0.989	26	34	RCLR	83	MSASCGWTRGACWRLCVCVCVRVRARVCGRGDRRCLRRCSPTITTRPWTPLVRHLGLGWRRLAKRGYASSVVIFIENTTHPQR
PHCI	ORF14_LGSJ01001383.1:6349:6705	Y	N	N	N	N	0.989	22	45	RALR	118	MRFTSRISCVISCASSLGADASGVVATAVDPCADAAEALIKFPSRALRAATALGLSTLSKTLYTSSEMSGMRTRCSVRTTRRSSLVSSNQDGDGALSGPPCLNWSLTCAMNWYICFME
PHCI	ORF14_LGSJ01001586.1:2620:2877	N	Y	N	N	N	0.941	18	67	RPLRCGGQAQDAEDR	85	MTCLSFTIFLASSQLYSTHHQNGPQPRPSHLRSPGHGNMVGRATDQGLGQLPRAVRYHPESLPGTDRPLRCGGQAQDAEDRDATH
PHCI	ORF14_LGSJ01001732.1:5816:6277	Y	Y	Y	N	PsG_136045;PsG_158996;PsG_159075;PsG_159130;PsG_159274	0.999	20	52	RMLRTPESAAVESGNTFTEDDEER	153	MRTPYIVLLLAIVYSCSEASTIVTAERSKNASPKHVLGSNIASGYSVRVSNRMLRTPESAAVESGNTFTEDDEERAGNAASVSKLAEADKKVWKLRKADMKLSQAVRIRQGKDPAGLFGMFDRLHNTWAKFDSSKKTAMVPVYEGLQGEEWGW
PHCI	ORF14_LGSJ01001899.1:2278:2060	Y	N	N	N	N	0.957	17	36	RVLR	72	MAQKFLASSFFSVVSCVMLSPDLIFHVFAELVQVRRVLRLSFHLPLEHPLILELILSELVLQFLFTTLRVSF
PHCI	ORF141_LGSJ01000046.1:20093:20383	Y	N	N	N	N	0.9	18	33	RRLR	96	MALWGGRSCCRCGSLRGLYWRLRPGHWPWPSRRRLRSAPASAAAAPSWGCPSRPPRRTPSGRPAPGGSSAPPRGGSTSPAGRSPPARASCSPARAA
PHCI	ORF141_LGSJ01000250.1:10399:9329	Y	N	N	N	N	0.969	20	43	RLLR	356	MVLVVVVLSVLHVGGPLRGVERLLEGQTQVVLLEELVLLVGERLLRLLAGGAVEFTHNQPDRADPQQVAEPQAVRDDGVLLAAQHSAHARVAREALDGGAAHELPHGVVVLERQRRGARVVQHALLHLRGRRGRVVRVVLLLLGSVALLLLRGGRREVAHVQRLEAGGQVALQRRAERRVRRRAHHVGVAAGRGVERVRAALRPVQHGAVLVHRELELGQRAAAARRAHARARRVRGGAQLPGRRGLGLHLHATHALEAHVLAAQHARYSVGILAKETPNFAPRQRRLHASASARAWVGRCGGVCAPRRDRRRLLTRPASRDIALAPPPLELLEHLGALRLIVVCSLRGLGEKGAF
PHCI	ORF142_LGSJ01000197.1:17298:16561	Y	N	N	N	N	0.991	21	49	RRLR	245	MRWRRRNLAAVATAATPTRGRRLRSAWCRTRRCASRARTRRLGDWSSARRLRPRRSAPPSPWPWPFSDTFGAQPKQVHAHYCNRGVSTVFFVKTWKRIPFSTVSLFVHFGQSTNTIYTIYLLNTYVSQLPHYGKILYTHGGTAPSQAPQHRRIMQRKTGQSGHLLPADPRCNPAATARMFAVAALWRLQPPISRTPRDDDFSTEEQRNRRRRSVDTRKSRVEDTLQLAAVLQHTQKNERVTHEEL
PHCI	ORF143_LGSJ01000156.1:32765:33508	N	Y	N	N	N	0.964	25	115	RRLRDYFDFGVVLAAYSADAALAAGFDDR	247	MTWPDDHSALARNVMAPLVGALAAAAPHAYGASSRRCRHQWNLLLATLLVICWRDLHAAGSIHNVHEKITGCKLTESMFADGQGPWGLGGRSSVLVNATIRPLGEDEVQDTITVRRLRDYFDFGVVLAAYSADAALAAGFDDRAACSWNFSNASNAQGQLEGEFFPVSSGETLRLNATFYPTEGGLQTALLVPCWKQKSAAFGYPVSADEFVAYPMVDPLLHLDAAIAFQNPYGYLPGLLYGLFPFK
PHCI	ORF144_LGSJ01000253.1:17213:16986	Y	N	N	N	N	0.976	24	35	RPLR	75	MARSLDGSGVVALLALCFHVLESWYPAMAPMTMMRPLRAMLLTQASNISPPTLSNTRSTPRGYSFLSTSYTFSSR
PHCI	ORF145_LGSJ01000285.1:30919:30563	Y	N	N	N	N	1	17	30	RLLR	118	MVRFLLLLLFLSASLCSPLSLFTFMRVRVRLLRQRDPAAPADAHQHRGQVGAQEVRRDDAGARGAAGGRGRGRRHVPPGAGRALLGPGAAGVRGQQDGDLELHVRPRAGGVRDAQRRD
PHCI	ORF146_LGSJ01000186.1:23727:23452	Y	N	N	N	N	0.992	17	49	RVLR	91	MFHLLTLACLSPAGSGGGDRQRALPRPRRPAGVPRVRAVERQVRVGAARVLRGVPSRAQGRRRGLYVRGLERINPAEENEQLRKRVASSLQ
PHCI	ORF146_LGSJ01000260.1:20341:19625	Y	N	N	N	N	0.978	31	33	RPLR	238	MRLLPRAASASARRRLLQRRRRLLAASALAEQRPLRPPLRGPLASASGLLRRLAQRRPPRPRRVSPSVRRPLRRLLAALASASEAPVRRLLPAVAASASAGLLLRLQLRRAALALEEPVRLRRLEARDSALAELRQLPARRLLSGLEVLQRRSRRCLAKPRRRPARRLLDSEAASGLELSLQLPARALDLAQPRVLAPARLARHPQQDLRFLVPPRPVQRLRHLAQPRRRLLLLPQLF
PHCI	ORF148_LGSJ01000248.1:31893:31657	Y	N	N	N	N	0.991	28	54	RRLR	78	MGAVRRPGHTTTSTVFLCCWLLVDVDAVAAAAAAATSVLLFVRTRDVDALLRLRRLRPVGGPVPARAWPGSPAAGSCR
PHCI	ORF148_LGSJ01000291.1:11683:11465	Y	N	N	N	N	0.979	29	56	RALR	72	MALLNGHTSPASVQHVVAVAAWCSRAAAARARGVPLRVHSRSFSRQQRGSRFRASRALRGAEIASVFHRRRS
PHCI	ORF149_LGSJ01000226.1:39208:38804	Y	Y	Y	N	PITG_04145;PITG_04153;PITG_05751;PITG_15303;PITG_15304;PITG_18318;PITG_18325;PsG_141756;PsG_159009;PsG_159154	0.999	22	49	RFLRVADPEDDDLTTGDEER	134	MRCVYFVAFAVAVLARGSVVAAFTNADESKLLLKTTPDLAADALIGQKRFLRVADPEDDDLTTGDEERGGGAKFASLSAIIKKLDEQDLTHAAEVLKNMKQTHKENAEKAIKAALDEGRIKAKDVDAVKALIGI
PHCI	ORF15_LGSJ01000125.1:13896:14201	Y	N	N	N	N	0.939	23	53	RALR	101	MTFAAGFRASCWRSRAPRRTSSSSCAAASGRACCRTCTDSGSSSSSSSSNATRALRRASSAPSGPGRGTCWAARSALAWTASRSRSRGASAPSTCTRRWST
[truncated: 14,113 more rows]
